# Supplementary material for: Mixing of Honeybees with Different Genotypes Affects Individual Worker Behavior and Transcription of Genes in the Neuronal Substrate
Source: PLoS One. 2012 Feb 14;7(2):e31653. doi: 10.1371/journal.pone.0031653 (PMC3279409; doi:10.1371/journal.pone.0031653)
Supplement: Table S3 — Candidate genes associated with uncapping behavior (B). A modified t-test was performed on the log-transformed expression ratios gained from 132 hybridizations between 76 L strain worker bees. Expression levels relate to non-active L bees from pure L bee colonies. Oligo Ids, Gene Ids, and Comments are obtained from the UIUC Honey bee oligo 13K v1 annotation file (May 2007). (XLS) [file pone.0031653.s007.xls]

## Sheet: Table S3
Oligo Id	Gene Id	Comment	Expression level	P	P adjusted
AM01581	BB170001A20F12.5 Bee Brain Normalized/Subtracted Library, BB17 Apis mellifera cDNA clone BB170001A20F12 5', mRNA sequence	SET: UI_EST BI508096;	-0.717323	4.80436e-20	3.12283e-17
AM12109	GB19557-RA	SET: OGS; Dmel Ortholog - C. Elsik Feb_2007: FBgn0033194; Best Dmel 5.1 match: FBgn0033194, blastp escore 0E+00;	-1.01418	2.45481e-17	7.97812e-15
AM12256	GB19709-RA [PREDICTED: Apis mellifera similar to Syt7 CG2381-PG, isoform G (LOC409138), mRNA]	SET: OGS; Dmel Ortholog - C. Elsik Feb_2007: FBgn0039900; Best Dmel 5.1 match: FBgn0039900, blastp escore 7E-161;	-1.48893	4.12657e-17	8.94089e-15
AM04530	GB11913-RA [PREDICTED: Apis mellifera hypothetical protein LOC727458 (LOC727458), partial mRNA]	SET: OGS; Best Dmel 5.1 match: FBgn0026262, blastp escore 2E-04;	-0.380697	6.16079e-17	1.00113e-14
AM03226	GB10599-RA [PREDICTED: Apis mellifera similar to muscle RAS oncogene homolog (LOC410415), mRNA]	SET: OGS; Best Dmel 5.1 match: FBgn0003206, blastp escore 9E-54;	-0.357978	2.14369e-16	2.78679e-14
AM01720	bEST46.3' Honeybee brain cDNA library Apis mellifera cDNA 5', mRNA sequence	SET: UI_EST BI509579;	-0.758153	2.96763e-16	3.21493e-14
AM08413	GB15831-RA [PREDICTED: Apis mellifera similar to CG12099-PB, isoform B (LOC409417), mRNA]	SET: OGS; Dmel Ortholog - C. Elsik Feb_2007: FBgn0035232; Best Dmel 5.1 match: FBgn0035232, blastp escore 4E-103;	-0.512018	5.45215e-16	5.06271e-14
AM04182	GB11562-RA	SET: OGS; Dmel Ortholog - C. Elsik Feb_2007: FBgn0029801; Best Dmel 5.1 match: FBgn0029801, blastp escore 5E-51;	-0.459504	1.52862e-15	1.242e-13
AM07630	GB15039-RA [PREDICTED: Apis mellifera similar to Enolase CG17654-PA, isoform A (LOC552678), partial mRNA]	SET: OGS; Dmel Ortholog - C. Elsik Feb_2007: FBgn0000579; Best Dmel 5.1 match: FBgn0000579, blastp escore 5E-148;	-0.540877	3.72046e-15	2.6571e-13
AM09767	GB17192-RA [PREDICTED: Apis mellifera similar to myosin regulatory light chain interacting protein (LOC412897), partial mRNA]	SET: OGS; Dmel Ortholog - C. Elsik Feb_2007: FBgn0034738; Best Dmel 5.1 match: FBgn0034738, blastp escore 9E-55;	-1.70876	4.08785e-15	2.6571e-13
AM10510	GB17937-RA [PREDICTED: Apis mellifera similar to CG2247-PA (LOC412607), mRNA]	SET: OGS; Dmel Ortholog - C. Elsik Feb_2007: FBgn0030320; Best Dmel 5.1 match: FBgn0030320, blastp escore 8E-30;	-1.023	1.01405e-14	5.99211e-13
AM12624	GB20076-RA [PREDICTED: Apis mellifera similar to coronin, actin binding protein, 2B (LOC409316), mRNA]	SET: OGS; Best Dmel 5.1 match: FBgn0033109, blastp escore 3E-129;	-0.763138	2.71868e-14	1.47262e-12
AM01031	BB170002B20G07.5 Bee Brain Normalized/Subtracted Library, BB17 Apis mellifera cDNA clone BB170002B20G07 5', mRNA sequence	SET: UI_EST BI502725;	-0.298407	9.02523e-14	4.39649e-12
AM02477	BB160021A10E02.5 Bee Brain Normalized Library, BB16 Apis mellifera cDNA clone BB160021A10E02 5', mRNA sequence	SET: UI_EST BI515993;	0.763254	9.46936e-14	4.39649e-12
AM02219	BB160014A10H12.5 Bee Brain Normalized Library, BB16 Apis mellifera cDNA clone BB160014A10H12 5', mRNA sequence	SET: UI_EST BI513901;	-0.648634	1.46404e-13	6.34417e-12
AM01129	BB170030B10C12.5 Bee Brain Normalized/Subtracted Library, BB17 Apis mellifera cDNA clone BB170030B10C12 5', mRNA sequence	SET: UI_EST BI503662;	-0.302776	1.92608e-13	7.8247e-12
AM03474	GB10849-RA	SET: OGS;	-0.542008	2.4869e-13	9.50875e-12
AM02620	BB160024B20C06.5 Bee Brain Normalized Library, BB16 Apis mellifera cDNA clone BB160024B20C06 5', mRNA sequence	SET: UI_EST BI517226;	-0.39022	1.02545e-12	3.70303e-11
AM09428	GB16850-RA [PREDICTED: Apis mellifera similar to lemur tyrosine kinase 3 (LOC552061), mRNA]	SET: OGS; Best Dmel 5.1 match: FBgn0010407, blastp escore 5E-38;	-0.569275	1.27952e-12	4.191e-11
AM00603	DB765443 RIKEN full-length enriched honey bee cDNA library, head Apis mellifera cDNA clone BH10037K14 3', mRNA sequence	SET: UI_EST BH1B0037K14M3;	-0.909944	1.28954e-12	4.191e-11
AM00518	DB761608 RIKEN full-length enriched honey bee cDNA library, head Apis mellifera cDNA clone BH10024F21 3', mRNA sequence	SET: UI_EST BH1B0024F21M3;	-0.591207	2.9569e-12	9.15231e-11
AM04313	GB11693-RA [PREDICTED: Apis mellifera similar to CG2224-PA (LOC724789), mRNA]	SET: OGS; Dmel Ortholog - C. Elsik Feb_2007: FBgn0039773; Best Dmel 5.1 match: FBgn0039773, blastp escore 2E-100;	-0.387398	3.26621e-12	9.40401e-11
AM10408	GB17837-RA [PREDICTED: Apis mellifera similar to ubiquitin protein ligase E3A isoform 3 (LOC411182), mRNA]	SET: OGS; Dmel Ortholog - C. Elsik Feb_2007: FBgn0061469; Best Dmel 5.1 match: FBgn0061469, blastp escore 0E+00;	-0.537645	3.32757e-12	9.40401e-11
AM10908	GB18344-RA [PREDICTED: Apis mellifera hypothetical protein LOC726543 (LOC726543), mRNA]	SET: OGS; Best Dmel 5.1 match: FBgn0037636, blastp escore 5E-04;	-0.935053	4.31961e-12	1.1699e-10
AM09574	GB16997-RA [PREDICTED: Apis mellifera similar to Moca-cyp CG1866-PA, isoform A (LOC726826), mRNA]	SET: OGS; Best Dmel 5.1 match: FBgn0039581, blastp escore 6E-70;	-0.342087	4.75702e-12	1.23683e-10
AM10786	GB18220-RA [PREDICTED: Apis mellifera hypothetical LOC412988 (LOC412988), partial mRNA]	SET: OGS; Dmel Ortholog - C. Elsik Feb_2007: FBgn0037256; Best Dmel 5.1 match: FBgn0037256, blastp escore 9E-152;	-0.432346	1.01537e-11	2.53842e-10
AM01323	DB779977 RIKEN full-length enriched honey bee cDNA library, head Apis mellifera cDNA clone BH10089I19 3', mRNA sequence	SET: UI_EST BI505467;	-0.329619	1.15338e-11	2.77665e-10
AM11601	GB19046-RA [PREDICTED: Apis mellifera similar to CG6066-PA, transcript variant 1 (LOC408346), mRNA]	SET: OGS; Dmel Ortholog - C. Elsik Feb_2007: FBgn0039488; Best Dmel 5.1 match: FBgn0039488, blastp escore 3E-65;	-0.345873	1.20151e-11	2.78922e-10
AM02817	GB10190-RA [PREDICTED: Apis mellifera similar to Cyclin T CG6292-PB, isoform B, transcript variant 1 (LOC410174), mRNA]	SET: OGS;	-0.421263	1.44e-11	3.22758e-10
AM00604	DB738421 RIKEN full-length enriched honey bee cDNA library, head Apis mellifera cDNA clone BH10037K14 5', mRNA sequence	SET: UI_EST BH1B0037K14T3;	-0.609052	1.56047e-11	3.38103e-10
AM05592	GB12981-RA [PREDICTED: Apis mellifera similar to Serine/threonine-protein kinase 23 (Muscle-specific serine kinase 1) (MSSK-1) (LOC724672), mRNA]	SET: OGS; Dmel Ortholog - C. Elsik Feb_2007: FBgn0026370; Best Dmel 5.1 match: FBgn0025702, blastp escore 3E-136;	-0.584053	1.64674e-11	3.45285e-10
AM05666	GB13057-RA [PREDICTED: Apis mellifera similar to spermatogenesis associated 13, transcript variant 1 (LOC409108), mRNA]	SET: OGS; Dmel Ortholog - C. Elsik Feb_2007: FBgn0035128; Best Dmel 5.1 match: FBgn0035128, blastp escore 8E-66;	-0.309489	2.09168e-11	4.24873e-10
AM03959	GB30349-RA [PREDICTED: Apis mellifera similar to CG31160-PA (LOC724893), mRNA]	SET: OGS; Dmel Ortholog - C. Elsik Feb_2007: FBgn0010355; Best Dmel 5.1 match: FBgn0010355, blastp escore 0E+00;	-0.305279	2.36354e-11	4.65547e-10
AM08099	GB15514-RA [PREDICTED: Apis mellifera similar to CG1265-PB (LOC726443), partial mRNA]	SET: OGS; Dmel Ortholog - C. Elsik Feb_2007: FBgn0035517; Best Dmel 5.1 match: FBgn0035517, blastp escore 2E-50;	0.169834	5.94395e-11	1.10767e-09
AM12283	GB19736-RA [PREDICTED: Apis mellifera similar to CG8538-PA (LOC552400), mRNA]	SET: OGS; Dmel Ortholog - C. Elsik Feb_2007: FBgn0038223; Best Dmel 5.1 match: FBgn0038223, blastp escore 2E-20;	-0.293241	5.97928e-11	1.10767e-09
AM01176	NW_001253489.1 SET: UI_EST BI504074; Apis mellifera linkage group 7 genomic contig, reference assembly (based on Amel_4.0 Group7.43)	SET: UI_EST BI504074;	-0.410783	6.13479e-11	1.10767e-09
AM06813	GB14214-RA [PREDICTED: Apis mellifera similar to CG10277-PA, isoform A (LOC408283), mRNA]	SET: OGS; Best Dmel 5.1 match: FBgn0030940, blastp escore 3E-13;	-0.64269	6.96748e-11	1.22402e-09
AM08430	GB15848-RA [PREDICTED: Apis mellifera similar to CG3812-PA, isoform A (LOC552139), mRNA]	SET: OGS; Dmel Ortholog - C. Elsik Feb_2007: FBgn0030421; Best Dmel 5.1 match: FBgn0030421, blastp escore 5E-87;	-0.499246	7.73127e-11	1.32245e-09
AM03826	GB11203-RA [PREDICTED: Apis mellifera similar to Ard1 CG11989-PA, isoform A (LOC726609), mRNA]	SET: OGS; Dmel Ortholog - C. Elsik Feb_2007: FBgn0036064; Best Dmel 5.1 match: FBgn0036064, blastp escore 1E-66;	-0.359153	9.00141e-11	1.50023e-09
AM04633	GB12016-RA [PREDICTED: Apis mellifera similar to CG32758-PA (LOC408945), mRNA]	SET: OGS; Dmel Ortholog - C. Elsik Feb_2007: FBgn0052758; Best Dmel 5.1 match: FBgn0052758, blastp escore 0E+00;	-0.201071	9.252e-11	1.50345e-09
AM01332	BB170029A20E10.5 Bee Brain Normalized/Subtracted Library, BB17 Apis mellifera cDNA clone BB170029A20E10 5', mRNA sequence	SET: UI_EST BI505511;	-0.686054	1.01433e-10	1.60808e-09
AM11455	GB18898-RA [PREDICTED: Apis mellifera similar to CG11642-PA, isoform A (LOC410172), mRNA]	SET: OGS; Dmel Ortholog - C. Elsik Feb_2007: FBgn0040340; Best Dmel 5.1 match: FBgn0040340, blastp escore 3E-80;	-0.574228	1.05615e-10	1.63451e-09
AM02435	BB160020A10F08.5 Bee Brain Normalized Library, BB16 Apis mellifera cDNA clone BB160020A10F08 5', mRNA sequence	SET: UI_EST BI515657;	-0.713703	1.10652e-10	1.67264e-09
AM06661	GB14062-RA	SET: OGS; Best Dmel 5.1 match: FBgn0005612, blastp escore 1E-42;	-0.39135	1.39348e-10	2.05855e-09
AM01820	BB170004A20G11.5 Bee Brain Normalized/Subtracted Library, BB17 Apis mellifera cDNA clone BB170004A20G11 5', mRNA sequence	SET: UI_EST BI510530;	-0.393076	1.57757e-10	2.27871e-09
AM11274	GB18713-RA [PREDICTED: Apis mellifera similar to ubiquitin specific protease 16 isoform b (LOC725435), mRNA]	SET: OGS; Dmel Ortholog - C. Elsik Feb_2007: FBgn0029763; Best Dmel 5.1 match: FBgn0029763, blastp escore 4E-65;	-0.20674	2.04795e-10	2.87724e-09
AM10926	GB18362-RA [PREDICTED: Apis mellifera similar to Suppressor of variegation 2-10 CG8068-PI, isoform I (LOC551174), mRNA]	SET: OGS; Dmel Ortholog - C. Elsik Feb_2007: FBgn0003612; Best Dmel 5.1 match: FBgn0003612, blastp escore 1E-113;	-0.374157	2.08047e-10	2.87724e-09
AM01368	BB170014B20E03.5 Bee Brain Normalized/Subtracted Library, BB17 Apis mellifera cDNA clone BB170014B20E03 5', mRNA sequence	SET: UI_EST BI505979;	-0.919584	2.59091e-10	3.50852e-09
AM07707	GB15117-RA [PREDICTED: Apis mellifera similar to Choline O-acetyltransferase (CHOACTase) (Choline acetylase) (Acetyl-CoA) (ChAT) (LOC408934), partial mRNA]	SET: OGS; Dmel Ortholog - C. Elsik Feb_2007: FBgn0000303; Best Dmel 5.1 match: FBgn0000303, blastp escore 2E-130;	-0.634658	2.98649e-10	3.96168e-09
AM05454	GB12840-RA [PREDICTED: Apis mellifera similar to squid CG16901-PC, isoform C (LOC725626), mRNA]	SET: OGS; Best Dmel 5.1 match: FBgn0003498, blastp escore 9E-74;	-0.530677	3.33983e-10	4.34178e-09
AM00722	DB769462 RIKEN full-length enriched honey bee cDNA library, head Apis mellifera cDNA clone BH10052A04 3', mRNA sequence	SET: UI_EST BH1B0052A04M3;	-0.354168	4.18777e-10	5.33736e-09
AM01739	BB170019B10E09.5 Bee Brain Normalized/Subtracted Library, BB17 Apis mellifera cDNA clone BB170019B10E09 5', mRNA sequence	SET: UI_EST BI509750;	-0.36035	4.73475e-10	5.91844e-09
AM11712	GB19158-RA [PREDICTED: Apis mellifera similar to TATA box binding protein-related factor 2 CG18009-PD, isoform D, transcript variant 1 (LOC412919), mRNA]	SET: OGS; Dmel Ortholog - C. Elsik Feb_2007: FBgn0026758; Best Dmel 5.1 match: FBgn0026758, blastp escore 6E-79;	-0.729712	4.89397e-10	6.00204e-09
AM05035	GB12418-RA [PREDICTED: Apis mellifera similar to CG5815-PA, isoform A (LOC412227), mRNA]	SET: OGS; Dmel Ortholog - C. Elsik Feb_2007: FBgn0027574; Best Dmel 5.1 match: FBgn0027574, blastp escore 2E-84;	-0.420962	5.02513e-10	6.04876e-09
AM10340	GB17767-RA	SET: OGS; Dmel Ortholog - C. Elsik Feb_2007: FBgn0050185; Best Dmel 5.1 match: FBgn0050185, blastp escore 9E-20;	0.370022	5.21416e-10	6.16219e-09
AM00970	DB779781 RIKEN full-length enriched honey bee cDNA library, head Apis mellifera cDNA clone BH10088N19 3', mRNA sequence	SET: UI_EST BH1B0088N19M3;	-0.525835	6.06863e-10	7.04395e-09
AM08796	GB16216-RA [PREDICTED: Apis mellifera similar to CG7565-PA (LOC411903), mRNA]	SET: OGS; Dmel Ortholog - C. Elsik Feb_2007: FBgn0035833; Best Dmel 5.1 match: FBgn0035833, blastp escore 0E+00;	-0.258573	6.90527e-10	7.87443e-09
AM04787	GB12166-RA	SET: OGS; Best Dmel 5.1 match: FBgn0036476, blastp escore 2E-10;	-0.631871	9.84601e-10	1.10343e-08
AM10970	GB18407-RA	SET: OGS; Dmel Ortholog - C. Elsik Feb_2007: FBgn0005596; Best Dmel 5.1 match: FBgn0005596, blastp escore 7E-54;	-0.437779	1.14417e-09	1.26053e-08
AM11910	GB19357-RA [PREDICTED: Apis mellifera similar to coiled-coil domain containing 95 (LOC409994), mRNA]	SET: OGS; Dmel Ortholog - C. Elsik Feb_2007: FBgn0033566; Best Dmel 5.1 match: FBgn0033566, blastp escore 5E-29;	-0.260362	1.27888e-09	1.38546e-08
AM12517	GB19970-RA	SET: OGS; Dmel Ortholog - C. Elsik Feb_2007: FBgn0037968; Best Dmel 5.1 match: FBgn0037968, blastp escore 1E-10;	-0.216325	1.42244e-09	1.51571e-08
AM10944	GB18381-RA [PREDICTED: Apis mellifera similar to Uev1A CG10640-PA, isoform A, transcript variant 1 (LOC409920), mRNA]	SET: OGS; Dmel Ortholog - C. Elsik Feb_2007: FBgn0035601; Best Dmel 5.1 match: FBgn0035601, blastp escore 5E-65;	-0.574098	1.65619e-09	1.73633e-08
AM07779	GB15190-RA [PREDICTED: Apis mellifera similar to CG9809-PA, isoform A (LOC727127), mRNA]	SET: OGS; Dmel Ortholog - C. Elsik Feb_2007: FBgn0037248; Best Dmel 5.1 match: FBgn0037248, blastp escore 4E-32;	-0.442008	1.93902e-09	2.00058e-08
AM05527	GB12915-RA	SET: OGS; Best Dmel 5.1 match: FBgn0031412, blastp escore 5E-24;	-0.326831	2.26663e-09	2.30205e-08
AM05439	GB12824-RA [PREDICTED: Apis mellifera similar to putative aminopeptidase Fxna (LOC411731), mRNA]	SET: OGS; Dmel Ortholog - C. Elsik Feb_2007: FBgn0034438; Best Dmel 5.1 match: FBgn0034438, blastp escore 6E-88;	-0.481235	2.38224e-09	2.38224e-08
AM02319	NW_001253072.1 SET: UI_EST BI514818; Apis mellifera linkage group 13 genomic contig, reference assembly (based on Amel_4.0 Group13.15)	SET: UI_EST BI514818;	0.371009	2.59248e-09	2.5532e-08
AM08534	GB15953-RA [PREDICTED: Apis mellifera similar to Ras-associated protein 2-like CG3204-PA, isoform A (LOC724366), mRNA]	SET: OGS; Dmel Ortholog - C. Elsik Feb_2007: FBgn0025806; Best Dmel 5.1 match: FBgn0025806, blastp escore 2E-84;	-0.494256	3.6712e-09	3.56161e-08
AM04207	GB11587-RA [PREDICTED: Apis mellifera similar to proteasome (prosome, macropain) 26S subunit, non-ATPase, 2 (LOC409475), mRNA]	SET: OGS; Dmel Ortholog - C. Elsik Feb_2007: FBgn0028695; Best Dmel 5.1 match: FBgn0028695, blastp escore 0E+00;	-0.176613	4.02694e-09	3.84928e-08
AM01369	BB170014B20H12.5 Bee Brain Normalized/Subtracted Library, BB17 Apis mellifera cDNA clone BB170014B20H12 5', mRNA sequence	SET: UI_EST BI505983;	-0.693106	4.13789e-09	3.89802e-08
AM05620	GB13009-RA [PREDICTED: Apis mellifera similar to CG3224-PA (LOC724352), mRNA]	SET: OGS; Dmel Ortholog - C. Elsik Feb_2007: FBgn0029885; Best Dmel 5.1 match: FBgn0029885, blastp escore 3E-43;	-0.347626	4.42742e-09	4.11118e-08
AM04300	GB11680-RA	SET: OGS;	0.290109	5.95149e-09	5.3959e-08
AM12469	GB19922-RA [PREDICTED: Apis mellifera similar to Phosphoethanolamine cytidylyltransferase CG5547-PD, isoform D (LOC551931), mRNA]	SET: OGS; Dmel Ortholog - C. Elsik Feb_2007: FBgn0032482; Best Dmel 5.1 match: FBgn0032482, blastp escore 1E-167;	-0.380604	5.977e-09	5.3959e-08
AM12474	GB19927-RA [PREDICTED: Apis mellifera similar to CG12325-PA (LOC551087), mRNA]	SET: OGS; Dmel Ortholog - C. Elsik Feb_2007: FBgn0033557; Best Dmel 5.1 match: FBgn0033557, blastp escore 0E+00;	0.175339	7.40725e-09	6.5955e-08
AM01235	BB170008B10F06.5 Bee Brain Normalized/Subtracted Library, BB17 Apis mellifera cDNA clone BB170008B10F06 5', mRNA sequence	SET: UI_EST BI504669;	-0.343696	7.71383e-09	6.77566e-08
AM02701	GB10073-RA [PREDICTED: Apis mellifera similar to Ef1-like factor CG6382-PA (LOC413943), mRNA]	SET: OGS; Dmel Ortholog - C. Elsik Feb_2007: FBgn0020443; Best Dmel 5.1 match: FBgn0020443, blastp escore 0E+00;	-0.184637	8.8497e-09	7.66974e-08
AM04885	GB12266-RA [PREDICTED: Apis mellifera similar to outspread CG3479-PA, isoform A (LOC410090), partial mRNA]	SET: OGS;	-0.254034	9.09084e-09	7.77506e-08
AM00425	DB731363 RIKEN full-length enriched honey bee cDNA library, head Apis mellifera cDNA clone BH10010N23 5', mRNA sequence	SET: UI_EST BH1B0010N23T3;	0.390871	1.03468e-08	8.73435e-08
AM07636	GB15045-RA [PREDICTED: Apis mellifera similar to CG1414-PC, isoform C (LOC551787), partial mRNA]	SET: OGS; Best Dmel 5.1 match: FBgn0024251, blastp escore 1E-48;	-0.332866	1.29108e-08	1.0759e-07
AM01449	BB170030B20H03.5 Bee Brain Normalized/Subtracted Library, BB17 Apis mellifera cDNA clone BB170030B20H03 5', mRNA sequence	SET: UI_EST BI506717;	0.521869	1.39182e-08	1.14517e-07
AM10922	GB18358-RA [PREDICTED: Apis mellifera similar to Orphan nuclear receptor TR4 (Orphan nuclear receptor TAK1) (LOC409246), mRNA]	SET: OGS; Best Dmel 5.1 match: FBgn0003651, blastp escore 8E-53;	-0.21867	1.7411e-08	1.41464e-07
AM09836	GB17261-RA	SET: OGS; Dmel Ortholog - C. Elsik Feb_2007: FBgn0032517; Best Dmel 5.1 match: FBgn0032517, blastp escore 2E-72;	0.23146	1.80301e-08	1.44686e-07
AM03730	GB11106-RA [PREDICTED: Apis mellifera similar to REG CG1591-PA (LOC410403), mRNA]	SET: OGS; Dmel Ortholog - C. Elsik Feb_2007: FBgn0029133; Best Dmel 5.1 match: FBgn0029133, blastp escore 2E-96;	-0.410042	1.99639e-08	1.56992e-07
AM08441	GB15859-RA [PREDICTED: Apis mellifera similar to CG7338-PA (LOC551781), mRNA]	SET: OGS; Dmel Ortholog - C. Elsik Feb_2007: FBgn0037073; Best Dmel 5.1 match: FBgn0037073, blastp escore 0E+00;	-0.418599	2.00467e-08	1.56992e-07
AM00522	DB761724 RIKEN full-length enriched honey bee cDNA library, head Apis mellifera cDNA clone BH10024M04 3', mRNA sequence	SET: UI_EST BH1B0024M04M3;	-0.233213	2.23148e-08	1.72674e-07
AM00618	DB737888 RIKEN full-length enriched honey bee cDNA library, head Apis mellifera cDNA clone BH10035N22 5', mRNA sequence	SET: UI_EST BH1B0040O16T3;	-0.353241	2.74847e-08	2.10177e-07
AM12758	BB170027B20G05.5 Bee Brain Normalized/Subtracted Library, BB17 Apis mellifera cDNA clone BB170027B20G05 5', mRNA sequence	SET: OGS;	-0.258436	3.53014e-08	2.66813e-07
AM01238	BB170020B20F11.5 Bee Brain Normalized/Subtracted Library, BB17 Apis mellifera cDNA clone BB170020B20F11 5', mRNA sequence	SET: UI_EST BI504697;	-0.573243	3.69349e-08	2.7595e-07
AM06440	GB13841-RA [PREDICTED: Apis mellifera similar to Actin-related protein 14D CG9901-PA (LOC409313), mRNA]	SET: OGS; Dmel Ortholog - C. Elsik Feb_2007: FBgn0011742; Best Dmel 5.1 match: FBgn0011742, blastp escore 0E+00;	-0.216687	4.1536e-08	3.068e-07
AM03079	GB10451-RA [PREDICTED: Apis mellifera similar to Protein KIAA0406 (LOC724472), mRNA]	SET: OGS; Best Dmel 5.1 match: FBgn0037741, blastp escore 5E-05;	0.209611	5.05321e-08	3.69055e-07
AM05321	GB12706-RA [PREDICTED: Apis mellifera similar to Fas-associated factor CG10372-PA (LOC412414), mRNA]	SET: OGS; Dmel Ortholog - C. Elsik Feb_2007: FBgn0025608; Best Dmel 5.1 match: FBgn0025608, blastp escore 6E-104;	-0.21716	5.37605e-08	3.87544e-07
AM04984	GB12366-RA [PREDICTED: Apis mellifera similar to CG7065-PA (LOC551475), mRNA]	SET: OGS; Best Dmel 5.1 match: FBgn0030091, blastp escore 4E-68;	-0.339062	5.42561e-08	3.87544e-07
AM11557	GB19001-RA [PREDICTED: Apis mellifera similar to neuron navigator 2 isoform 2 (LOC725433), mRNA]	SET: OGS; Dmel Ortholog - C. Elsik Feb_2007: FBgn0032832; Best Dmel 5.1 match: FBgn0032832, blastp escore 0E+00;	0.338207	5.48958e-08	3.87851e-07
AM08267	XM_001121229.1 [PREDICTED: Apis mellifera similar to tube CG10520-PA (LOC725368), mRNA]	SET: OGS; Best Dmel 5.1 match: FBgn0003882, blastp escore 8E-16;	0.394818	7.01666e-08	4.90411e-07
AM08072	GB15487-RA [PREDICTED: Apis mellifera hypothetical protein LOC724905 (LOC724905), mRNA]	SET: OGS;	-0.489264	8.42521e-08	5.82595e-07
AM00984	DB780022 RIKEN full-length enriched honey bee cDNA library, head Apis mellifera cDNA clone BH10089L06 3', mRNA sequence	SET: UI_EST BH1B0089L06M3;	-0.510231	8.84118e-08	6.04923e-07
AM07024	GB14426-RA [PREDICTED: Apis mellifera similar to CG4398-PA (LOC727243), partial mRNA]	Best Dmel 5.1 match: FBgn0034131, blastp escore 9E-13;	-0.316454	9.41428e-08	6.37425e-07
AM00395	DB729986 RIKEN full-length enriched honey bee cDNA library, head Apis mellifera cDNA clone BH10005O14 5', mRNA sequence	SET: UI_EST BH1B0005O14T3;	-0.30819	1.05559e-07	7.07352e-07
AM01140	[Antisense] XM_001120551.1 [PREDICTED: Apis mellifera similar to ribonuclease P 21kDa subunit (LOC724659), mRNA]	SET: UI_EST BI503762; Best Dmel 5.1 match: FBgn0053082, blastp escore 5E-10;	0.253415	1.07251e-07	7.07717e-07
AM10814	GB18249-RA [PREDICTED: Apis mellifera similar to Ubiquitin-conjugating enzyme E2-17 kDa (Ubiquitin-protein ligase) (Ubiquitin carrier protein) (Protein effete) (LOC724793), mRNA]	SET: OGS; Dmel Ortholog - C. Elsik Feb_2007: FBgn0011217; Best Dmel 5.1 match: FBgn0011217, blastp escore 2E-86;	-0.475585	1.07791e-07	7.07717e-07
AM01411	BB170022B10E08.5 Bee Brain Normalized/Subtracted Library, BB17 Apis mellifera cDNA clone BB170022B10E08 5', mRNA sequence	SET: UI_EST BI506378;	0.26535	1.09703e-07	7.10323e-07
AM07405	GB14810-RA [PREDICTED: Apis mellifera similar to DNA excision repair protein ERCC-6 (ATP-dependent helicase ERCC6) (Cockayne syndrome protein CSB) (LOC724695), mRNA]	SET: OGS; Best Dmel 5.1 match: FBgn0022787, blastp escore 3E-73;	0.210955	1.10843e-07	7.10323e-07
AM08635	GB16054-RA [PREDICTED: Apis mellifera similar to Cell growth regulator with RING finger domain 1 (Cell growth regulatory gene 19 protein) (LOC725654), mRNA]	SET: OGS; Best Dmel 5.1 match: FBgn0035483, blastp escore 3E-06;	-0.439113	1.11466e-07	7.10323e-07
AM12635	GB20087-RA [PREDICTED: Apis mellifera similar to CG17218-PA, isoform A (LOC726268), mRNA]	SET: OGS; Best Dmel 5.1 match: FBgn0032421, blastp escore 2E-08;	-0.573107	1.37342e-07	8.66718e-07
AM12096	GB19544-RA [PREDICTED: Apis mellifera similar to preli-like CG8806-PA, transcript variant 1 (LOC408511), mRNA]	SET: OGS; Dmel Ortholog - C. Elsik Feb_2007: FBgn0033413; Best Dmel 5.1 match: FBgn0033413, blastp escore 3E-50;	0.157155	1.4051e-07	8.78187e-07
AM00704	DB768993 RIKEN full-length enriched honey bee cDNA library, head Apis mellifera cDNA clone BH10050F21 3', mRNA sequence	SET: UI_EST BH1B0050F21M3;	-1.19163	1.52922e-07	9.46657e-07
AM12348	GB19801-RA [PREDICTED: Apis mellifera similar to CG4747-PA (LOC410826), mRNA]	SET: OGS; Dmel Ortholog - C. Elsik Feb_2007: FBgn0043456; Best Dmel 5.1 match: FBgn0043456, blastp escore 4E-78;	-0.329723	1.71903e-07	1.05412e-06
AM11204	GB18643-RA [PREDICTED: Apis mellifera similar to Dynein heavy chain 64C CG7507-PA, isoform A (LOC725068), partial mRNA]	SET: OGS; Best Dmel 5.1 match: FBgn0010349, blastp escore 0E+00;	0.38369	2.2235e-07	1.35072e-06
AM08647	GB16066-RA [PREDICTED: Apis mellifera similar to Ras-GTPase-activating protein-binding protein 2 (GAP SH3-domain-binding protein 2) (G3BP-2) (LOC551602), mRNA]	SET: OGS; Dmel Ortholog - C. Elsik Feb_2007: FBgn0015778; Best Dmel 5.1 match: FBgn0015778, blastp escore 6E-107;	-0.657708	2.3852e-07	1.43554e-06
AM08176	GB15592-RA [PREDICTED: Apis mellifera hypothetical LOC552131 (LOC552131), partial mRNA]	SET: OGS; Best Dmel 5.1 match: FBgn0032678, blastp escore 2E-04;	-0.374785	2.44436e-07	1.45765e-06
AM12656	GB20109-RA [PREDICTED: Apis mellifera similar to SCY1-like 2 protein (LOC412446), partial mRNA]	SET: OGS; Dmel Ortholog - C. Elsik Feb_2007: FBgn0039623; Best Dmel 5.1 match: FBgn0039623, blastp escore 2E-176;	0.196221	2.49007e-07	1.47141e-06
AM03197	GB10570-RA [PREDICTED: Apis mellifera similar to CG13390-PA (LOC411922), mRNA]	SET: OGS; Dmel Ortholog - C. Elsik Feb_2007: FBgn0032031; Best Dmel 5.1 match: FBgn0032031, blastp escore 1E-115;	-0.215615	2.58715e-07	1.515e-06
AM04731	GB12110-RA [PREDICTED: Apis mellifera similar to CG18065-PA, isoform A (LOC725774), mRNA]	SET: OGS; Dmel Ortholog - C. Elsik Feb_2007: FBgn0034519; Best Dmel 5.1 match: FBgn0034519, blastp escore 6E-20;	0.376585	3.09586e-07	1.79671e-06
AM02404	BB160019B10F05.5 Bee Brain Normalized Library, BB16 Apis mellifera cDNA clone BB160019B10F05 5', mRNA sequence	SET: UI_EST BI515465;	0.415174	3.16492e-07	1.82053e-06
AM04372	GB11753-RA [PREDICTED: Apis mellifera similar to A3-3 CG11405-PA (LOC408981), mRNA]	SET: OGS; Dmel Ortholog - C. Elsik Feb_2007: FBgn0028550; Best Dmel 5.1 match: FBgn0028550, blastp escore 1E-41;	-0.523959	3.8006e-07	2.16701e-06
AM02527	NW_001253893.1 SET: UI_EST BI516452; Apis mellifera genomic contig, reference assembly (based on Amel_4.0 GroupUn.700)	SET: UI_EST BI516452;	0.535108	4.42992e-07	2.50387e-06
AM06215	GB13616-RA [PREDICTED: Apis mellifera similar to CG12134-PA, isoform A (LOC551536), mRNA]	SET: OGS; Dmel Ortholog - C. Elsik Feb_2007: FBgn0033471; Best Dmel 5.1 match: FBgn0033471, blastp escore 4E-39;	-0.27584	4.92649e-07	2.76053e-06
AM01842	BB160003A20D12.5 Bee Brain Normalized Library, BB16 Apis mellifera cDNA clone BB160003A20D12 5', mRNA sequence	SET: UI_EST BI510706;	0.386528	5.11667e-07	2.84259e-06
AM06763	GB14163-RA [PREDICTED: Apis mellifera similar to CG11533-PA, isoform A (LOC411575), mRNA]	SET: OGS; Also matches: GB14163-RB; Dmel Ortholog - C. Elsik Feb_2007: FBgn0039908; Best Dmel 5.1 match: FBgn0039908, blastp escore 7E-116;	-0.44128	5.65207e-07	3.10379e-06
AM09582	GB17006-RA	SET: OGS; Dmel Ortholog - C. Elsik Feb_2007: FBgn0035323; Best Dmel 5.1 match: FBgn0035323, blastp escore 1E-05;	0.333724	5.68233e-07	3.10379e-06
AM08880	GB16300-RA [PREDICTED: Apis mellifera similar to kinesin family member 3A (LOC412711), mRNA]	SET: OGS; Dmel Ortholog - C. Elsik Feb_2007: FBgn0004380; Best Dmel 5.1 match: FBgn0004380, blastp escore 0E+00;	0.361148	6.04402e-07	3.27384e-06
AM01307	BB170027A10E07.5 Bee Brain Normalized/Subtracted Library, BB17 Apis mellifera cDNA clone BB170027A10E07 5', mRNA sequence	SET: UI_EST BI505369;	0.287642	6.5721e-07	3.53047e-06
AM01952	BB160007B10G08.5 Bee Brain Normalized Library, BB16 Apis mellifera cDNA clone BB160007B10G08 5', mRNA sequence	SET: UI_EST BI511915;	0.370625	6.64297e-07	3.53929e-06
AM04595	GB11978-RA [PREDICTED: Apis mellifera similar to visgun CG16707-PC, isoform C (LOC408717), mRNA]	SET: OGS; Dmel Ortholog - C. Elsik Feb_2007: FBgn0045823; Best Dmel 5.1 match: FBgn0045823, blastp escore 1E-20;	-0.301725	6.85371e-07	3.62188e-06
AM09167	GB16588-RA [PREDICTED: Apis mellifera similar to wunen CG8804-PA, isoform A (LOC724942), partial mRNA]	SET: OGS;	-0.399501	7.64949e-07	4.00981e-06
AM03920	GB11297-RA [PREDICTED: Apis mellifera similar to CG10472-PA (LOC724236), mRNA]	SET: OGS; Best Dmel 5.1 match: FBgn0035670, blastp escore 7E-33;	-0.782117	8.73119e-07	4.54022e-06
AM00167	GB15141-RA Dscam exon 10.10	SET: Dscam exon 10.10;	-0.291138	8.85785e-07	4.56952e-06
AM09784	GB17209-RA [PREDICTED: Apis mellifera similar to SH3PX1 CG6757-PA, transcript variant 1 (LOC413831), mRNA]	SET: OGS; Dmel Ortholog - C. Elsik Feb_2007: FBgn0040475; Best Dmel 5.1 match: FBgn0040475, blastp escore 1E-135;	-0.408909	8.99811e-07	4.60533e-06
AM02436	BB160020A10G09.5 Bee Brain Normalized Library, BB16 Apis mellifera cDNA clone BB160020A10G09 5', mRNA sequence	SET: UI_EST BI515660;	-0.33193	9.10959e-07	4.62596e-06
AM00619	DB766343 RIKEN full-length enriched honey bee cDNA library, head Apis mellifera cDNA clone BH10040P10 3', mRNA sequence	SET: UI_EST BH1B0040P10M3;	-0.304724	9.49247e-07	4.78303e-06
AM11647	GB19092-RA [PREDICTED: Apis mellifera similar to CG4238-PA (LOC726045), mRNA]	SET: OGS; Dmel Ortholog - C. Elsik Feb_2007: FBgn0031384; Best Dmel 5.1 match: FBgn0031384, blastp escore 0E+00;	-0.205397	1.04619e-06	5.19296e-06
AM11843	GB19290-RA [PREDICTED: Apis mellifera similar to CG6613-PA (LOC412386), mRNA]	SET: OGS; Dmel Ortholog - C. Elsik Feb_2007: FBgn0034694; Best Dmel 5.1 match: FBgn0034694, blastp escore 1E-127;	-0.245016	1.04658e-06	5.19296e-06
AM01554	BB170003B10D05.5 Bee Brain Normalized/Subtracted Library, BB17 Apis mellifera cDNA clone BB170003B10D05 5', mRNA sequence	SET: UI_EST BI507908;	-0.653379	1.06659e-06	5.25215e-06
AM09117	GB16538-RA [PREDICTED: Apis mellifera similar to Erbb2 interacting protein isoform 2 (LOC410256), mRNA]	SET: OGS; Dmel Ortholog - C. Elsik Feb_2007: FBgn0033984; Best Dmel 5.1 match: FBgn0033984, blastp escore 6E-122;	-0.307447	1.15843e-06	5.66149e-06
AM04129	GB11509-RA [PREDICTED: Apis mellifera similar to futsch CG3064-PB (LOC725131), mRNA]	SET: OGS; Best Dmel 5.1 match: FBgn0015390, blastp escore 0E+00;	0.579886	1.20909e-06	5.84393e-06
AM00397	DB730124 RIKEN full-length enriched honey bee cDNA library, head Apis mellifera cDNA clone BH10006G19 5', mRNA sequence	SET: UI_EST BH1B0006G19T3;	-0.660412	1.21374e-06	5.84393e-06
AM10477	GB17906-RA [PREDICTED: Apis mellifera similar to Chloride intracellular channel CG10997-PA (LOC408481), mRNA]	SET: OGS; Dmel Ortholog - C. Elsik Feb_2007: FBgn0030529; Best Dmel 5.1 match: FBgn0030529, blastp escore 2E-120;	-0.622244	1.24489e-06	5.93889e-06
AM11919	GB30405-RA [PREDICTED: Apis mellifera similar to Pyruvate dehydrogenase protein X component, mitochondrial precursor (Dihydrolipoamide dehydrogenase-binding protein of pyruvate dehydrogenase complex) (Lipoyl-containing pyruvate dehydrogenase complex component X) (E3-binding protein) (E... (LOC551631), mRNA]	SET: OGS; Dmel Ortholog - C. Elsik Feb_2007: FBgn0031912; Best Dmel 5.1 match: FBgn0031912, blastp escore 3E-74;	-0.417566	1.25174e-06	5.93889e-06
AM01177	NW_001253491.1 SET: UI_EST BI504108; Apis mellifera linkage group 7 genomic contig, reference assembly (based on Amel_4.0 Group7.45)	SET: UI_EST BI504108;	0.6727	1.28924e-06	6.07252e-06
AM01762	BB170026B10F11.5 Bee Brain Normalized/Subtracted Library, BB17 Apis mellifera cDNA clone BB170026B10F11 5', mRNA sequence	SET: UI_EST BI509974;	0.302027	1.3464e-06	6.29612e-06
AM11206	GB18645-RA [PREDICTED: Apis mellifera similar to CG11070-PA (LOC409564), mRNA]	SET: OGS; Dmel Ortholog - C. Elsik Feb_2007: FBgn0028467; Best Dmel 5.1 match: FBgn0028467, blastp escore 0E+00;	0.346298	1.43959e-06	6.68381e-06
AM11369	GB18811-RA	SET: OGS; Best Dmel 5.1 match: FBgn0013684, blastp escore 6E-11;	0.392069	1.52157e-06	7.01435e-06
AM01657	BB170026B10C06.5 Bee Brain Normalized/Subtracted Library, BB17 Apis mellifera cDNA clone BB170026B10C06 5', mRNA sequence	SET: UI_EST BI508943;	0.33414	1.59247e-06	7.28946e-06
AM05879	GB13272-RA [PREDICTED: Apis mellifera similar to cAMP-dependent protein kinase R1 CG3263-PC, isoform C, transcript variant 1 (LOC412714), mRNA]	SET: OGS; Dmel Ortholog - C. Elsik Feb_2007: FBgn0000275; Best Dmel 5.1 match: FBgn0000275, blastp escore 2E-174;	0.416762	1.71842e-06	7.81101e-06
AM12220	GB19672-RA [PREDICTED: Apis mellifera similar to CG6495-PA (LOC727603), partial mRNA]	SET: OGS; Also matches: XM_625067.2; Dmel Ortholog - C. Elsik Feb_2007: FBgn0027550; Best Dmel 5.1 match: FBgn0027550, blastp escore 4E-40;	0.291378	1.7782e-06	8.02659e-06
AM00533	DB735193 RIKEN full-length enriched honey bee cDNA library, head Apis mellifera cDNA clone BH10025G19 5', mRNA sequence	SET: UI_EST BH1B0025G19T3;	-0.330619	1.84185e-06	8.25658e-06
AM07127	GB14529-RA [PREDICTED: Apis mellifera similar to Tyrosine-protein phosphatase non-receptor type 1 (Protein-tyrosine phosphatase 1B) (PTP-1B) (Protein-protein-tyrosine phosphatase HA2) (PTP-HA2), transcript variant 1 (LOC408900), mRNA]	Also matches: GB14529-RB; Dmel Ortholog - C. Elsik Feb_2007: FBgn0003138; Best Dmel 5.1 match: FBgn0003138, blastp escore 5E-95;	-0.377703	1.8749e-06	8.34717e-06
AM04720	GB12099-RA [PREDICTED: Apis mellifera similar to hect (homologous to the E6-AP (UBE3A) carboxyl terminus) domain and RCC1 (CHC1)-like domain (RLD) 2 (LOC411536), partial mRNA]	SET: OGS; Dmel Ortholog - C. Elsik Feb_2007: FBgn0031107; Best Dmel 5.1 match: FBgn0031107, blastp escore 0E+00;	0.453797	1.95578e-06	8.64801e-06
AM01279	BB170017A10H07.5 Bee Brain Normalized/Subtracted Library, BB17 Apis mellifera cDNA clone BB170017A10H07 5', mRNA sequence	SET: UI_EST BI505104;	0.504901	2.00626e-06	8.81129e-06
AM08720	GB16141-RA [PREDICTED: Apis mellifera similar to Adaptin CG12532-PA (LOC726187), mRNA]	SET: OGS; Best Dmel 5.1 match: FBgn0010380, blastp escore 0E+00;	0.849616	2.06122e-06	8.9919e-06
AM01726	NW_001253138.1 SET: UI_EST BI509612; Apis mellifera linkage group 15 genomic contig, reference assembly (based on Amel_4.0 Group15.35)	SET: UI_EST BI509612;	0.254819	2.14769e-06	9.30665e-06
AM02479	NW_001253338.1 SET: UI_EST BI516006; Apis mellifera linkage group 4 genomic contig, reference assembly (based on Amel_4.0 Group4.7)	SET: UI_EST BI516006;	0.56786	2.26188e-06	9.73659e-06
AM11225	GB18664-RA [PREDICTED: Apis mellifera similar to CG7656-PC, isoform C (LOC410838), mRNA]	SET: OGS; Dmel Ortholog - C. Elsik Feb_2007: FBgn0036516; Best Dmel 5.1 match: FBgn0036516, blastp escore 2E-108;	-0.434501	2.33526e-06	9.93294e-06
AM01382	BB170019B20H10.5 Bee Brain Normalized/Subtracted Library, BB17 Apis mellifera cDNA clone BB170019B20H10 5', mRNA sequence	SET: UI_EST BI506064;	0.360237	2.33806e-06	9.93294e-06
AM06611	GB30138-RA [PREDICTED: Apis mellifera similar to discs large 1 CG1725-PH, isoform H (LOC724292), mRNA]	SET: OGS; Also matches: GB30138-RB,GB30138-RC,GB30138-RD,GB30138-RE,GB30138-RF,GB30138-RG; Dmel Ortholog - C. Elsik Feb_2007: FBgn0001624; Best Dmel 5.1 match: FBgn0001624, blastp escore 0E+00;	0.283157	2.61537e-06	1.10389e-05
AM09697	GB17122-RA [PREDICTED: Apis mellifera similar to CG11779-PA, isoform A, transcript variant 1 (LOC412409), mRNA]	SET: OGS; Dmel Ortholog - C. Elsik Feb_2007: FBgn0038683; Best Dmel 5.1 match: FBgn0038683, blastp escore 4E-154;	-0.245702	2.64639e-06	1.10978e-05
AM02155	BB160007A10G04.5 Bee Brain Normalized Library, BB16 Apis mellifera cDNA clone BB160007A10G04 5', mRNA sequence	SET: UI_EST BI513528;	-0.327954	2.75283e-06	1.14516e-05
AM05507	GB12894-RA [PREDICTED: Apis mellifera similar to CG1703-PA, transcript variant 1 (LOC413390), mRNA]	SET: OGS; Best Dmel 5.1 match: FBgn0030321, blastp escore 0E+00;	-0.269925	2.766e-06	1.14516e-05
AM01163	BB170020A20C10.5 Bee Brain Normalized/Subtracted Library, BB17 Apis mellifera cDNA clone BB170020A20C10 5', mRNA sequence	SET: UI_EST BI503962;	0.293967	3.10134e-06	1.27587e-05
AM04451	GB11832-RA [PREDICTED: Apis mellifera similar to CG5208-PA (LOC411850), mRNA]	SET: OGS; Dmel Ortholog - C. Elsik Feb_2007: FBgn0028470; Best Dmel 5.1 match: FBgn0028470, blastp escore 9E-50;	0.239172	3.17678e-06	1.29692e-05
AM12263	GB19716-RA [PREDICTED: Apis mellifera similar to Sarcoglycan CG5657-PA (LOC552464), mRNA]	SET: OGS; Dmel Ortholog - C. Elsik Feb_2007: FBgn0038042; Best Dmel 5.1 match: FBgn0038042, blastp escore 5E-44;	0.188964	3.19241e-06	1.29692e-05
AM11626	GB19071-RA [PREDICTED: Apis mellifera similar to CG2269-PA, isoform A (LOC409634), mRNA]	SET: OGS; Also matches: GB19071-RB; Best Dmel 5.1 match: FBgn0033484, blastp escore 5E-26;	0.699702	3.27442e-06	1.32197e-05
AM03737	GB11113-RA [PREDICTED: Apis mellifera similar to CG7530-PA, isoform A (LOC408805), mRNA]	SET: OGS; Dmel Ortholog - C. Elsik Feb_2007: FBgn0038256; Best Dmel 5.1 match: FBgn0038256, blastp escore 4E-95;	0.383932	3.47244e-06	1.3885e-05
AM01080	GB12165-RA [PREDICTED: Apis mellifera similar to sec1 family domain containing 2 (LOC552681), mRNA]	SET: UI_EST BI503126;	0.252584	3.48193e-06	1.3885e-05
AM05863	GB13256-RA [PREDICTED: Apis mellifera similar to Protein on ecdysone puffs CG6143-PB, isoform B (LOC408565), mRNA]	SET: OGS; Dmel Ortholog - C. Elsik Feb_2007: FBgn0004401; Best Dmel 5.1 match: FBgn0004401, blastp escore 1E-57;	-0.356851	3.66692e-06	1.45335e-05
AM05101	GB12484-RA	SET: OGS; Dmel Ortholog - C. Elsik Feb_2007: FBgn0034019; Best Dmel 5.1 match: FBgn0034019, blastp escore 1E-16;	-0.288577	4.05578e-06	1.59773e-05
AM03422	GB10797-RA [PREDICTED: Apis mellifera similar to leucine zipper and CTNNBIP1 domain containing (LOC552159), mRNA]	SET: OGS; Best Dmel 5.1 match: FBgn0002741, blastp escore 2E-04;	0.365043	4.22209e-06	1.65323e-05
AM07271	GB14674-RA [PREDICTED: Apis mellifera similar to ubiquitin-specific protease 2 isoform Usp2-69 (LOC408964), mRNA]	SET: OGS; Dmel Ortholog - C. Elsik Feb_2007: FBgn0031187; Best Dmel 5.1 match: FBgn0031187, blastp escore 7E-87;	-0.296054	4.3054e-06	1.67575e-05
AM00556	DB763009 RIKEN full-length enriched honey bee cDNA library, head Apis mellifera cDNA clone BH10029B22 3', mRNA sequence	SET: UI_EST BH1B0029B22M3;	-0.30055	4.57922e-06	1.77172e-05
AM11043	GB18481-RA [PREDICTED: Apis mellifera similar to CG9890-PA (LOC412545), mRNA]	SET: OGS; Dmel Ortholog - C. Elsik Feb_2007: FBgn0034814; Best Dmel 5.1 match: FBgn0034814, blastp escore 1E-90;	0.168113	4.8397e-06	1.86142e-05
AM00757R	GB12929-RA [PREDICTED: Apis mellifera similar to paralytic CG9907-PA, transcript variant 1 (LOC409018), mRNA]	SET: UI_EST BH1B0057E12T3; Dmel Ortholog - C. Elsik Feb_2007: FBgn0003036; Best Dmel 5.1 match: FBgn0003036, blastp escore 0E+00;	0.396861	5.08811e-06	1.94545e-05
AM00680	DB768304 RIKEN full-length enriched honey bee cDNA library, head Apis mellifera cDNA clone BH10047N01 3', mRNA sequence	SET: UI_EST BH1B0047N01M3;	0.521966	5.14594e-06	1.95606e-05
AM01152	BB170026A20F12.5 Bee Brain Normalized/Subtracted Library, BB17 Apis mellifera cDNA clone BB170026A20F12 5', mRNA sequence	SET: UI_EST BI503836;	-0.41875	5.41962e-06	2.04811e-05
AM05917	GB13313-RA [PREDICTED: Apis mellifera similar to CG9298-PA (LOC552442), mRNA]	SET: OGS; Dmel Ortholog - C. Elsik Feb_2007: FBgn0032060; Best Dmel 5.1 match: FBgn0032060, blastp escore 5E-89;	0.252722	5.55167e-06	2.08589e-05
AM04931	GB12312-RA [PREDICTED: Apis mellifera similar to CG10077-PA, isoform A (LOC550835), mRNA]	SET: OGS; Also matches: XM_623665.2; Best Dmel 5.1 match: FBgn0035720, blastp escore 8E-167;	0.879452	5.79342e-06	2.16421e-05
AM09863	GB17288-RA [PREDICTED: Apis mellifera similar to CG32626-PA, isoform A (LOC409444), mRNA]	Also matches: XM_392957.3,XM_623547.2; Best Dmel 5.1 match: FBgn0052626, blastp escore 0E+00;	0.299798	5.8604e-06	2.17672e-05
AM09157	GB16578-RA	SET: OGS;	0.307595	6.09857e-06	2.25231e-05
AM07758	GB15169-RA [PREDICTED: Apis mellifera similar to Ryanodine receptor 44F CG10844-PA, isoform A (LOC408680), mRNA]	SET: OGS; Dmel Ortholog - C. Elsik Feb_2007: FBgn0011286; Best Dmel 5.1 match: FBgn0011286, blastp escore 0E+00;	0.487592	6.37273e-06	2.34027e-05
AM03331	GB10706-RA [PREDICTED: Apis mellifera similar to 5-3 exoribonuclease 1, transcript variant 1 (LOC409993), mRNA]	SET: OGS; Best Dmel 5.1 match: FBgn0020261, blastp escore 0E+00;	0.343268	6.87563e-06	2.51076e-05
AM06619	GB14020-RA [PREDICTED: Apis mellifera similar to CG6154-PA, isoform A, transcript variant 2 (LOC409231), mRNA]	SET: OGS; Best Dmel 5.1 match: FBgn0039420, blastp escore 6E-103;	0.241268	6.97009e-06	2.52059e-05
AM02688	GB10060-RA [PREDICTED: Apis mellifera similar to ARMET-like protein precursor (LOC552645), mRNA]	SET: OGS; Dmel Ortholog - C. Elsik Feb_2007: FBgn0027095; Best Dmel 5.1 match: FBgn0027095, blastp escore 6E-69;	-0.722838	6.98009e-06	2.52059e-05
AM11442	GB18885-RA	SET: OGS; Best Dmel 5.1 match: FBgn0036181, blastp escore 3E-24;	0.231493	7.41005e-06	2.66107e-05
AM11094	GB18534-RA [PREDICTED: Apis mellifera similar to CG17259-PA, transcript variant 1 (LOC413011), mRNA]	SET: OGS; Also matches: XM_624162.2; Dmel Ortholog - C. Elsik Feb_2007: FBgn0031497; Best Dmel 5.1 match: FBgn0031497, blastp escore 0E+00;	-0.319947	7.5805e-06	2.70732e-05
AM09355	GB16778-RA [PREDICTED: Apis mellifera similar to defective proboscis extension response CG13439-PA (LOC410479), partial mRNA]	SET: OGS; Dmel Ortholog - C. Elsik Feb_2007: FBgn0040726; Best Dmel 5.1 match: FBgn0040726, blastp escore 3E-58;	0.244556	7.81153e-06	2.77459e-05
AM01821	DB777476 RIKEN full-length enriched honey bee cDNA library, head Apis mellifera cDNA clone BH10079N21 3', mRNA sequence	SET: UI_EST BI510535;	-0.419532	8.50956e-06	3.00352e-05
AM05743	GB13135-RA [PREDICTED: Apis mellifera similar to Ras-like GTP-binding protein Rho1, transcript variant 2 (LOC409910), mRNA]	Also matches: GB13135-RB,XM_393401.3; Dmel Ortholog - C. Elsik Feb_2007: FBgn0014020; Best Dmel 5.1 match: FBgn0014020, blastp escore 2E-104;	-0.397647	8.54848e-06	3.00352e-05
AM04289	GB11669-RA	SET: OGS; Dmel Ortholog - C. Elsik Feb_2007: FBgn0034248; Best Dmel 5.1 match: FBgn0034248, blastp escore 2E-08;	0.538662	8.59983e-06	3.00532e-05
AM08454	GB15872-RA [PREDICTED: Apis mellifera similar to phosphatidylinositol polyphosphate 5-phosphatase isoform b (LOC412731), mRNA]	SET: OGS; Best Dmel 5.1 match: FBgn0023508, blastp escore 1E-121;	0.260072	8.66661e-06	3.01246e-05
AM10992	GB18429-RA [PREDICTED: Apis mellifera similar to CG11490-PA (LOC552379), mRNA]	SET: OGS; Dmel Ortholog - C. Elsik Feb_2007: FBgn0031233; Best Dmel 5.1 match: FBgn0031233, blastp escore 4E-130;	0.225469	9.05636e-06	3.13119e-05
AM10462	GB17891-RA	SET: OGS;	-0.247658	9.37252e-06	3.22335e-05
AM01013	DB754387 RIKEN full-length enriched honey bee cDNA library, head Apis mellifera cDNA clone BH10093C06 5', mRNA sequence	SET: UI_EST BH1B0093C06T3;	-0.349247	9.93342e-06	3.39827e-05
AM04544	GB11927-RA [PREDICTED: Apis mellifera inositol 1,4,5-triphosphate receptor (Itpr1), mRNA]	SET: OGS; Dmel Ortholog - C. Elsik Feb_2007: FBgn0010051; Best Dmel 5.1 match: FBgn0010051, blastp escore 0E+00;	0.42834	1.00962e-05	3.43589e-05
AM05091	GB12474-RA [PREDICTED: Apis mellifera hypothetical protein LOC726708 (LOC726708), mRNA]	SET: OGS; Dmel Ortholog - C. Elsik Feb_2007: FBgn0036005; Best Dmel 5.1 match: FBgn0036005, blastp escore 7E-37;	0.263552	1.14283e-05	3.86422e-05
AM07128	GB14529-RA [PREDICTED: Apis mellifera similar to Tyrosine-protein phosphatase non-receptor type 1 (Protein-tyrosine phosphatase 1B) (PTP-1B) (Protein-protein-tyrosine phosphatase HA2) (PTP-HA2), transcript variant 1 (LOC408900), mRNA]	SET: OGS; Also matches: GB14529-RB; Dmel Ortholog - C. Elsik Feb_2007: FBgn0003138; Best Dmel 5.1 match: FBgn0003138, blastp escore 5E-95;	-0.435865	1.14738e-05	3.86422e-05
AM06224	GB13625-RA	SET: OGS; Dmel Ortholog - C. Elsik Feb_2007: FBgn0037238; Best Dmel 5.1 match: FBgn0037238, blastp escore 0E+00;	0.361104	1.18073e-05	3.95604e-05
AM02366	BB160017B20A05.5 Bee Brain Normalized Library, BB16 Apis mellifera cDNA clone BB160017B20A05 5', mRNA sequence	SET: UI_EST BI515207;	0.271382	1.2369e-05	4.103e-05
AM11115	GB18555-RA [PREDICTED: Apis mellifera similar to CG33722-PC, isoform C (LOC727144), mRNA]	SET: OGS; Dmel Ortholog - C. Elsik Feb_2007: FBgn0064126; Best Dmel 5.1 match: FBgn0064126, blastp escore 2E-47;	-0.149552	1.23721e-05	4.103e-05
AM04140	GB11520-RA [PREDICTED: Apis mellifera similar to ire-1 CG4583-PA (LOC408501), mRNA]	SET: OGS; Best Dmel 5.1 match: FBgn0038736, blastp escore 0E+00;	-0.257932	1.25173e-05	4.13008e-05
AM02558	BB160023A10E11.5 Bee Brain Normalized Library, BB16 Apis mellifera cDNA clone BB160023A10E11 5', mRNA sequence	SET: UI_EST BI516671;	0.363704	1.26585e-05	4.15557e-05
AM03629	GB11005-RA	SET: OGS; Dmel Ortholog - C. Elsik Feb_2007: FBgn0032200; Best Dmel 5.1 match: FBgn0032200, blastp escore 1E-31;	0.218928	1.29819e-05	4.24033e-05
AM02874	GB10247-RA [PREDICTED: Apis mellifera hypothetical LOC551717 (LOC551717), mRNA]	SET: OGS;	0.346162	1.33043e-05	4.32391e-05
AM06513	GB30197-RA [PREDICTED: Apis mellifera similar to CG18497-PA, isoform A (LOC412243), partial mRNA]	Best Dmel 5.1 match: FBgn0016977, blastp escore 0E+00;	0.424005	1.41791e-05	4.58527e-05
AM07638	GB15047-RA [PREDICTED: Apis mellifera similar to DNZDHHC/NEW1 zinc finger protein 11 CG6627-PA (LOC552426), mRNA]	SET: OGS; Best Dmel 5.1 match: FBgn0027453, blastp escore 1E-92;	-0.243257	1.42765e-05	4.59393e-05
AM02393	NW_001253442.1 SET: UI_EST BI515408; Apis mellifera linkage group 6 genomic contig, reference assembly (based on Amel_4.0 Group6.51)	SET: UI_EST BI515408;	-0.311212	1.45213e-05	4.64967e-05
AM12914	GB15684-RA	SET: OGS;	0.319334	1.52324e-05	4.85345e-05
AM02651	GB10023-RA [PREDICTED: Apis mellifera similar to B0507.2 (LOC724850), mRNA]	SET: OGS;	-0.248188	1.54666e-05	4.90405e-05
AM09558	GB16981-RA [PREDICTED: Apis mellifera similar to conserved membrane protein at 44E CG8739-PA, isoform A (LOC724826), mRNA]	SET: OGS; Dmel Ortholog - C. Elsik Feb_2007: FBgn0025937; Best Dmel 5.1 match: FBgn0025937, blastp escore 0E+00;	0.306825	1.56544e-05	4.93951e-05
AM07023	GB14425-RA	SET: OGS;	-1.11717	1.61691e-05	5.07724e-05
AM01741	NM_001040230.1 [Apis mellifera acetylcholinesterase (Ache), mRNA]	SET: UI_EST BI509756;	0.426967	1.66732e-05	5.21037e-05
AM12912	DB740827 RIKEN full-length enriched honey bee cDNA library, head Apis mellifera cDNA clone BH10045O05 5', mRNA sequence	SET: OGS;	0.243774	1.71093e-05	5.32106e-05
AM05019	GB12401-RA [PREDICTED: Apis mellifera similar to Na channel protein 60E CG9071-PB, isoform B (LOC411653), mRNA]	SET: OGS; Dmel Ortholog - C. Elsik Feb_2007: FBgn0035079; Best Dmel 5.1 match: FBgn0035079, blastp escore 7E-06;	0.313595	1.73006e-05	5.35495e-05
AM12449	GB19902-RA	SET: OGS; Dmel Ortholog - C. Elsik Feb_2007: FBgn0032052; Best Dmel 5.1 match: FBgn0032052, blastp escore 3E-14;	-0.655628	1.76073e-05	5.42406e-05
AM10620	GB19695-RA	SET: OGS; Also matches: GB18048-RA; Best Dmel 5.1 match: FBgn0032840, blastp escore 5E-05;	0.283913	1.9651e-05	6.02506e-05
AM06188	GB13588-RA [PREDICTED: Apis mellifera similar to CG13776-PA (LOC551875), partial mRNA]	SET: OGS; Dmel Ortholog - C. Elsik Feb_2007: FBgn0031880; Best Dmel 5.1 match: FBgn0031880, blastp escore 8E-42;	-0.406227	1.98088e-05	6.04494e-05
AM01136	XR_015005.1 [PREDICTED: Apis mellifera similar to CG7154-PA (LOC411112), mRNA]	SET: UI_EST BI503712;	0.351621	2.00964e-05	6.10406e-05
AM10498	GB17926-RA [PREDICTED: Apis mellifera similar to bruno-3 CG12478-PA, isoform A (LOC410353), mRNA]	Also matches: GB17926-RB,GB17926-RC; Dmel Ortholog - C. Elsik Feb_2007: FBgn0036379; Best Dmel 5.1 match: FBgn0036379, blastp escore 1E-163;	0.718832	2.17603e-05	6.57869e-05
AM02058	BB160010A10D01.5 Bee Brain Normalized Library, BB16 Apis mellifera cDNA clone BB160010A10D01 5', mRNA sequence	SET: UI_EST BI512714;	1.06072	2.1869e-05	6.58095e-05
AM05171	GB12556-RA [PREDICTED: Apis mellifera similar to Ras-like protein 1 (LOC410812), mRNA]	SET: OGS; Dmel Ortholog - C. Elsik Feb_2007: FBgn0003205; Best Dmel 5.1 match: FBgn0003205, blastp escore 1E-89;	-0.229392	2.31259e-05	6.9271e-05
AM12884R	AM12884R Unknown [Arrayset: JDE_EST jdeG11_3DEF1, jdeG11_3DEF1]	SET: JDE_EST jdeG11_3DEF1;	-0.748018	2.39173e-05	7.1313e-05
AM09621	GB17044-RA [PREDICTED: Apis mellifera similar to nop5 CG10206-PA (LOC411842), mRNA]	SET: OGS; Dmel Ortholog - C. Elsik Feb_2007: FBgn0026196; Best Dmel 5.1 match: FBgn0026196, blastp escore 0E+00;	-0.324336	2.45132e-05	7.27559e-05
AM04233	GB11613-RA [PREDICTED: Apis mellifera similar to Glycerol-3-phosphate dehydrogenase [NAD+], cytoplasmic (GPD-C) (GPDH-C) (LOC726445), partial mRNA]	SET: OGS; Best Dmel 5.1 match: FBgn0001128, blastp escore 5E-19;	0.231416	2.57402e-05	7.60505e-05
AM06304	GB13706-RA	SET: OGS; Best Dmel 5.1 match: FBgn0011640, blastp escore 1E-05;	-0.183811	2.66576e-05	7.84047e-05
AM07165	GB14568-RA	SET: OGS;	-0.17993	2.73055e-05	7.99486e-05
AM08589	GB16008-RA [PREDICTED: Apis mellifera similar to CG11378-PA (LOC724224), mRNA]	SET: OGS; Dmel Ortholog - C. Elsik Feb_2007: FBgn0030740; Best Dmel 5.1 match: FBgn0030740, blastp escore 4E-36;	-0.290851	2.80503e-05	8.17611e-05
AM01322	BB170028B10G08.5 Bee Brain Normalized/Subtracted Library, BB17 Apis mellifera cDNA clone BB170028B10G08 5', mRNA sequence	SET: UI_EST BI505459;	0.233192	2.89656e-05	8.40521e-05
AM08836	GB16256-RA [PREDICTED: Apis mellifera similar to poly U binding factor 68kD CG12085-PA, isoform A (LOC725115), mRNA]	SET: OGS;	0.299461	2.92366e-05	8.44613e-05
AM10033	GB17461-RA [PREDICTED: Apis mellifera similar to Niemann-Pick Type C-1 CG5722-PA, transcript variant 2 (LOC552375), mRNA]	SET: OGS; Dmel Ortholog - C. Elsik Feb_2007: FBgn0024320; Best Dmel 5.1 match: FBgn0024320, blastp escore 0E+00;	-0.229374	3.06489e-05	8.81496e-05
AM06605	GB14007-RA [PREDICTED: Apis mellifera similar to phospholipase C, epsilon (LOC408804), mRNA]	SET: OGS; Best Dmel 5.1 match: FBgn0004611, blastp escore 4E-95;	0.744681	3.08112e-05	8.82259e-05
AM06108	GB13506-RA [PREDICTED: Apis mellifera similar to centaurin, alpha 1 (LOC551790), mRNA]	SET: OGS; Best Dmel 5.1 match: FBgn0033349, blastp escore 2E-27;	-0.239646	3.14771e-05	8.97373e-05
AM01643	BB170005B10H04.5 Bee Brain Normalized/Subtracted Library, BB17 Apis mellifera cDNA clone BB170005B10H04 5', mRNA sequence	SET: UI_EST BI508783;	0.258024	3.18342e-05	8.99708e-05
AM09948	GB17375-RA	SET: OGS;	-0.420772	3.18358e-05	8.99708e-05
AM05008	GB12390-RA [PREDICTED: Apis mellifera similar to CG6842-PA, transcript variant 1 (LOC409756), mRNA]	SET: OGS; Dmel Ortholog - C. Elsik Feb_2007: FBgn0027605; Best Dmel 5.1 match: FBgn0027605, blastp escore 0E+00;	0.317882	3.33633e-05	9.38795e-05
AM10935	GB18371-RA [PREDICTED: Apis mellifera similar to CG9864-PA (LOC552293), mRNA]	SET: OGS; Dmel Ortholog - C. Elsik Feb_2007: FBgn0034490; Best Dmel 5.1 match: FBgn0034490, blastp escore 1E-94;	-0.220464	3.35172e-05	9.39058e-05
AM03929	GB11306-RA [PREDICTED: Apis mellifera similar to ring finger protein 168 (LOC410198), mRNA]	SET: OGS; Best Dmel 5.1 match: FBgn0030940, blastp escore 2E-08;	-0.264617	3.36633e-05	9.39105e-05
AM06495R	[Antisense] GB13897-RA	SET: OGS; Dmel Ortholog - C. Elsik Feb_2007: FBgn0024249; Best Dmel 5.1 match: FBgn0024249, blastp escore 1E-21;	-0.148636	3.38929e-05	9.39457e-05
AM05240	GB12624-RA	SET: OGS;	0.257447	3.3965e-05	9.39457e-05
AM10819	GB18254-RA [PREDICTED: Apis mellifera similar to Cad87A CG6977-PA (LOC409212), mRNA]	SET: OGS; Dmel Ortholog - C. Elsik Feb_2007: FBgn0037963; Best Dmel 5.1 match: FBgn0037963, blastp escore 0E+00;	0.228145	3.53621e-05	9.73956e-05
AM00781	DB745343 RIKEN full-length enriched honey bee cDNA library, head Apis mellifera cDNA clone BH10061K19 5', mRNA sequence	SET: UI_EST BH1B0061K19T3;	-0.28968	3.84937e-05	0.000105573
AM03344	GB10719-RA [PREDICTED: Apis mellifera hypothetical protein LOC724842 (LOC724842), mRNA]	SET: OGS; Dmel Ortholog - C. Elsik Feb_2007: FBgn0015359; Best Dmel 5.1 match: FBgn0015359, blastp escore 1E-07;	-0.466649	3.89864e-05	0.000106368
AM09080	GB30528-RA [PREDICTED: Apis mellifera similar to Vacuolar protein sorting-associated protein 45 (rvps45) (LOC551926), partial mRNA]	SET: OGS; Dmel Ortholog - C. Elsik Feb_2007: FBgn0037711; Best Dmel 5.1 match: FBgn0037711, blastp escore 1E-128;	0.340038	3.91107e-05	0.000106368
AM04703	GB12086-RA [PREDICTED: Apis mellifera similar to tankyrase CG4719-PA (LOC413032), mRNA]	SET: OGS; Dmel Ortholog - C. Elsik Feb_2007: FBgn0027508; Best Dmel 5.1 match: FBgn0027508, blastp escore 0E+00;	-0.277286	3.92939e-05	0.000106421
AM11549	GB18993-RA [PREDICTED: Apis mellifera similar to smell impaired 21F CG4710-PB, isoform B (LOC408733), partial mRNA]	SET: OGS; Dmel Ortholog - C. Elsik Feb_2007: FBgn0016926; Best Dmel 5.1 match: FBgn0016926, blastp escore 3E-32;	0.572101	4.09556e-05	0.000110461
AM09268	GB16689-RA [PREDICTED: Apis mellifera similar to CG11164-PA (LOC412488), mRNA]	SET: OGS; Dmel Ortholog - C. Elsik Feb_2007: FBgn0030507; Best Dmel 5.1 match: FBgn0030507, blastp escore 5E-34;	0.143453	4.13068e-05	0.000110948
AM00648	DB767285 RIKEN full-length enriched honey bee cDNA library, head Apis mellifera cDNA clone BH10044D20 3', mRNA sequence	SET: UI_EST BH1B0044D20M3;	-0.500267	4.36493e-05	0.000116758
AM02028	NW_001253379.1 SET: UI_EST BI512440; Apis mellifera linkage group 5 genomic contig, reference assembly (based on Amel_4.0 Group5.21)	SET: UI_EST BI512440;	0.217811	4.4411e-05	0.000118308
AM10133	GB17561-RA	SET: OGS; Dmel Ortholog - C. Elsik Feb_2007: FBgn0042112; Best Dmel 5.1 match: FBgn0042112, blastp escore 2E-13;	0.324424	4.67349e-05	0.000123991
AM12086	GB19534-RA [PREDICTED: Apis mellifera similar to 4GalNAcTB CG14517-PA, transcript variant 2 (LOC552141), mRNA]	SET: OGS; Best Dmel 5.1 match: FBgn0027538, blastp escore 3E-63;	0.204271	4.8541e-05	0.000128259
AM09569	GB16992-RA [PREDICTED: Apis mellifera similar to Mannose-6-phosphate isomerase (Phosphomannose isomerase) (PMI) (Phosphohexomutase) (LOC551447), mRNA]	SET: OGS; Dmel Ortholog - C. Elsik Feb_2007: FBgn0037744; Best Dmel 5.1 match: FBgn0037744, blastp escore 2E-78;	-0.243644	4.90521e-05	0.000129085
AM07035	GB14437-RA [PREDICTED: Apis mellifera similar to CHIP CG5203-PA, transcript variant 1 (LOC551229), mRNA]	SET: OGS; Dmel Ortholog - C. Elsik Feb_2007: FBgn0027052; Best Dmel 5.1 match: FBgn0027052, blastp escore 2E-107;	-0.30025	5.09966e-05	0.00013366
AM02252	BB160014B20G06.5 Bee Brain Normalized Library, BB16 Apis mellifera cDNA clone BB160014B20G06 5', mRNA sequence	SET: UI_EST BI514297;	-0.251569	5.2643e-05	0.000137422
AM09510	GB16933-RA [PREDICTED: Apis mellifera similar to Low molecular weight phosphotyrosine protein phosphatase (LMW-PTP) (Low molecular weight cytosolic acid phosphatase) (Red cell acid phosphatase 1) (PTPase) (Adipocyte acid phosphatase) (LOC727300), mRNA]	SET: OGS; Dmel Ortholog - C. Elsik Feb_2007: FBgn0040076; Best Dmel 5.1 match: FBgn0040076, blastp escore 2E-30;	0.308433	5.29985e-05	0.000137796
AM05757	GB13148-RA [PREDICTED: Apis mellifera similar to scarlet CG4314-PA (LOC726508), mRNA]	SET: OGS; Dmel Ortholog - C. Elsik Feb_2007: FBgn0003515; Best Dmel 5.1 match: FBgn0003515, blastp escore 3E-159;	0.177538	5.33361e-05	0.000138121
AM06931	GB14331-RA [PREDICTED: Apis mellifera similar to SID1 transmembrane family member 1 precursor (LOC411699), mRNA]	SET: OGS;	0.188416	5.42803e-05	0.000140009
AM08911	GB16331-RA [PREDICTED: Apis mellifera hypothetical protein LOC724492 (LOC724492), mRNA]	SET: OGS;	0.343788	5.67977e-05	0.000145923
AM09148	GB16568-RA [PREDICTED: Apis mellifera similar to CG11015-PA (LOC552610), mRNA]	SET: OGS; Dmel Ortholog - C. Elsik Feb_2007: FBgn0031830; Best Dmel 5.1 match: FBgn0031830, blastp escore 7E-30;	0.321523	5.76221e-05	0.000147458
AM11648	GB19093-RA [PREDICTED: Apis mellifera similar to Guanine nucleotide-binding protein G(o) subunit alpha 47A (LOC726858), partial mRNA]	SET: OGS; Dmel Ortholog - C. Elsik Feb_2007: FBgn0001122; Best Dmel 5.1 match: FBgn0001122, blastp escore 2E-47;	0.249082	5.89456e-05	0.000150253
AM03351	GB10726-RA [PREDICTED: Apis mellifera similar to DEAD (Asp-Glu-Ala-Asp) box polypeptide 5 (LOC550801), partial mRNA]	SET: OGS; Best Dmel 5.1 match: FBgn0035720, blastp escore 0E+00;	0.220222	5.92557e-05	0.000150454
AM07993	GB15405-RA	SET: OGS;	-0.261075	6.14104e-05	0.000155318
AM01488	NW_001253028.1 SET: UI_EST BI507117; Apis mellifera linkage group 12 genomic contig, reference assembly (based on Amel_4.0 Group12.1)	SET: UI_EST BI507117;	0.315072	6.4234e-05	0.00016183
AM08852	GB16272-RA [PREDICTED: Apis mellifera similar to CG7145-PA, isoform A (LOC551113), mRNA]	SET: OGS; Dmel Ortholog - C. Elsik Feb_2007: FBgn0037138; Best Dmel 5.1 match: FBgn0037138, blastp escore 0E+00;	0.221824	6.55103e-05	0.000164408
AM07970	GB15382-RA [PREDICTED: Apis mellifera similar to CG15216-PA (LOC408731), mRNA]	SET: OGS; Dmel Ortholog - C. Elsik Feb_2007: FBgn0032978; Best Dmel 5.1 match: FBgn0032978, blastp escore 2E-81;	0.248707	6.7252e-05	0.00016813
AM06954	GB14356-RA [PREDICTED: Apis mellifera similar to GDI interacting protein 3 CG5469-PD, isoform D (LOC409584), mRNA]	SET: OGS; Dmel Ortholog - C. Elsik Feb_2007: FBgn0034372; Best Dmel 5.1 match: FBgn0034372, blastp escore 4E-97;	0.208827	6.9148e-05	0.000172208
AM07169	GB14572-RA [PREDICTED: Apis mellifera similar to F28H1.4a (LOC409019), mRNA]	SET: OGS; Best Dmel 5.1 match: FBgn0030234, blastp escore 7E-07;	0.35659	7.08062e-05	0.000175664
AM08572	GB15990-RA [Apis mellifera FABP-like protein (Fabp), mRNA]	SET: OGS; Best Dmel 5.1 match: FBgn0037913, blastp escore 4E-10;	-0.550232	7.24218e-05	0.000178989
AM01738	BB170018A10C09.5 Bee Brain Normalized/Subtracted Library, BB17 Apis mellifera cDNA clone BB170018A10C09 5', mRNA sequence	SET: UI_EST BI509723;	0.3774	7.27496e-05	0.000179118
AM00470	DB733362 RIKEN full-length enriched honey bee cDNA library, head Apis mellifera cDNA clone BH10019B14 5', mRNA sequence	SET: UI_EST BH1B0019B14T3;	0.336245	7.47012e-05	0.000183229
AM01435	BB170020A20G03.5 Bee Brain Normalized/Subtracted Library, BB17 Apis mellifera cDNA clone BB170020A20G03 5', mRNA sequence	SET: UI_EST BI506549;	0.3291	7.6824e-05	0.000187728
AM00396	DB756648 RIKEN full-length enriched honey bee cDNA library, head Apis mellifera cDNA clone BH10006G19 3', mRNA sequence	SET: UI_EST BH1B0006G19M3;	0.189428	7.75018e-05	0.000188675
AM01915	BB160006A10F07.5 Bee Brain Normalized Library, BB16 Apis mellifera cDNA clone BB160006A10F07 5', mRNA sequence	SET: UI_EST BI511520;	0.412479	7.81342e-05	0.000189505
AM08303	GB15720-RA [PREDICTED: Apis mellifera hypothetical LOC552674 (LOC552674), mRNA]	SET: OGS; Best Dmel 5.1 match: FBgn0030940, blastp escore 3E-17;	-0.221117	7.86461e-05	0.000190037
AM07751	GB15161-RA [PREDICTED: Apis mellifera similar to TM2 domain containing 2 isoform a (LOC408370), mRNA]	SET: OGS; Dmel Ortholog - C. Elsik Feb_2007: FBgn0030522; Best Dmel 5.1 match: FBgn0030522, blastp escore 4E-65;	-0.280528	8.0199e-05	0.000193072
AM12043	GB19491-RA [PREDICTED: Apis mellifera similar to furry CG32045-PB, isoform B (LOC724660), mRNA]	SET: OGS; Dmel Ortholog - C. Elsik Feb_2007: FBgn0016081; Best Dmel 5.1 match: FBgn0016081, blastp escore 0E+00;	0.21949	8.18554e-05	0.000196332
AM12352	GB19805-RA [PREDICTED: Apis mellifera hypothetical LOC412416 (LOC412416), mRNA]	SET: OGS; Dmel Ortholog - C. Elsik Feb_2007: FBgn0016762; Best Dmel 5.1 match: FBgn0016762, blastp escore 2E-35;	0.186821	8.37986e-05	0.000200254
AM08490	GB15909-RA [PREDICTED: Apis mellifera similar to erect wing CG3114-PF, isoform F (LOC411828), mRNA]	SET: OGS; Dmel Ortholog - C. Elsik Feb_2007: FBgn0005427; Best Dmel 5.1 match: FBgn0005427, blastp escore 1E-157;	0.248206	8.70145e-05	0.000207177
AM05381	GB12766-RA [PREDICTED: Apis mellifera similar to Arrestin 2 CG5962-PA (LOC550791), mRNA]	SET: OGS; Dmel Ortholog - C. Elsik Feb_2007: FBgn0000121; Best Dmel 5.1 match: FBgn0000121, blastp escore 3E-169;	-1.00167	9.01347e-05	0.000213623
AM02069	BB170022A20C05.5 Bee Brain Normalized/Subtracted Library, BB17 Apis mellifera cDNA clone BB170022A20C05 5', mRNA sequence		-0.348935	9.03788e-05	0.000213623
AM04926	GB12307-RA [PREDICTED: Apis mellifera similar to CG5087-PA (LOC408749), mRNA]	SET: OGS; Dmel Ortholog - C. Elsik Feb_2007: FBgn0035953; Best Dmel 5.1 match: FBgn0035953, blastp escore 0E+00;	0.179016	9.68322e-05	0.000228047
AM06951	GB14353-RA	SET: OGS; Dmel Ortholog - C. Elsik Feb_2007: FBgn0028859; Best Dmel 5.1 match: FBgn0028859, blastp escore 0E+00;	0.294124	9.82513e-05	0.000229824
AM00365	DB741728 RIKEN full-length enriched honey bee cDNA library, head Apis mellifera cDNA clone BH10049B18 5', mRNA sequence	SET: UI_EST BH1B0001G13M3;	-0.523232	9.82941e-05	0.000229824
AM09001	GB16422-RA [PREDICTED: Apis mellifera similar to hopscotch CG1594-PA (LOC726002), mRNA]	Dmel Ortholog - C. Elsik Feb_2007: FBgn0004864; Best Dmel 5.1 match: FBgn0004864, blastp escore 2E-58;	0.219555	9.8796e-05	0.00023017
AM01207	BB170011B10C08.5 Bee Brain Normalized/Subtracted Library, BB17 Apis mellifera cDNA clone BB170011B10C08 5', mRNA sequence	SET: UI_EST BI504425;	0.236768	9.95967e-05	0.000231207
AM00291	GB30153-RA	SET: OGS; Dmel Ortholog - C. Elsik Feb_2007: FBgn0026388; Best Dmel 5.1 match: FBgn0026388, blastp escore 8E-20;	0.19287	0.000101887	0.000235683
AM08493	GB15912-RA [PREDICTED: Apis mellifera similar to CG14509-PA (LOC552608), mRNA]	SET: OGS; Dmel Ortholog - C. Elsik Feb_2007: FBgn0039647; Best Dmel 5.1 match: FBgn0039647, blastp escore 1E-55;	0.390793	0.000103506	0.000238578
AM07467	GB14873-RA [Apis mellifera acetylcholinesterase (Ache), mRNA]	SET: OGS; Dmel Ortholog - C. Elsik Feb_2007: FBgn0000024; Best Dmel 5.1 match: FBgn0000024, blastp escore 0E+00;	-0.986637	0.000104308	0.000239576
AM03345	GB10720-RA [PREDICTED: Apis mellifera similar to casein kinase 1, alpha 1 (LOC410129), mRNA]	SET: OGS; Dmel Ortholog - C. Elsik Feb_2007: FBgn0015024; Best Dmel 5.1 match: FBgn0015024, blastp escore 7E-148;	0.370617	0.000105203	0.000240782
AM06642	GB14043-RA [PREDICTED: Apis mellifera similar to formin 3 CG33556-PA (LOC408821), mRNA]	SET: OGS; Dmel Ortholog - C. Elsik Feb_2007: FBgn0053556; Best Dmel 5.1 match: FBgn0053556, blastp escore 9E-39;	-0.191335	0.000109455	0.000248211
AM11235	GB18674-RA [PREDICTED: Apis mellifera similar to CG31109-PA (LOC725568), mRNA]	SET: OGS; Dmel Ortholog - C. Elsik Feb_2007: FBgn0051109; Best Dmel 5.1 match: FBgn0051109, blastp escore 2E-23;	0.212304	0.000109734	0.000248211
AM04187	GB11567-RA [PREDICTED: Apis mellifera similar to flotillin CG8200-PB, isoform B, transcript variant 2 (LOC551337), mRNA]	SET: OGS; Dmel Ortholog - C. Elsik Feb_2007: FBgn0024754; Best Dmel 5.1 match: FBgn0024754, blastp escore 0E+00;	0.272546	0.00010993	0.000248211
AM09378	GB16801-RA [PREDICTED: Apis mellifera similar to CG8386-PA (LOC551106), mRNA]	SET: OGS; Dmel Ortholog - C. Elsik Feb_2007: FBgn0034061; Best Dmel 5.1 match: FBgn0034061, blastp escore 2E-86;	-0.30078	0.000110186	0.000248211
AM07670	GB15079-RA [PREDICTED: Apis mellifera similar to Glutamate dehydrogenase CG5320-PF, isoform F, transcript variant 1 (LOC409253), mRNA]	SET: OGS; Dmel Ortholog - C. Elsik Feb_2007: FBgn0001098; Best Dmel 5.1 match: FBgn0001098, blastp escore 0E+00;	0.348768	0.0001105	0.000248211
AM11200	GB18639-RA [PREDICTED: Apis mellifera similar to Mediator complex subunit 10 CG5057-PA (LOC552403), mRNA]	SET: OGS; Dmel Ortholog - C. Elsik Feb_2007: FBgn0036581; Best Dmel 5.1 match: FBgn0036581, blastp escore 9E-51;	0.257266	0.00011074	0.000248211
AM05916	GB13312-RA [PREDICTED: Apis mellifera similar to Organic cation transporter CG6331-PA (LOC412399), mRNA]	SET: OGS; Dmel Ortholog - C. Elsik Feb_2007: FBgn0019952; Best Dmel 5.1 match: FBgn0019952, blastp escore 0E+00;	0.25091	0.000111974	0.000249346
AM11891	GB19338-RA [PREDICTED: Apis mellifera similar to CG8669-PA, isoform A (LOC410226), mRNA]	SET: OGS; Dmel Ortholog - C. Elsik Feb_2007: FBgn0000370; Best Dmel 5.1 match: FBgn0000370, blastp escore 4E-20;	-0.375042	0.000112014	0.000249346
AM09962	GB17389-RA [PREDICTED: Apis mellifera similar to CG11412-PC, isoform C, transcript variant 2 (LOC552341), mRNA]	SET: OGS; Dmel Ortholog - C. Elsik Feb_2007: FBgn0024362; Best Dmel 5.1 match: FBgn0024362, blastp escore 2E-46;	0.183476	0.000114422	0.000253556
AM07443	GB14848-RA [PREDICTED: Apis mellifera similar to like-AP180 CG2520-PA (LOC409435), mRNA]	SET: OGS; Dmel Ortholog - C. Elsik Feb_2007: FBgn0026210; Best Dmel 5.1 match: FBgn0026210, blastp escore 5E-180;	0.371345	0.000114685	0.000253556
AM09878	GB17303-RA [PREDICTED: Apis mellifera similar to WD repeat domain, phosphoinositide interacting 2 (LOC552201), partial mRNA]	SET: OGS; Dmel Ortholog - C. Elsik Feb_2007: FBgn0035850; Best Dmel 5.1 match: FBgn0035850, blastp escore 5E-126;	-0.354222	0.000118476	0.000261048
AM08239	GB15656-RA [PREDICTED: Apis mellifera similar to lingerer CG8715-PD, isoform D (LOC413433), mRNA]	SET: OGS; Dmel Ortholog - C. Elsik Feb_2007: FBgn0020279; Best Dmel 5.1 match: FBgn0020279, blastp escore 1E-116;	-0.242688	0.000121617	0.000267064
AM12329	GB19782-RA [PREDICTED: Apis mellifera similar to K11G12.5, transcript variant 1 (LOC412503), partial mRNA]	SET: OGS; Dmel Ortholog - C. Elsik Feb_2007: FBgn0027610; Best Dmel 5.1 match: FBgn0027610, blastp escore 2E-76;	-0.336949	0.000122859	0.000268884
AM06903	GB14303-RA [PREDICTED: Apis mellifera similar to CG8209-PA (LOC552336), mRNA]	SET: OGS; Dmel Ortholog - C. Elsik Feb_2007: FBgn0035830; Best Dmel 5.1 match: FBgn0035830, blastp escore 2E-89;	-0.28857	0.000123607	0.000269613
AM07057	GB14459-RA [PREDICTED: Apis mellifera similar to CG31772-PA (LOC724962), mRNA]	SET: OGS; Dmel Ortholog - C. Elsik Feb_2007: FBgn0051772; Best Dmel 5.1 match: FBgn0051772, blastp escore 1E-51;	0.199575	0.000124197	0.000269628
AM12012	GB19460-RA [PREDICTED: Apis mellifera similar to Aldolase CG6058-PF, isoform F (LOC550785), mRNA]	SET: OGS; Dmel Ortholog - C. Elsik Feb_2007: FBgn0000064; Best Dmel 5.1 match: FBgn0000064, blastp escore 6E-149;	0.8566	0.000124532	0.000269628
AM12165	GB19613-RA [PREDICTED: Apis mellifera similar to CG14085-PB, isoform B (LOC409596), mRNA]	Dmel Ortholog - C. Elsik Feb_2007: FBgn0036859; Best Dmel 5.1 match: FBgn0036859, blastp escore 7E-153;	0.193326	0.000124858	0.000269628
AM11030	GB18467-RA [PREDICTED: Apis mellifera hypothetical LOC408274, transcript variant 1 (LOC408274), mRNA]	SET: OGS;	0.395558	0.000131634	0.000283318
AM02237	NW_001253172.1 SET: UI_EST BI514198; Apis mellifera linkage group 1 genomic contig, reference assembly (based on Amel_4.0 Group1.15)	SET: UI_EST BI514198;	0.31793	0.000133712	0.000286841
AM05528	GB12916-RA	SET: OGS; Best Dmel 5.1 match: FBgn0024364, blastp escore 1E-124;	0.214818	0.000134977	0.000288603
AM01705	BB170015A10E11.5 Bee Brain Normalized/Subtracted Library, BB17 Apis mellifera cDNA clone BB170015A10E11 5', mRNA sequence	SET: UI_EST BI509439;	0.282793	0.000139087	0.000296416
AM04072	GB11451-RA [PREDICTED: Apis mellifera similar to CG10641-PA (LOC552261), mRNA]	SET: OGS; Dmel Ortholog - C. Elsik Feb_2007: FBgn0032731; Best Dmel 5.1 match: FBgn0032731, blastp escore 8E-71;	0.301972	0.000142211	0.000302082
AM08097	GB15512-RA [PREDICTED: Apis mellifera similar to GST-containing FLYWCH zinc-finger protein CG33546-PC, isoform C (LOC725942), partial mRNA]	SET: OGS; Best Dmel 5.1 match: FBgn0053546, blastp escore 5E-11;	-0.209022	0.000143008	0.000302786
AM04320	GB11700-RA [PREDICTED: Apis mellifera similar to CG6751-PA (LOC413226), mRNA]	SET: OGS; Dmel Ortholog - C. Elsik Feb_2007: FBgn0033562; Best Dmel 5.1 match: FBgn0033562, blastp escore 2E-107;	-0.22452	0.00014548	0.000307019
AM02072	DB775876 RIKEN full-length enriched honey bee cDNA library, head Apis mellifera cDNA clone BH10074J02 3', mRNA sequence	SET: UI_EST BI512816;	0.240315	0.000147276	0.00030961
AM01507	NW_001253016.1 SET: UI_EST BI507311; Apis mellifera linkage group 11 genomic contig, reference assembly (based on Amel_4.0 Group11.31)	SET: UI_EST BI507311;	0.241481	0.00014766	0.00030961
AM00493	DB734344 RIKEN full-length enriched honey bee cDNA library, head Apis mellifera cDNA clone BH10022I09 5', mRNA sequence	SET: UI_EST BH1B0022I09T3;	-0.363129	0.00014964	0.000312752
AM03834	GB11211-RA [PREDICTED: Apis mellifera hypothetical protein LOC724886 (LOC724886), mRNA]	SET: OGS; Best Dmel 5.1 match: FBgn0052580, blastp escore 2E-09;	0.197298	0.00015015	0.000312812
AM05969	GB13366-RA	SET: OGS; Best Dmel 5.1 match: FBgn0036053, blastp escore 3E-27;	0.380984	0.000151832	0.000315306
AM00612R	DB739042 RIKEN full-length enriched honey bee cDNA library, head Apis mellifera cDNA clone BH10039L05 5', mRNA sequence	SET: UI_EST BH1B0039L05T3;	0.286874	0.000161476	0.000334266
AM11333	GB18773-RA [PREDICTED: Apis mellifera similar to dally-like CG32146-PA, isoform A (LOC552340), mRNA]	SET: OGS; Best Dmel 5.1 match: FBgn0041604, blastp escore 1E-95;	0.338881	0.000171446	0.000353778
AM09866	GB17291-RA [PREDICTED: Apis mellifera similar to Mdh CG5889-PA (LOC409682), mRNA]	SET: OGS; Also matches: GB17291-RB; Best Dmel 5.1 match: FBgn0029155, blastp escore 0E+00;	0.432474	0.000183235	0.000376907
AM04415	GB11796-RA [PREDICTED: Apis mellifera similar to CG16941-PA, transcript variant 2 (LOC409883), mRNA]	SET: OGS; Also matches: XM_393373.3; Dmel Ortholog - C. Elsik Feb_2007: FBgn0038464; Best Dmel 5.1 match: FBgn0038464, blastp escore 0E+00;	0.27372	0.000185015	0.000379369
AM05305	GB12690-RA	SET: OGS;	-0.244385	0.000187564	0.000383385
AM11400	GB18843-RA [PREDICTED: Apis mellifera similar to CG14683-PA, isoform A (LOC724699), mRNA]	SET: OGS; Dmel Ortholog - C. Elsik Feb_2007: FBgn0037822; Best Dmel 5.1 match: FBgn0037822, blastp escore 1E-93;	-0.451749	0.000193206	0.000393679
AM06709	GB14108-RA [PREDICTED: Apis mellifera similar to Coatomer subunit alpha (Alpha-coat protein) (Alpha-COP) (HEPCOP) (HEP-COP), transcript variant 1 (LOC550806), mRNA]	SET: OGS; Dmel Ortholog - C. Elsik Feb_2007: FBgn0025725; Best Dmel 5.1 match: FBgn0025725, blastp escore 0E+00;	0.235429	0.00020556	0.000416437
AM08254	GB15671-RA [PREDICTED: Apis mellifera similar to purity of essence CG14472-PA (LOC409309), partial mRNA]	SET: OGS; Dmel Ortholog - C. Elsik Feb_2007: FBgn0011230; Best Dmel 5.1 match: FBgn0011230, blastp escore 0E+00;	0.360216	0.000205656	0.000416437
AM07029	GB14431-RA [PREDICTED: Apis mellifera hypothetical protein LOC725328 (LOC725328), mRNA]	SET: OGS; Best Dmel 5.1 match: FBgn0030940, blastp escore 5E-13;	-0.350212	0.000208205	0.00042029
AM05373	GB12758-RA [PREDICTED: Apis mellifera similar to hephaestus CG31000-PC, isoform C (LOC552709), mRNA]	SET: OGS; Dmel Ortholog - C. Elsik Feb_2007: FBgn0011224; Best Dmel 5.1 match: FBgn0011224, blastp escore 2E-119;	0.264155	0.000217029	0.000436746
AM02816	GB10189-RA [PREDICTED: Apis mellifera similar to SAPS domain family, member 3 (LOC551486), mRNA]	SET: OGS; Dmel Ortholog - C. Elsik Feb_2007: FBgn0035688; Best Dmel 5.1 match: FBgn0035688, blastp escore 3E-90;	0.162844	0.000220552	0.000442465
AM08382	GB18467-RA [PREDICTED: Apis mellifera hypothetical LOC408274, transcript variant 1 (LOC408274), mRNA]	SET: OGS; Also matches: GB15800-RA,XM_001123163.1;	0.318232	0.000225984	0.000451968
AM00494	DB761040 RIKEN full-length enriched honey bee cDNA library, head Apis mellifera cDNA clone BH10022I11 3', mRNA sequence	SET: UI_EST BH1B0022I11M3;	-0.31239	0.000227937	0.000454476
AM03229	GB10602-RA [PREDICTED: Apis mellifera similar to Equilibrative nucleoside transporter 3 CG11010-PA, transcript variant 1 (LOC409073), mRNA]	SET: OGS; Dmel Ortholog - C. Elsik Feb_2007: FBgn0036319; Best Dmel 5.1 match: FBgn0036319, blastp escore 1E-118;	0.231663	0.000230112	0.000457408
AM04636	GB12019-RA [PREDICTED: Apis mellifera similar to tungus CG8253-PA (LOC725501), mRNA]	SET: OGS; Dmel Ortholog - C. Elsik Feb_2007: FBgn0034046; Best Dmel 5.1 match: FBgn0034046, blastp escore 2E-62;	0.546162	0.000231012	0.000457798
AM06298	GB13700-RA [PREDICTED: Apis mellifera similar to RAB6-interacting protein 2 isoform delta (LOC726843), mRNA]	SET: OGS; Best Dmel 5.1 match: FBgn0002741, blastp escore 1E-23;	0.384871	0.000235711	0.000464712
AM12269	GB19722-RA [PREDICTED: Apis mellifera similar to G protein beta subunit-like (LOC409725), mRNA]	SET: OGS; Dmel Ortholog - C. Elsik Feb_2007: FBgn0030142; Best Dmel 5.1 match: FBgn0030142, blastp escore 7E-106;	-0.125091	0.000235931	0.000464712
AM05541	GB12929-RA [PREDICTED: Apis mellifera similar to paralytic CG9907-PA, transcript variant 1 (LOC409018), mRNA]	SET: OGS; Dmel Ortholog - C. Elsik Feb_2007: FBgn0003036; Best Dmel 5.1 match: FBgn0003036, blastp escore 0E+00;	0.41317	0.000240024	0.000469923
AM04710	GB12093-RA [PREDICTED: Apis mellifera similar to DNApol- CG7602-PA, isoform A (LOC551219), mRNA]	SET: OGS; Dmel Ortholog - C. Elsik Feb_2007: FBgn0037554; Best Dmel 5.1 match: FBgn0037554, blastp escore 1E-103;	-0.142206	0.000240294	0.000469923
AM08835	GB16255-RA [PREDICTED: Apis mellifera similar to Syntaxin 17 CG7452-PA (LOC410719), mRNA]	SET: OGS; Best Dmel 5.1 match: FBgn0035540, blastp escore 2E-57;	-0.192709	0.000240986	0.000469923
AM04773	GB12152-RA [PREDICTED: Apis mellifera similar to CG32791-PA (LOC725840), partial mRNA]	SET: OGS; Dmel Ortholog - C. Elsik Feb_2007: FBgn0052791; Best Dmel 5.1 match: FBgn0052791, blastp escore 2E-99;	-0.182383	0.000241468	0.000469923
AM07710	GB15120-RA	SET: OGS; Best Dmel 5.1 match: FBgn0022069, blastp escore 8E-88;	-0.162456	0.00024338	0.00047223
AM01766	BB170014A10H05.5 Bee Brain Normalized/Subtracted Library, BB17 Apis mellifera cDNA clone BB170014A10H05 5', mRNA sequence	SET: UI_EST BI510016;	0.215357	0.000253716	0.000490819
AM01182	NW_001253555.1 SET: UI_EST BI504168; Apis mellifera linkage group 9 genomic contig, reference assembly (based on Amel_4.0 Group9.15)	SET: UI_EST BI504168;	-0.24086	0.000255395	0.000492602
AM05989	GB13386-RA [PREDICTED: Apis mellifera similar to CG7053-PA (LOC726197), mRNA]	SET: OGS; Dmel Ortholog - C. Elsik Feb_2007: FBgn0030960; Best Dmel 5.1 match: FBgn0030960, blastp escore 5E-90;	0.158514	0.000256406	0.000493089
AM00822	DB746969 RIKEN full-length enriched honey bee cDNA library, head Apis mellifera cDNA clone BH10067D04 5', mRNA sequence	SET: UI_EST BH1B0067D04T3;	-0.428585	0.000261913	0.000501697
AM11367	GB18809-RA [PREDICTED: Apis mellifera similar to Rs1 CG2173-PA (LOC726537), mRNA]	SET: OGS; Dmel Ortholog - C. Elsik Feb_2007: FBgn0021995; Best Dmel 5.1 match: FBgn0021995, blastp escore 0E+00;	-0.156095	0.000262426	0.000501697
AM09316	GB16737-RA [PREDICTED: Apis mellifera similar to Protein yippee-like 1 (LOC408838), mRNA]	SET: OGS; Dmel Ortholog - C. Elsik Feb_2007: FBgn0030183; Best Dmel 5.1 match: FBgn0030183, blastp escore 2E-59;	-0.176051	0.000263821	0.000502884
AM05925	GB13321-RA [PREDICTED: Apis mellifera similar to ZK697.8 (LOC409534), mRNA]	SET: OGS; Dmel Ortholog - C. Elsik Feb_2007: FBgn0050016; Best Dmel 5.1 match: FBgn0050016, blastp escore 3E-16;	-0.230166	0.00027337	0.000519563
AM05132	GB12515-RA [PREDICTED: Apis mellifera similar to CG5333-PA (LOC409110), mRNA]	SET: OGS; Dmel Ortholog - C. Elsik Feb_2007: FBgn0038055; Best Dmel 5.1 match: FBgn0038055, blastp escore 1E-72;	0.411502	0.000277663	0.000526183
AM07631	GB15040-RA [PREDICTED: Apis mellifera similar to CG32131-PA (LOC408350), mRNA]	SET: OGS; Dmel Ortholog - C. Elsik Feb_2007: FBgn0052131; Best Dmel 5.1 match: FBgn0052131, blastp escore 2E-56;	0.364704	0.00028353	0.000534644
AM04299	GB16003-RA	SET: OGS; Dmel Ortholog - C. Elsik Feb_2007: FBgn0038233; Best Dmel 5.1 match: FBgn0038233, blastp escore 4E-106;	0.234053	0.000283772	0.000534644
AM12156	GB19604-RA [PREDICTED: Apis mellifera similar to CG15040-PA (LOC409242), partial mRNA]	SET: OGS; Best Dmel 5.1 match: FBgn0000568, blastp escore 5E-11;	0.382462	0.000292855	0.000547807
AM11021	GB18458-RA [PREDICTED: Apis mellifera similar to MYB binding protein 1a (LOC725618), mRNA]	SET: OGS; Dmel Ortholog - C. Elsik Feb_2007: FBgn0001341; Best Dmel 5.1 match: FBgn0001341, blastp escore 8E-33;	-0.371951	0.000293157	0.000547807
AM02805	GB10178-RA [PREDICTED: Apis mellifera similar to CG40196-PA.3 (LOC552145), mRNA]	SET: OGS;	0.374521	0.000293287	0.000547807
AM12655	GB20108-RA [PREDICTED: Apis mellifera similar to Matrix metalloproteinase 2 CG1794-PA, isoform A (LOC409383), mRNA]	SET: OGS; Dmel Ortholog - C. Elsik Feb_2007: FBgn0033438; Best Dmel 5.1 match: FBgn0033438, blastp escore 1E-73;	0.322412	0.000298636	0.000556199
AM05453	GB12839-RA [PREDICTED: Apis mellifera similar to double parked CG8171-PA (LOC409859), mRNA]	SET: OGS; Dmel Ortholog - C. Elsik Feb_2007: FBgn0000996; Best Dmel 5.1 match: FBgn0000996, blastp escore 3E-129;	0.232311	0.000299686	0.000556559
AM03005	GB10376-RA [PREDICTED: Apis mellifera similar to Integral membrane protein GPR155 (G-protein coupled receptor PGR22) (LOC724877), mRNA]	SET: OGS; Dmel Ortholog - C. Elsik Feb_2007: FBgn0036741; Best Dmel 5.1 match: FBgn0036741, blastp escore 7E-120;	0.407095	0.000305426	0.000565604
AM03607	GB10984-RA [PREDICTED: Apis mellifera similar to upstream stimulatory factor 1, transcript variant 1 (LOC551264), mRNA]	SET: OGS; Dmel Ortholog - C. Elsik Feb_2007: FBgn0029711; Best Dmel 5.1 match: FBgn0029711, blastp escore 7E-21;	-0.213096	0.000313774	0.000579413
AM06609	GB30138-RA [PREDICTED: Apis mellifera similar to discs large 1 CG1725-PH, isoform H (LOC724292), mRNA]	Also matches: GB30138-RB,GB30138-RC,GB30138-RD,GB30138-RE,GB30138-RF,GB30138-RG; Dmel Ortholog - C. Elsik Feb_2007: FBgn0001624; Best Dmel 5.1 match: FBgn0001624, blastp escore 0E+00;	0.375549	0.000315119	0.000580247
AM01986	NW_001252972.1 SET: UI_EST BI512117; Apis mellifera linkage group 10 genomic contig, reference assembly (based on Amel_4.0 Group10.32)	SET: UI_EST BI512117;	0.372883	0.00032633	0.000599194
AM01812	BB170021A20F02.5 Bee Brain Normalized/Subtracted Library, BB17 Apis mellifera cDNA clone BB170021A20F02 5', mRNA sequence	SET: UI_EST BI510447;	0.487822	0.000336464	0.000615847
AM11568	GB19012-RA [PREDICTED: Apis mellifera similar to ATP-binding cassette sub-family G member 4 (LOC550918), mRNA]	SET: OGS; Dmel Ortholog - C. Elsik Feb_2007: FBgn0020762; Best Dmel 5.1 match: FBgn0020762, blastp escore 0E+00;	0.248232	0.000337294	0.000615847
AM11911	GB19358-RA [PREDICTED: Apis mellifera similar to kaptin (actin binding protein) (LOC726181), mRNA]	SET: OGS;	0.312729	0.000341856	0.000622427
AM09927	GB17353-RA [PREDICTED: Apis mellifera similar to CG7433-PA, isoform A, transcript variant 1 (LOC408955), mRNA]	SET: OGS; Dmel Ortholog - C. Elsik Feb_2007: FBgn0036927; Best Dmel 5.1 match: FBgn0036927, blastp escore 1E-172;	0.411071	0.000344556	0.00062559
AM05907	GB13300-RA [PREDICTED: Apis mellifera similar to CG6674-PA (LOC726788), mRNA]	SET: OGS; Dmel Ortholog - C. Elsik Feb_2007: FBgn0036063; Best Dmel 5.1 match: FBgn0036063, blastp escore 3E-28;	0.259321	0.000352464	0.000637486
AM06213	GB13614-RA [PREDICTED: Apis mellifera similar to SLIT-ROBO Rho GTPase-activating protein 1 (LOC552604), partial mRNA]	SET: OGS; Best Dmel 5.1 match: FBgn0038747, blastp escore 3E-17;	0.403899	0.000353069	0.000637486
AM02660	GB10032-RA [PREDICTED: Apis mellifera similar to Dynamin related protein 1 CG3210-PA, transcript variant 1 (LOC411472), mRNA]	SET: OGS; Dmel Ortholog - C. Elsik Feb_2007: FBgn0026479; Best Dmel 5.1 match: FBgn0026479, blastp escore 0E+00;	0.197049	0.000367736	0.000662128
AM07337	GB14740-RA [PREDICTED: Apis mellifera hypothetical LOC551496 (LOC551496), mRNA]	SET: OGS; Dmel Ortholog - C. Elsik Feb_2007: FBgn0033593; Best Dmel 5.1 match: FBgn0032638, blastp escore 7E-16;	-1.34913	0.000373649	0.000670917
AM08380	GB15798-RA [PREDICTED: Apis mellifera similar to hematopoietic stem/progenitor cells 176 (LOC552743), mRNA]	SET: OGS; Dmel Ortholog - C. Elsik Feb_2007: FBgn0033605; Best Dmel 5.1 match: FBgn0033605, blastp escore 8E-40;	0.322126	0.000375914	0.000673124
AM01748	BB170027B20C02.5 Bee Brain Normalized/Subtracted Library, BB17 Apis mellifera cDNA clone BB170027B20C02 5', mRNA sequence	SET: UI_EST BI509877;	0.327734	0.000379362	0.000677432
AM11061	GB18499-RA [PREDICTED: Apis mellifera similar to golgi-associated microtubule-binding protein HOOK3, transcript variant 1 (LOC412262), mRNA]	SET: OGS; Dmel Ortholog - C. Elsik Feb_2007: FBgn0001202; Best Dmel 5.1 match: FBgn0001202, blastp escore 5E-125;	-0.306282	0.000382771	0.000681481
AM12537	GB19990-RA [PREDICTED: Apis mellifera putative chemosensory receptor 2 (LOC725384), mRNA]	SET: OGS; Dmel Ortholog - C. Elsik Feb_2007: FBgn0037324; Best Dmel 5.1 match: FBgn0037324, blastp escore 2E-105;	-0.205558	0.000383726	0.000681481
AM12797	GB14068-RA [PREDICTED: Apis mellifera similar to Tetraspanin 29Fb CG9496-PB, isoform B (LOC412694), mRNA]	SET: OGS; Also matches: XM_623500.2; Dmel Ortholog - C. Elsik Feb_2007: FBgn0032075; Best Dmel 5.1 match: FBgn0032075, blastp escore 2E-50;	-0.820305	0.000391941	0.000694174
AM04576	GB11958-RA [PREDICTED: Apis mellifera similar to CG7289-PA (LOC412291), mRNA]	SET: OGS; Dmel Ortholog - C. Elsik Feb_2007: FBgn0031379; Best Dmel 5.1 match: FBgn0031379, blastp escore 5E-140;	0.245372	0.000399603	0.00070582
AM05638	GB13028-RA [PREDICTED: Apis mellifera hypothetical protein LOC724993 (LOC724993), mRNA]	SET: OGS;	-0.244702	0.000450106	0.00079287
AM12326	GB19779-RA [PREDICTED: Apis mellifera similar to CG32158-PC, isoform C (LOC726533), mRNA]	SET: OGS; Dmel Ortholog - C. Elsik Feb_2007: FBgn0052158; Best Dmel 5.1 match: FBgn0052158, blastp escore 1E-78;	0.478149	0.000466993	0.000820394
AM12889	AM12889 Unknown [Arrayset: JDE_EST jdeI13_3DEF2, jdeI13_3DEF2 Group8.14_126021_126090]	SET: JDE_EST jdeI13_3DEF2;	-0.451913	0.000479771	0.000840569
AM03653	GB11029-RA [PREDICTED: Apis mellifera similar to Ribosomal protein L18 CG8615-PA (LOC409037), mRNA]	SET: OGS; Dmel Ortholog - C. Elsik Feb_2007: FBgn0035753; Best Dmel 5.1 match: FBgn0035753, blastp escore 2E-82;	-0.610024	0.000493046	0.000861506
AM03510	GB10885-RA	SET: OGS; Dmel Ortholog - C. Elsik Feb_2007: FBgn0012344; Best Dmel 5.1 match: FBgn0012344, blastp escore 4E-10;	0.181634	0.000497576	0.00086709
AM12079	GB19527-RA [PREDICTED: Apis mellifera similar to cereblon (LOC411797), mRNA]	SET: OGS; Dmel Ortholog - C. Elsik Feb_2007: FBgn0037780; Best Dmel 5.1 match: FBgn0037780, blastp escore 1E-41;	0.283245	0.00050009	0.000869141
AM07339	GB14742-RA [PREDICTED: Apis mellifera similar to CG32354-PA (LOC409949), mRNA]	SET: OGS; Dmel Ortholog - C. Elsik Feb_2007: FBgn0052354; Best Dmel 5.1 match: FBgn0052354, blastp escore 5E-169;	0.38492	0.000507607	0.000879853
AM05180	GB12564-RA [PREDICTED: Apis mellifera similar to Synapsin CG3985-PA, isoform A (LOC551737), mRNA]	SET: OGS; Dmel Ortholog - C. Elsik Feb_2007: FBgn0004575; Best Dmel 5.1 match: FBgn0004575, blastp escore 9E-170;	0.684887	0.000512439	0.000885866
AM03457	GB10832-RA [PREDICTED: Apis mellifera similar to CG31650-PC, isoform C (LOC410216), mRNA]	SET: OGS; Dmel Ortholog - C. Elsik Feb_2007: FBgn0031673; Best Dmel 5.1 match: FBgn0031673, blastp escore 2E-101;	0.487315	0.000514182	0.000886521
AM07603	GB15012-RA [PREDICTED: Apis mellifera similar to Protein tyrosine phosphatase 99A CG2005-PB, isoform B (LOC725294), mRNA]	SET: OGS; Best Dmel 5.1 match: FBgn0004369, blastp escore 1E-38;	0.316347	0.000520464	0.000894977
AM08656	GB16075-RA [PREDICTED: Apis mellifera hypothetical protein LOC725426 (LOC725426), mRNA]	SET: OGS; Dmel Ortholog - C. Elsik Feb_2007: FBgn0033613; Best Dmel 5.1 match: FBgn0033613, blastp escore 1E-05;	0.623236	0.000525504	0.000899746
AM03899	GB11276-RA	SET: OGS; Best Dmel 5.1 match: FBgn0051183, blastp escore 0E+00;	0.161065	0.000526006	0.000899746
AM00572R	DB737065 RIKEN full-length enriched honey bee cDNA library, head Apis mellifera cDNA clone BH10032O16 5', mRNA sequence	SET: UI_EST BH1B0032O16T3;	-0.229461	0.000531447	0.000906668
AM05169	GB12554-RA [PREDICTED: Apis mellifera similar to Tenascin major CG5723-PB, transcript variant 1 (LOC410739), mRNA]	SET: OGS; Dmel Ortholog - C. Elsik Feb_2007: FBgn0004449; Best Dmel 5.1 match: FBgn0004449, blastp escore 0E+00;	0.294318	0.00053317	0.000907227
AM12085	GB19533-RA [PREDICTED: Apis mellifera similar to fidgetin-like 1 (LOC552806), mRNA]	SET: OGS; Best Dmel 5.1 match: FBgn0031519, blastp escore 6E-95;	0.154955	0.000561096	0.000950066
AM03357	GB10732-RA [PREDICTED: Apis mellifera similar to CG2918-PA (LOC551763), mRNA]	SET: OGS; Dmel Ortholog - C. Elsik Feb_2007: FBgn0023529; Best Dmel 5.1 match: FBgn0023529, blastp escore 0E+00;	-0.386415	0.000561269	0.000950066
AM06252	GB13654-RA [PREDICTED: Apis mellifera similar to CG4050-PA, isoform A, transcript variant 1 (LOC410485), mRNA]	SET: OGS; Dmel Ortholog - C. Elsik Feb_2007: FBgn0020312; Best Dmel 5.1 match: FBgn0020312, blastp escore 0E+00;	0.445865	0.000566213	0.000955945
AM02657	GB10029-RA [PREDICTED: Apis mellifera similar to Probable ubiquitin carboxyl-terminal hydrolase FAF-X (Ubiquitin thioesterase FAF-X) (Ubiquitin-specific-processing protease FAF-X) (Deubiquitinating enzyme FAF-X) (Fat facets protein-related, X-linked) (Ubiquitin-specific protease 9, X c... (LOC411981), mRNA]	SET: OGS; Dmel Ortholog - C. Elsik Feb_2007: FBgn0005632; Best Dmel 5.1 match: FBgn0005632, blastp escore 0E+00;	0.35792	0.00059212	0.000997094
AM04268	GB30227-RA [PREDICTED: Apis mellifera catalase (Cat), partial mRNA]	SET: OGS; Best Dmel 5.1 match: FBgn0000261, blastp escore 4E-99;	-0.309934	0.000599259	0.00100651
AM11955	GB19403-RA [PREDICTED: Apis mellifera similar to aquarius (LOC413548), mRNA]	SET: OGS; Dmel Ortholog - C. Elsik Feb_2007: FBgn0051368; Best Dmel 5.1 match: FBgn0051368, blastp escore 0E+00;	0.177355	0.000635341	0.00106436
AM08682	GB16102-RA [PREDICTED: Apis mellifera similar to wingless-type MMTV integration site family, member 5B precursor (LOC414037), mRNA]	SET: OGS; Dmel Ortholog - C. Elsik Feb_2007: FBgn0010194; Best Dmel 5.1 match: FBgn0004360, blastp escore 2E-73;	0.21478	0.000644089	0.00107462
AM07819	GB15230-RA [PREDICTED: Apis mellifera similar to zormin CG33484-PA (LOC551259), mRNA]	SET: OGS; Dmel Ortholog - C. Elsik Feb_2007: FBgn0052311; Best Dmel 5.1 match: FBgn0052311, blastp escore 0E+00;	0.202976	0.000644772	0.00107462
AM11971	GB19419-RA [PREDICTED: Apis mellifera similar to mitochondrial tumor suppressor 1 isoform 5 (LOC726489), mRNA]	SET: OGS; Best Dmel 5.1 match: FBgn0020503, blastp escore 1E-06;	-0.632112	0.00065761	0.00109321
AM03531	GB10906-RA [PREDICTED: Apis mellifera similar to Cyclophilin-like CG13892-PA (LOC727378), mRNA]	SET: OGS; Best Dmel 5.1 match: FBgn0035141, blastp escore 3E-30;	-0.223166	0.000678003	0.00112424
AM06993	GB14395-RA [PREDICTED: Apis mellifera similar to CG8668-PA (LOC726419), mRNA]	SET: OGS; Dmel Ortholog - C. Elsik Feb_2007: FBgn0031988; Best Dmel 5.1 match: FBgn0031988, blastp escore 4E-89;	0.192008	0.000693357	0.00114677
AM10302	GB17729-RA [PREDICTED: Apis mellifera similar to Anion/Bicarbonate TranSporter family member (abts-1) (LOC727661), mRNA]	SET: OGS; Also matches: XM_001121031.1;	0.385149	0.000696495	0.00114904
AM04291	GB11671-RA [PREDICTED: Apis mellifera similar to DEAH (Asp-Glu-Ala-His) box polypeptide 36 (LOC411492), mRNA]	SET: OGS; Dmel Ortholog - C. Elsik Feb_2007: FBgn0032883; Best Dmel 5.1 match: FBgn0032883, blastp escore 0E+00;	-0.198656	0.00070535	0.0011607
AM09757	GB17182-RA [PREDICTED: Apis mellifera similar to Alpha-(1,3)-fucosyltransferase C (Galactoside 3-L-fucosyltransferase) (LOC724797), mRNA]	SET: OGS; Best Dmel 5.1 match: FBgn0044872, blastp escore 7E-43;	-0.21928	0.00071258	0.0011676
AM01652	XR_014887.1 [PREDICTED: Apis mellifera similar to Protein C kinase 98E CG1954-PA (LOC724607), mRNA]	SET: UI_EST BI508887;	0.478349	0.000714517	0.0011676
AM04141	GB11521-RA [PREDICTED: Apis mellifera similar to RAB34, member of RAS oncogene family (LOC551786), partial mRNA]	SET: OGS; Dmel Ortholog - C. Elsik Feb_2007: FBgn0035255; Best Dmel 5.1 match: FBgn0035255, blastp escore 2E-47;	0.549975	0.000714937	0.0011676
AM06370	GB13771-RA [PREDICTED: Apis mellifera similar to CG30296-PD, isoform D (LOC551494), mRNA]	SET: OGS; Dmel Ortholog - C. Elsik Feb_2007: FBgn0050296; Best Dmel 5.1 match: FBgn0050296, blastp escore 3E-39;	-0.432879	0.000716726	0.0011676
AM11640	GB19085-RA [PREDICTED: Apis mellifera similar to CG9009-PA (LOC726040), mRNA]	SET: OGS; Dmel Ortholog - C. Elsik Feb_2007: FBgn0027601; Best Dmel 5.1 match: FBgn0027601, blastp escore 2E-103;	0.284115	0.000730479	0.00118703
AM11450	GB30325-RA [PREDICTED: Apis mellifera similar to Transcriptional regulator ATRX homolog (ATP-dependent helicase XNP) (X-linked nuclear protein) (dXNP) (d-xnp) (LOC724593), mRNA]	SET: OGS; Also matches: GB30325-RB; Dmel Ortholog - C. Elsik Feb_2007: FBgn0039338; Best Dmel 5.1 match: FBgn0039338, blastp escore 0E+00;	-0.509625	0.000734813	0.00119109
AM10107	GB17536-RA	SET: OGS; Dmel Ortholog - C. Elsik Feb_2007: FBgn0039215; Best Dmel 5.1 match: FBgn0039215, blastp escore 4E-121;	0.357455	0.000743971	0.00120294
AM11553	GB18997-RA [PREDICTED: Apis mellifera similar to xylulokinase homolog (LOC409884), mRNA]	SET: OGS; Dmel Ortholog - C. Elsik Feb_2007: FBgn0038463; Best Dmel 5.1 match: FBgn0038463, blastp escore 7E-139;	0.219979	0.000750656	0.00121027
AM04431	GB11812-RA [PREDICTED: Apis mellifera similar to CG32645-PB (LOC411564), mRNA]	SET: OGS; Best Dmel 5.1 match: FBgn0052645, blastp escore 6E-80;	-0.235361	0.00075223	0.00121027
AM09996	GB17424-RA [PREDICTED: Apis mellifera similar to Protein flightless-1 (Flightless-I) (LOC412468), mRNA]	SET: OGS; Dmel Ortholog - C. Elsik Feb_2007: FBgn0000709; Best Dmel 5.1 match: FBgn0000709, blastp escore 0E+00;	0.205536	0.000755144	0.00121196
AM03961	GB11339-RA [PREDICTED: Apis mellifera similar to CG13759-PA, transcript variant 1 (LOC411294), mRNA]	SET: OGS; Dmel Ortholog - C. Elsik Feb_2007: FBgn0040376; Best Dmel 5.1 match: FBgn0040376, blastp escore 1E-35;	0.334618	0.000759164	0.00121541
AM04623	GB12006-RA [PREDICTED: Apis mellifera similar to cholinergic receptor, nicotinic, beta polypeptide 3 isoform 2 (LOC726079), mRNA]	SET: OGS; Best Dmel 5.1 match: FBgn0032151, blastp escore 7E-15;	-0.154097	0.000778417	0.00124317
AM03844	GB11221-RA [PREDICTED: Apis mellifera similar to CG6712-PA (LOC410875), mRNA]	SET: OGS; Dmel Ortholog - C. Elsik Feb_2007: FBgn0032408; Best Dmel 5.1 match: FBgn0032408, blastp escore 1E-103;	-0.285508	0.000795996	0.00126813
AM04076	GB11455-RA [PREDICTED: Apis mellifera similar to CG11851-PA (LOC413917), partial mRNA]	SET: OGS; Dmel Ortholog - C. Elsik Feb_2007: FBgn0039293; Best Dmel 5.1 match: FBgn0039293, blastp escore 2E-54;	0.183301	0.000805033	0.00127939
AM01667	DB780229 RIKEN full-length enriched honey bee cDNA library, head Apis mellifera cDNA clone BH10090G21 3', mRNA sequence	SET: UI_EST BI509097;	0.573997	0.000811922	0.00128719
AM09523	GB16946-RA [PREDICTED: Apis mellifera similar to CG8241-PA, transcript variant 1 (LOC550940), mRNA]	SET: OGS; Dmel Ortholog - C. Elsik Feb_2007: FBgn0033898; Best Dmel 5.1 match: FBgn0033898, blastp escore 0E+00;	0.240393	0.000815017	0.00128896
AM05069	GB12452-RA	SET: OGS; Dmel Ortholog - C. Elsik Feb_2007: FBgn0053527; Best Dmel 5.1 match: FBgn0053527, blastp escore 2E-06;	0.2338	0.00083596	0.00131887
AM11705	GB19151-RA [PREDICTED: Apis mellifera similar to Matrix metalloproteinase 1 CG4859-PA, isoform A (LOC409868), mRNA]	SET: OGS; Dmel Ortholog - C. Elsik Feb_2007: FBgn0035049; Best Dmel 5.1 match: FBgn0035049, blastp escore 0E+00;	-0.553133	0.000849533	0.00133453
AM02418	BB170029A10D02.5 Bee Brain Normalized/Subtracted Library, BB17 Apis mellifera cDNA clone BB170029A10D02 5', mRNA sequence	SET: UI_EST BI515529;	-0.36213	0.000849994	0.00133453
AM03533	GB10908-RA	SET: OGS; Best Dmel 5.1 match: FBgn0038581, blastp escore 5E-20;	0.488726	0.000853823	0.00133731
AM02607	NW_001253447.1 SET: UI_EST BI517144; Apis mellifera linkage group 7 genomic contig, reference assembly (based on Amel_4.0 Group7.1)	SET: UI_EST BI517144;	0.318673	0.000874376	0.00136621
AM00784	DB772317 RIKEN full-length enriched honey bee cDNA library, head Apis mellifera cDNA clone BH10062D11 3', mRNA sequence	SET: UI_EST BH1B0062D11M3;	-0.503585	0.000880768	0.0013729
AM05679	GB13070-RA [PREDICTED: Apis mellifera similar to Rab30 CG9100-PB, isoform B, transcript variant 1 (LOC412030), mRNA]	SET: OGS; Dmel Ortholog - C. Elsik Feb_2007: FBgn0031882; Best Dmel 5.1 match: FBgn0031882, blastp escore 3E-89;	0.308047	0.000886825	0.00137584
AM04200	GB11580-RA [PREDICTED: Apis mellifera hypothetical LOC409105, transcript variant 1 (LOC409105), mRNA]	SET: OGS;	0.306846	0.000886887	0.00137584
AM12274	GB19727-RA [PREDICTED: Apis mellifera similar to zinc finger, matrin type 5 (LOC408711), mRNA]	SET: OGS; Dmel Ortholog - C. Elsik Feb_2007: FBgn0051922; Best Dmel 5.1 match: FBgn0051922, blastp escore 2E-15;	-0.194911	0.000905233	0.00139873
AM02576	BB160023B10F09.5 Bee Brain Normalized Library, BB16 Apis mellifera cDNA clone BB160023B10F09 5', mRNA sequence	SET: UI_EST BI516847;	0.221579	0.00090595	0.00139873
AM06210	GB13610-RA [PREDICTED: Apis mellifera similar to calsyntenin-1 CG11059-PA, isoform A (LOC413977), partial mRNA]	SET: OGS; Dmel Ortholog - C. Elsik Feb_2007: FBgn0039928; Best Dmel 5.1 match: FBgn0039928, blastp escore 0E+00;	0.359296	0.000924325	0.00142224
AM08675	GB16095-RA	SET: OGS; Dmel Ortholog - C. Elsik Feb_2007: FBgn0053958; Best Dmel 5.1 match: FBgn0053958, blastp escore 2E-131;	0.283612	0.00092555	0.00142224
AM12152	GB19600-RA [PREDICTED: Apis mellifera similar to Inner nuclear membrane protein Man1 (LEM domain containing protein 3) (LOC551065), mRNA]	SET: OGS; Dmel Ortholog - C. Elsik Feb_2007: FBgn0034962; Best Dmel 5.1 match: FBgn0034962, blastp escore 6E-31;	0.180763	0.000933688	0.00143136
AM06860	GB14261-RA [PREDICTED: Apis mellifera hypothetical protein LOC724386 (LOC724386), mRNA]	SET: OGS; Dmel Ortholog - C. Elsik Feb_2007: FBgn0037782; Best Dmel 5.1 match: FBgn0031381, blastp escore 7E-14;	-0.358815	0.000941731	0.001438
AM08816	GB16236-RA [PREDICTED: Apis mellifera similar to pericardin CG5700-PB (LOC552446), mRNA]	SET: OGS; Best Dmel 5.1 match: FBgn0028573, blastp escore 8E-43;	0.197512	0.000942444	0.001438
AM01403	BB170012A20D05.5 Bee Brain Normalized/Subtracted Library, BB17 Apis mellifera cDNA clone BB170012A20D05 5', mRNA sequence	SET: UI_EST BI506247;	0.577881	0.000966939	0.00147192
AM10741	GB18173-RA [PREDICTED: Apis mellifera similar to no on or off transient A CG4211-PB, isoform B (LOC726178), mRNA]	SET: OGS; Dmel Ortholog - C. Elsik Feb_2007: FBgn0015520; Best Dmel 5.1 match: FBgn0004227, blastp escore 2E-131;	0.548672	0.000976083	0.00148237
AM10497	GB17926-RA [PREDICTED: Apis mellifera similar to bruno-3 CG12478-PA, isoform A (LOC410353), mRNA]	Also matches: GB17926-RB,GB17926-RC; Dmel Ortholog - C. Elsik Feb_2007: FBgn0036379; Best Dmel 5.1 match: FBgn0036379, blastp escore 1E-163;	0.588921	0.00101443	0.00153179
AM07239	GB14642-RA [PREDICTED: Apis mellifera similar to sallimus CG1915-PC, isoform C (LOC551181), mRNA]	SET: OGS; Best Dmel 5.1 match: FBgn0003432, blastp escore 0E+00;	0.403266	0.00101478	0.00153179
AM08584	GB16003-RA [PREDICTED: Apis mellifera similar to CG8464-PA (LOC551969), mRNA]	SET: OGS; Dmel Ortholog - C. Elsik Feb_2007: FBgn0038233; Best Dmel 5.1 match: FBgn0038233, blastp escore 4E-106;	0.228439	0.00101569	0.00153179
AM11081	GB18519-RA	SET: OGS; Dmel Ortholog - C. Elsik Feb_2007: FBgn0032800; Best Dmel 5.1 match: FBgn0032800, blastp escore 0E+00;	0.306011	0.00103007	0.00154987
AM05733	GB13125-RA	SET: OGS; Dmel Ortholog - C. Elsik Feb_2007: FBgn0030444; Best Dmel 5.1 match: FBgn0030444, blastp escore 0E+00;	0.258283	0.00103581	0.00155491
AM07367	GB14772-RA [PREDICTED: Apis mellifera similar to Tyrosine-protein kinase Src64B (Dsrc64) (LOC413464), mRNA]	SET: OGS; Best Dmel 5.1 match: FBgn0003501, blastp escore 0E+00;	0.240545	0.00106357	0.0015929
AM09602	GB17026-RA [PREDICTED: Apis mellifera similar to Mediator complex subunit 1 CG7162-PA (LOC412422), mRNA]	SET: OGS; Dmel Ortholog - C. Elsik Feb_2007: FBgn0037109; Best Dmel 5.1 match: FBgn0037109, blastp escore 6E-121;	0.18053	0.00110147	0.00164587
AM09869	GB17294-RA [PREDICTED: Apis mellifera similar to CG4091-PB, isoform B (LOC725570), mRNA]	SET: OGS; Dmel Ortholog - C. Elsik Feb_2007: FBgn0034894; Best Dmel 5.1 match: FBgn0034894, blastp escore 9E-37;	-0.465133	0.0011241	0.00167584
AM01437	BB170023A20G09.5 Bee Brain Normalized/Subtracted Library, BB17 Apis mellifera cDNA clone BB170023A20G09 5', mRNA sequence	SET: UI_EST BI506578;	0.517643	0.00115033	0.00171102
AM03602	GB10980-RA [PREDICTED: Apis mellifera similar to Golgin84 CG17785-PA (LOC413607), mRNA]	SET: OGS; Dmel Ortholog - C. Elsik Feb_2007: FBgn0039188; Best Dmel 5.1 match: FBgn0039188, blastp escore 9E-50;	0.222446	0.00116535	0.00172941
AM04897	GB12278-RA	SET: OGS; Dmel Ortholog - C. Elsik Feb_2007: FBgn0051006; Best Dmel 5.1 match: FBgn0051006, blastp escore 4E-69;	-0.285456	0.00118269	0.00175114
AM00544	DB762571 RIKEN full-length enriched honey bee cDNA library, head Apis mellifera cDNA clone BH10027I20 3', mRNA sequence	SET: UI_EST BH1B0027I20M3;	0.251021	0.00120955	0.00178305
AM11362	GB18804-RA	SET: OGS; Dmel Ortholog - C. Elsik Feb_2007: FBgn0002891; Best Dmel 5.1 match: FBgn0002891, blastp escore 0E+00;	0.150897	0.00120973	0.00178305
AM07122	GB14524-RA [PREDICTED: Apis mellifera similar to Phosphorylase kinase CG1830-PB, isoform B, transcript variant 2 (LOC550645), mRNA]	SET: OGS; Dmel Ortholog - C. Elsik Feb_2007: FBgn0011754; Best Dmel 5.1 match: FBgn0011754, blastp escore 0E+00;	-0.285999	0.00121324	0.00178418
AM02464	BB170003B20G05.5 Bee Brain Normalized/Subtracted Library, BB17 Apis mellifera cDNA clone BB170003B20G05 5', mRNA sequence	SET: UI_EST BI515920;	0.450437	0.0012362	0.00181383
AM12877	NW_001253288.1 SET: JDE_EST jdeF08_3DEF1; Apis mellifera linkage group 2 genomic contig, reference assembly (based on Amel_4.0 Group2.12)	SET: JDE_EST jdeF08_3DEF1;	-1.06773	0.0012468	0.00182527
AM04345	GB11726-RA [PREDICTED: Apis mellifera similar to CG10830-PA (LOC725415), mRNA]	SET: OGS; Dmel Ortholog - C. Elsik Feb_2007: FBgn0038839; Best Dmel 5.1 match: FBgn0038839, blastp escore 2E-83;	0.6074	0.0012558	0.00183431
AM01694	XM_623307.2 [PREDICTED: Apis mellifera similar to CG16771-PA, transcript variant 2 (LOC410530), mRNA]	SET: UI_EST BI509318;	0.339037	0.00126179	0.00183809
AM09973	GB17400-RA [PREDICTED: Apis mellifera similar to Alhambra CG1070-PC, isoform C (LOC726587), mRNA]	SET: OGS; Also matches: GB17400-RB; Dmel Ortholog - C. Elsik Feb_2007: FBgn0037471; Best Dmel 5.1 match: FBgn0037471, blastp escore 1E-137;	-0.271064	0.00126404	0.00183809
AM01346	BB170031B10E01.5 Bee Brain Normalized/Subtracted Library, BB17 Apis mellifera cDNA clone BB170031B10E01 5', mRNA sequence	SET: UI_EST BI505735;	0.379759	0.00127915	0.00185591
AM09834	GB17259-RA [PREDICTED: Apis mellifera similar to CG18646-PA (LOC550906), partial mRNA]	SET: OGS; Best Dmel 5.1 match: FBgn0030444, blastp escore 4E-80;	0.39444	0.00128703	0.00186209
AM11974	GB19422-RA [PREDICTED: Apis mellifera similar to lethal (1) G0156 CG12233-PA, isoform A (LOC409292), mRNA]	SET: OGS; Dmel Ortholog - C. Elsik Feb_2007: FBgn0027291; Best Dmel 5.1 match: FBgn0027291, blastp escore 4E-168;	0.39205	0.00128914	0.00186209
AM11642	GB19087-RA	SET: OGS;	-0.173909	0.00130845	0.00188579
AM11652	GB19097-RA [PREDICTED: Apis mellifera similar to CG32560-PA (LOC724344), mRNA]	SET: OGS; Dmel Ortholog - C. Elsik Feb_2007: FBgn0052560; Best Dmel 5.1 match: FBgn0052560, blastp escore 0E+00;	0.255703	0.00131268	0.0018877
AM00423	DB731289 RIKEN full-length enriched honey bee cDNA library, head Apis mellifera cDNA clone BH10010J24 5', mRNA sequence	SET: UI_EST BH1B0010J24T3;	-0.338947	0.00132492	0.00190084
AM01296	BB170019B10C10.5 Bee Brain Normalized/Subtracted Library, BB17 Apis mellifera cDNA clone BB170019B10C10 5', mRNA sequence	SET: UI_EST BI505256;	0.267753	0.00132767	0.00190084
AM10971	GB18408-RA [PREDICTED: Apis mellifera similar to CG5168-PA (LOC410098), mRNA]	SET: OGS; Dmel Ortholog - C. Elsik Feb_2007: FBgn0032246; Best Dmel 5.1 match: FBgn0032246, blastp escore 5E-152;	-0.235147	0.00135338	0.00193339
AM09896	GB17321-RA [PREDICTED: Apis mellifera similar to Syntenin-1 (Syndecan-binding protein 1) (Melanoma differentiation-associated protein 9) (MDA-9) (Scaffold protein Pbp1) (Pro-TGF-alpha cytoplasmic domain-interacting protein 18) (TACIP18) (LOC551650), mRNA]	SET: OGS; Best Dmel 5.1 match: FBgn0026313, blastp escore 1E-08;	-0.406434	0.00135935	0.00193767
AM00994	DB780324 RIKEN full-length enriched honey bee cDNA library, head Apis mellifera cDNA clone BH10090M07 3', mRNA sequence	SET: UI_EST BH1B0090M07M3;	-0.426966	0.00136696	0.00193983
AM01208	BB170012B10D07.5 Bee Brain Normalized/Subtracted Library, BB17 Apis mellifera cDNA clone BB170012B10D07 5', mRNA sequence	SET: UI_EST BI504429;	0.333238	0.00136953	0.00193983
AM10022	GB17450-RA [PREDICTED: Apis mellifera similar to calcyphosine-like (LOC409367), mRNA]	SET: OGS; Dmel Ortholog - C. Elsik Feb_2007: FBgn0038088; Best Dmel 5.1 match: FBgn0038088, blastp escore 1E-61;	-0.636688	0.00136982	0.00193983
AM09136	GB16556-RA [PREDICTED: Apis mellifera similar to sortilin-related receptor containing LDLR class A repeats preproprotein (LOC408987), mRNA]	SET: OGS; Best Dmel 5.1 match: FBgn0030130, blastp escore 2E-112;	0.376309	0.00138206	0.00195291
AM03131	GB10504-RA [PREDICTED: Apis mellifera similar to pumilio CG9755-PA, isoform A (LOC408298), mRNA]	SET: OGS; Also matches: GB10504-RB; Dmel Ortholog - C. Elsik Feb_2007: FBgn0003165; Best Dmel 5.1 match: FBgn0003165, blastp escore 0E+00;	0.459388	0.00140768	0.0019848
AM07658	GB15067-RA [PREDICTED: Apis mellifera similar to CG2118-PA, isoform A (LOC413233), partial mRNA]	SET: OGS; Best Dmel 5.1 match: FBgn0039877, blastp escore 6E-94;	0.294428	0.00142983	0.00201167
AM03098	GB10471-RA [PREDICTED: Apis mellifera similar to Spt6 CG12225-PA (LOC410331), mRNA]	SET: OGS; Best Dmel 5.1 match: FBgn0028982, blastp escore 5E-165;	-0.225343	0.00143598	0.00201596
AM11924	GB19371-RA	SET: OGS; Best Dmel 5.1 match: FBgn0031118, blastp escore 2E-63;	0.308885	0.00146221	0.00204836
AM05682	GB13073-RA [PREDICTED: Apis mellifera similar to CG5214-PA (LOC409155), mRNA]	SET: OGS; Dmel Ortholog - C. Elsik Feb_2007: FBgn0037891; Best Dmel 5.1 match: FBgn0037891, blastp escore 1E-148;	0.171307	0.00150267	0.0021005
AM05437	GB12822-RA [PREDICTED: Apis mellifera similar to CG32032-PA (LOC409016), mRNA]	SET: OGS; Dmel Ortholog - C. Elsik Feb_2007: FBgn0043806; Best Dmel 5.1 match: FBgn0043806, blastp escore 3E-23;	0.289698	0.00152766	0.00213046
AM05837	GB13229-RA [PREDICTED: Apis mellifera similar to CG30084-PC, isoform C (LOC410204), mRNA]	SET: OGS; Dmel Ortholog - C. Elsik Feb_2007: FBgn0083919; Best Dmel 5.1 match: FBgn0083919, blastp escore 2E-117;	-0.217356	0.00153066	0.00213046
AM07727	GB15137-RA [PREDICTED: Apis mellifera similar to U1 small nuclear ribonucleoprotein 70 kDa (U1 snRNP 70 kDa) (snRNP70), transcript variant 1 (LOC551391), mRNA]	SET: OGS; Dmel Ortholog - C. Elsik Feb_2007: FBgn0016978; Best Dmel 5.1 match: FBgn0016978, blastp escore 7E-139;	0.51945	0.00156417	0.00217246
AM10191	GB17617-RA [PREDICTED: Apis mellifera similar to fruitless CG14307-PB, isoform B (LOC409022), mRNA]	SET: OGS; Dmel Ortholog - C. Elsik Feb_2007: FBgn0004652; Best Dmel 5.1 match: FBgn0004652, blastp escore 5E-52;	0.268731	0.00166605	0.00230903
AM09011	GB16432-RA [PREDICTED: Apis mellifera hypothetical protein LOC724768 (LOC724768), mRNA]	SET: OGS; Best Dmel 5.1 match: FBgn0035583, blastp escore 1E-04;	-0.165227	0.00171127	0.00236187
AM05236	GB12620-RA [PREDICTED: Apis mellifera similar to solute carrier family 39 (zinc transporter), member 13 (LOC412144), mRNA]	SET: OGS; Dmel Ortholog - C. Elsik Feb_2007: FBgn0039714; Best Dmel 5.1 match: FBgn0039714, blastp escore 2E-59;	0.168947	0.00171145	0.00236187
AM04621	GB12004-RA [PREDICTED: Apis mellifera similar to c-Jun protein (LOC726289), mRNA]	SET: OGS; Dmel Ortholog - C. Elsik Feb_2007: FBgn0001291; Best Dmel 5.1 match: FBgn0001291, blastp escore 9E-40;	-0.725687	0.00176202	0.002425
AM07563	GB14971-RA	SET: OGS; Best Dmel 5.1 match: FBgn0051072, blastp escore 4E-04;	0.174051	0.00176465	0.002425
AM11238	GB18677-RA [PREDICTED: Apis mellifera similar to CG7837-PA (LOC409256), mRNA]	SET: OGS; Dmel Ortholog - C. Elsik Feb_2007: FBgn0039696; Best Dmel 5.1 match: FBgn0039696, blastp escore 9E-34;	0.168434	0.00178966	0.00245417
AM06535	GB13937-RA [PREDICTED: Apis mellifera similar to G protein o 47A CG2204-PB, isoform B (LOC726607), partial mRNA]	SET: OGS; Best Dmel 5.1 match: FBgn0001122, blastp escore 6E-14;	0.239618	0.00180876	0.00247514
AM02353	BB160006A10H08.5 Bee Brain Normalized Library, BB16 Apis mellifera cDNA clone BB160006A10H08 5', mRNA sequence	SET: UI_EST BI515129;	0.503628	0.00181848	0.00248321
AM04813	GB12192-RA	SET: OGS;	0.228927	0.00184056	0.00250811
AM12062	GB19510-RA [PREDICTED: Apis mellifera similar to Secretory Pathway Calcium atpase CG32451-PB, isoform B (LOC724440), mRNA]	SET: OGS; Dmel Ortholog - C. Elsik Feb_2007: FBgn0052451; Best Dmel 5.1 match: FBgn0052451, blastp escore 0E+00;	0.166157	0.00184819	0.00251323
AM09991	GB17419-RA [PREDICTED: Apis mellifera similar to CG4291-PA (LOC726024), mRNA]	SET: OGS; Dmel Ortholog - C. Elsik Feb_2007: FBgn0031287; Best Dmel 5.1 match: FBgn0031287, blastp escore 3E-52;	0.233674	0.00185672	0.00251955
AM02122	BB160005B10C07.5 Bee Brain Normalized Library, BB16 Apis mellifera cDNA clone BB160005B10C07 5', mRNA sequence	SET: UI_EST BI513252;	-0.716335	0.00186947	0.00253157
AM02119	BB160011B10E07.5 Bee Brain Normalized Library, BB16 Apis mellifera cDNA clone BB160011B10E07 5', mRNA sequence	SET: UI_EST BI513218;	0.209015	0.00190747	0.00257766
AM08558	GB15977-RA [PREDICTED: Apis mellifera similar to Probable uridine-cytidine kinase (UCK) (Uridine monophosphokinase) (Cytidine monophosphokinase), transcript variant 1 (LOC410076), mRNA]	SET: OGS; Dmel Ortholog - C. Elsik Feb_2007: FBgn0039179; Best Dmel 5.1 match: FBgn0039179, blastp escore 2E-98;	0.256289	0.00196258	0.00264664
AM06610	GB30138-RA [PREDICTED: Apis mellifera similar to discs large 1 CG1725-PH, isoform H (LOC724292), mRNA]	Also matches: GB30138-RB,GB30138-RC,GB30138-RD,GB30138-RE,GB30138-RF,GB30138-RG; Dmel Ortholog - C. Elsik Feb_2007: FBgn0001624; Best Dmel 5.1 match: FBgn0001624, blastp escore 0E+00;	0.240277	0.00198698	0.00267399
AM04366	GB11747-RA [PREDICTED: Apis mellifera similar to CG33276-PA (LOC551580), mRNA]	SET: OGS; Dmel Ortholog - C. Elsik Feb_2007: FBgn0053276; Best Dmel 5.1 match: FBgn0053276, blastp escore 3E-32;	-0.216915	0.00204753	0.00274978
AM05108	GB12491-RA [PREDICTED: Apis mellifera similar to Lethal(2)neighbour of tid protein 2 (NOT53) (LOC724399), mRNA]	SET: OGS; Dmel Ortholog - C. Elsik Feb_2007: FBgn0011297; Best Dmel 5.1 match: FBgn0011297, blastp escore 1E-115;	-0.34698	0.00207949	0.00278695
AM11897	GB19344-RA [PREDICTED: Apis mellifera similar to CG8485-PA, isoform A (LOC413510), mRNA]	SET: OGS; Dmel Ortholog - C. Elsik Feb_2007: FBgn0033915; Best Dmel 5.1 match: FBgn0033915, blastp escore 1E-167;	-0.230836	0.00211954	0.00283477
AM07657	GB15066-RA [PREDICTED: Apis mellifera similar to baculoviral IAP repeat-containing 5 (LOC409405), mRNA]	SET: OGS; Also matches: XM_001119827.1; Dmel Ortholog - C. Elsik Feb_2007: FBgn0038489; Best Dmel 5.1 match: FBgn0038489, blastp escore 4E-20;	-0.25016	0.00217139	0.00289816
AM00924R	DB750538 RIKEN full-length enriched honey bee cDNA library, head Apis mellifera cDNA clone BH10079J02 5', mRNA sequence	SET: UI_EST BH1B0079J02T3;	-0.328736	0.00218139	0.00290554
AM01673	BB170001B10A04.5 Bee Brain Normalized/Subtracted Library, BB17 Apis mellifera cDNA clone BB170001B10A04 5', mRNA sequence	SET: UI_EST BI509148;	0.492045	0.00226458	0.00301018
AM09376	GB16799-RA [PREDICTED: Apis mellifera similar to DiacylGlycerol Kinase family member (dgk-1), transcript variant 2 (LOC408809), mRNA]	SET: OGS; Dmel Ortholog - C. Elsik Feb_2007: FBgn0051140; Best Dmel 5.1 match: FBgn0051140, blastp escore 0E+00;	0.347334	0.00227064	0.00301207
AM01729	BB170017A10B02.5 Bee Brain Normalized/Subtracted Library, BB17 Apis mellifera cDNA clone BB170017A10B02 5', mRNA sequence	SET: UI_EST BI509653;	0.456127	0.00230134	0.00304658
AM03374	GB10749-RA [PREDICTED: Apis mellifera similar to CG3556-PA, transcript variant 2 (LOC551780), mRNA]	SET: OGS; Dmel Ortholog - C. Elsik Feb_2007: FBgn0029708; Best Dmel 5.1 match: FBgn0029708, blastp escore 2E-116;	0.304235	0.00230748	0.0030485
AM02938	GB10308-RA [PREDICTED: Apis mellifera similar to CG11041-PA (LOC412759), mRNA]	SET: OGS; Dmel Ortholog - C. Elsik Feb_2007: FBgn0034481; Best Dmel 5.1 match: FBgn0034481, blastp escore 1E-30;	0.183358	0.002354	0.00310364
AM11355	GB18797-RA [PREDICTED: Apis mellifera similar to SCAP CG33131-PA (LOC411459), mRNA]	SET: OGS; Dmel Ortholog - C. Elsik Feb_2007: FBgn0033052; Best Dmel 5.1 match: FBgn0033052, blastp escore 0E+00;	-0.231826	0.0024184	0.00317782
AM03988	GB11365-RA	SET: OGS; Best Dmel 5.1 match: FBgn0002997, blastp escore 5E-92;	0.218247	0.00242003	0.00317782
AM04266	GB11646-RA [PREDICTED: Apis mellifera similar to CG11596-PA, isoform A (LOC551439), mRNA]	SET: OGS; Dmel Ortholog - C. Elsik Feb_2007: FBgn0023522; Best Dmel 5.1 match: FBgn0023522, blastp escore 3E-100;	0.234979	0.00243904	0.00319632
AM02844	GB10217-RA [PREDICTED: Apis mellifera hypothetical LOC408504 (LOC408504), mRNA]	SET: OGS; Also matches: GB10217-RB; Best Dmel 5.1 match: FBgn0025681, blastp escore 2E-06;	0.217425	0.00244893	0.00320283
AM01980	XM_392465.3 [PREDICTED: Apis mellifera similar to squid CG16901-PC, isoform C, transcript variant 1 (LOC408936), mRNA]	SET: UI_EST BI512075; Best Dmel 5.1 match: FBgn0003498, blastp escore 9E-111;	0.4595	0.00245661	0.00320642
AM05563	GB12951-RA [PREDICTED: Apis mellifera similar to 14-3-3 CG17870-PC, isoform C, transcript variant 1 (LOC408289), mRNA]	Also matches: GB12951-RB,GB12951-RC,GB12951-RD,XM_623299.2,XM_623180.2; Dmel Ortholog - C. Elsik Feb_2007: FBgn0004907; Best Dmel 5.1 match: FBgn0004907, blastp escore 4E-102;	0.242334	0.00249921	0.00325549
AM06691	GB15483-RA [PREDICTED: Apis mellifera similar to Ribosomal protein S19a CG4464-PA, isoform A (LOC726270), mRNA]	SET: OGS; Also matches: GB14089-RA,XM_393511.3; Dmel Ortholog - C. Elsik Feb_2007: FBgn0010412; Best Dmel 5.1 match: FBgn0010412, blastp escore 2E-57;	-0.315224	0.00251225	0.00326593
AM02294	DB779880 RIKEN full-length enriched honey bee cDNA library, head Apis mellifera cDNA clone BH10089D14 3', mRNA sequence	SET: UI_EST BI514582;	-0.32042	0.00255312	0.00331243
AM02623	NW_001257073.1 SET: UI_EST BI517277; Apis mellifera genomic contig, reference assembly (based on Amel_4.0 GroupUn.3881)	SET: UI_EST BI517277;	0.392545	0.00267222	0.00346005
AM05971	GB13368-RA [PREDICTED: Apis mellifera lambda crystallin-like protein, transcript variant 1 (Cryl1), partial mRNA]	SET: OGS; Dmel Ortholog - C. Elsik Feb_2007: FBgn0030737; Best Dmel 5.1 match: FBgn0030737, blastp escore 7E-112;	-0.658322	0.00271625	0.00350453
AM03192	GB10565-RA [PREDICTED: Apis mellifera similar to tribbles homolog 2 (LOC409288), mRNA]	SET: OGS; Dmel Ortholog - C. Elsik Feb_2007: FBgn0028978; Best Dmel 5.1 match: FBgn0028978, blastp escore 3E-46;	-0.286584	0.00271736	0.00350453
AM01584	BB170011A10B08.5 Bee Brain Normalized/Subtracted Library, BB17 Apis mellifera cDNA clone BB170011A10B08 5', mRNA sequence	SET: UI_EST BI508142;	-0.223938	0.00274381	0.00353164
AM10888	GB18323-RA [Apis mellifera abaecin (LOC406144), mRNA]	SET: OGS;	-1.76257	0.0028574	0.00367058
AM08798	GB16218-RA [PREDICTED: Apis mellifera similar to sluggish A CG1417-PA, isoform A (LOC411808), mRNA]	SET: OGS; Dmel Ortholog - C. Elsik Feb_2007: FBgn0003423; Best Dmel 5.1 match: FBgn0003423, blastp escore 0E+00;	0.271347	0.00289554	0.00371223
AM00659R	DB734416 RIKEN full-length enriched honey bee cDNA library, head Apis mellifera cDNA clone BH10022M08 5', mRNA sequence	SET: UI_EST BH1B0045H13T3;	0.394476	0.00299971	0.00383821
AM11480	GB18923-RA [PREDICTED: Apis mellifera similar to signal transducer and activator of transcription 5.1 (LOC413742), mRNA]	SET: OGS; Dmel Ortholog - C. Elsik Feb_2007: FBgn0016917; Best Dmel 5.1 match: FBgn0016917, blastp escore 3E-120;	-0.265674	0.00308214	0.00393593
AM08910	GB16330-RA [PREDICTED: Apis mellifera similar to trithorax CG8651-PD, isoform D (LOC408716), mRNA]	SET: OGS; Dmel Ortholog - C. Elsik Feb_2007: FBgn0003862; Best Dmel 5.1 match: FBgn0003862, blastp escore 0E+00;	0.174089	0.00310016	0.00395119
AM11335	GB18775-RA	SET: OGS; Dmel Ortholog - C. Elsik Feb_2007: FBgn0032686; Best Dmel 5.1 match: FBgn0032686, blastp escore 0E+00;	-0.36398	0.00314279	0.00399767
AM11330	GB18770-RA [PREDICTED: Apis mellifera similar to eIF-5A CG3186-PA, isoform A (LOC552572), mRNA]	SET: OGS; Dmel Ortholog - C. Elsik Feb_2007: FBgn0034967; Best Dmel 5.1 match: FBgn0034967, blastp escore 4E-72;	-0.336496	0.00317863	0.00403536
AM01847	BB160003B10E07.5 Bee Brain Normalized Library, BB16 Apis mellifera cDNA clone BB160003B10E07 5', mRNA sequence	SET: UI_EST BI510754;	0.348283	0.00329184	0.00417094
AM10650	GB18079-RA	SET: OGS; Best Dmel 5.1 match: FBgn0052352, blastp escore 7E-30;	0.206529	0.00333192	0.00421352
AM01321	NW_001253299.1 SET: UI_EST BI505451; Apis mellifera linkage group 3 genomic contig, reference assembly (based on Amel_4.0 Group3.7)	SET: UI_EST BI505451;	0.159943	0.00334498	0.00422181
AM07468	GB14874-RA [PREDICTED: Apis mellifera similar to Suppressor of profilin 2 CG8978-PA, isoform A (LOC408901), mRNA]	SET: OGS; Dmel Ortholog - C. Elsik Feb_2007: FBgn0001961; Best Dmel 5.1 match: FBgn0001961, blastp escore 4E-135;	-0.230239	0.00335977	0.00423227
AM08657	GB16076-RA [PREDICTED: Apis mellifera similar to Bardet-Biedl syndrome 2 protein homolog (LOC412827), mRNA]	SET: OGS;	-0.226888	0.00341509	0.00429363
AM08740	GB16162-RA [PREDICTED: Apis mellifera similar to CG8498-PA (LOC411272), mRNA]	SET: OGS; Dmel Ortholog - C. Elsik Feb_2007: FBgn0031992; Best Dmel 5.1 match: FBgn0031992, blastp escore 2E-27;	-0.612663	0.00346703	0.00435052
AM11357	GB18799-RA [PREDICTED: Apis mellifera similar to CG13300-PA (LOC725408), mRNA]	SET: OGS; Dmel Ortholog - C. Elsik Feb_2007: FBgn0035699; Best Dmel 5.1 match: FBgn0035700, blastp escore 2E-14;	-0.19099	0.00349009	0.00437102
AM06185	GB13585-RA	SET: OGS; Best Dmel 5.1 match: FBgn0032646, blastp escore 1E-25;	0.203559	0.00355595	0.00444494
AM05283	GB12668-RA [PREDICTED: Apis mellifera similar to lethal (3) 87Df CG7620-PA (LOC726070), mRNA]	SET: OGS; Dmel Ortholog - C. Elsik Feb_2007: FBgn0002354; Best Dmel 5.1 match: FBgn0002354, blastp escore 6E-11;	0.281832	0.00358315	0.00447034
AM08233	GB15649-RA [PREDICTED: Apis mellifera similar to CG8760-PA (LOC410320), mRNA]	SET: OGS; Best Dmel 5.1 match: FBgn0036383, blastp escore 4E-63;	0.196811	0.00362193	0.00450262
AM00830	DB747211 RIKEN full-length enriched honey bee cDNA library, head Apis mellifera cDNA clone BH10068A21 5', mRNA sequence	SET: UI_EST BH1B0068A21T3;	0.341686	0.00362288	0.00450262
AM00202	GB30201-RA	SET: OGS; Best Dmel 5.1 match: FBgn0032096, blastp escore 5E-08;	-0.190698	0.00363783	0.00451258
AM11567	GB19011-RA	SET: OGS; Dmel Ortholog - C. Elsik Feb_2007: FBgn0040697; Best Dmel 5.1 match: FBgn0040697, blastp escore 0E+00;	0.412999	0.00365633	0.00452688
AM02800	GB10172-RA [PREDICTED: Apis mellifera similar to HLA-B associated transcript 5 (LOC411908), mRNA]	SET: OGS; Dmel Ortholog - C. Elsik Feb_2007: FBgn0035519; Best Dmel 5.1 match: FBgn0035519, blastp escore 1E-85;	-0.279538	0.00373402	0.00461428
AM03706	GB11082-RA [PREDICTED: Apis mellifera similar to HLA-B-associated transcript 3 (LOC408889), mRNA]	SET: OGS; Dmel Ortholog - C. Elsik Feb_2007: FBgn0035793; Best Dmel 5.1 match: FBgn0035793, blastp escore 6E-55;	0.114066	0.00376348	0.00464187
AM01512	BB170001B10C03.5 Bee Brain Normalized/Subtracted Library, BB17 Apis mellifera cDNA clone BB170001B10C03 5', mRNA sequence	SET: UI_EST BI507413;	0.343341	0.0038737	0.00476876
AM05098	GB12481-RA [PREDICTED: Apis mellifera similar to Guanine nucleotide exchange factor DBS (DBLs big sister) (MCF2 transforming sequence-like protein) (LOC409217), mRNA]	SET: OGS; Dmel Ortholog - C. Elsik Feb_2007: FBgn0050440; Best Dmel 5.1 match: FBgn0050440, blastp escore 1E-116;	0.184217	0.00388564	0.00477442
AM01043	NW_001253407.1 SET: UI_EST BI502842; Apis mellifera linkage group 6 genomic contig, reference assembly (based on Amel_4.0 Group6.16)	SET: UI_EST BI502842;	0.248839	0.00389745	0.0047799
AM04091	GB11470-RA [PREDICTED: Apis mellifera similar to SHQ1 homolog (LOC551431), partial mRNA]	SET: OGS; Dmel Ortholog - C. Elsik Feb_2007: FBgn0037482; Best Dmel 5.1 match: FBgn0037482, blastp escore 3E-17;	0.157194	0.00394318	0.00482687
AM11728	GB19174-RA	SET: OGS; Best Dmel 5.1 match: FBgn0030608, blastp escore 1E-28;	0.117458	0.00395813	0.00483606
AM03130	GB10504-RA [PREDICTED: Apis mellifera similar to pumilio CG9755-PA, isoform A (LOC408298), mRNA]	Also matches: GB10504-RB; Dmel Ortholog - C. Elsik Feb_2007: FBgn0003165; Best Dmel 5.1 match: FBgn0003165, blastp escore 0E+00;	0.447632	0.0039764	0.00484927
AM01358	BB170016B20H11.5 Bee Brain Normalized/Subtracted Library, BB17 Apis mellifera cDNA clone BB170016B20H11 5', mRNA sequence	SET: UI_EST BI505885;	0.332786	0.00399861	0.00486722
AM05862	GB13254-RA [PREDICTED: Apis mellifera similar to vacuolar protein sorting 39 isoform 2, transcript variant 1 (LOC409186), mRNA]	SET: OGS; Dmel Ortholog - C. Elsik Feb_2007: FBgn0038593; Best Dmel 5.1 match: FBgn0038593, blastp escore 1E-171;	0.229138	0.00402102	0.00488535
AM00495R	[Antisense] XM_001120025.1 [PREDICTED: Apis mellifera similar to RAB7, member RAS oncogene family (LOC724873), mRNA]	SET: UI_EST BH1B0022I11T3; Best Dmel 5.1 match: FBgn0015795, blastp escore 2E-91;	0.190914	0.00408457	0.0049533
AM03444	GB10819-RA [PREDICTED: Apis mellifera similar to Actin-related protein 87C CG6174-PA (LOC551438), mRNA]	SET: OGS; Dmel Ortholog - C. Elsik Feb_2007: FBgn0011745; Best Dmel 5.1 match: FBgn0011745, blastp escore 0E+00;	0.331584	0.00412369	0.00499143
AM03514	GB10889-RA [PREDICTED: Apis mellifera similar to CG5080-PB, isoform B (LOC413792), partial mRNA]	SET: OGS; Dmel Ortholog - C. Elsik Feb_2007: FBgn0031313; Best Dmel 5.1 match: FBgn0031313, blastp escore 1E-09;	0.213531	0.00415459	0.00501949
AM04905	GB12286-RA	SET: OGS; Dmel Ortholog - C. Elsik Feb_2007: FBgn0050389; Best Dmel 5.1 match: FBgn0050389, blastp escore 2E-104;	0.21277	0.00418203	0.00504327
AM06389	GB13790-RA	SET: OGS; Best Dmel 5.1 match: FBgn0028872, blastp escore 9E-08;	-0.565685	0.00427696	0.00514819
AM08719	GB16140-RA [PREDICTED: Apis mellifera similar to CG8929-PC, isoform C, transcript variant 1 (LOC411655), mRNA]	SET: OGS; Dmel Ortholog - C. Elsik Feb_2007: FBgn0034504; Best Dmel 5.1 match: FBgn0034504, blastp escore 8E-67;	0.247072	0.00434909	0.00522534
AM03941	GB11319-RA	SET: OGS; Best Dmel 5.1 match: FBgn0030995, blastp escore 2E-11;	0.259048	0.00440156	0.00527089
AM03515	GB10890-RA	SET: OGS;	-0.173091	0.00440322	0.00527089
AM05264	GB12649-RA [PREDICTED: Apis mellifera similar to amyloid protein precursor-like CG7727-PA, transcript variant 1 (LOC551733), mRNA]	SET: OGS; Dmel Ortholog - C. Elsik Feb_2007: FBgn0000108; Best Dmel 5.1 match: FBgn0000108, blastp escore 0E+00;	0.330528	0.00444706	0.00531359
AM12373	GB19826-RA [PREDICTED: Apis mellifera similar to CG6718-PB, isoform B (LOC410570), mRNA]	SET: OGS; Dmel Ortholog - C. Elsik Feb_2007: FBgn0036053; Best Dmel 5.1 match: FBgn0036053, blastp escore 0E+00;	0.209202	0.00449681	0.00535566
AM07146	GB14547-RA [PREDICTED: Apis mellifera similar to axotactin CG18296-PA (LOC411248), mRNA]	SET: OGS; Dmel Ortholog - C. Elsik Feb_2007: FBgn0052234; Best Dmel 5.1 match: FBgn0052234, blastp escore 1E-17;	0.247209	0.00449875	0.00535566
AM05714	GB13106-RA [PREDICTED: Apis mellifera similar to Cdk5 activator-like protein CG5387-PA (LOC411494), mRNA]	SET: OGS; Best Dmel 5.1 match: FBgn0037137, blastp escore 2E-09;	0.218034	0.00451579	0.00535947
AM08915	GB16335-RA [PREDICTED: Apis mellifera similar to Nucleoplasmin CG7917-PA, transcript variant 1 (LOC410710), mRNA]	SET: OGS; Dmel Ortholog - C. Elsik Feb_2007: FBgn0016685; Best Dmel 5.1 match: FBgn0016685, blastp escore 4E-26;	-0.365945	0.00451845	0.00535947
AM12049	GB19497-RA [PREDICTED: Apis mellifera similar to Adenylyl cyclase 78C CG10564-PA (LOC726262), mRNA]	SET: OGS; Dmel Ortholog - C. Elsik Feb_2007: FBgn0024150; Best Dmel 5.1 match: FBgn0024150, blastp escore 5E-162;	0.301568	0.00455144	0.00538878
AM05893	GB13286-RA [PREDICTED: Apis mellifera similar to CG33456-PA (LOC552185), mRNA]	SET: OGS; Best Dmel 5.1 match: FBgn0039115, blastp escore 9E-43;	-0.31334	0.00457569	0.00540763
AM02189	BB160013B20B06.5 Bee Brain Normalized Library, BB16 Apis mellifera cDNA clone BB160013B20B06 5', mRNA sequence	SET: UI_EST BI513764;	0.286002	0.00464883	0.0054841
AM01686	NW_001253388.1 SET: UI_EST BI509259; Apis mellifera linkage group 5 genomic contig, reference assembly (based on Amel_4.0 Group5.30)	SET: UI_EST BI509259;	-0.531569	0.00471373	0.00555059
AM11401	GB18844-RA [PREDICTED: Apis mellifera similar to Glutamate oxaloacetate transaminase 1 CG8430-PA, isoform A (LOC726943), partial mRNA]	SET: OGS; Best Dmel 5.1 match: FBgn0001124, blastp escore 2E-93;	0.329316	0.00478349	0.00562255
AM08192	GB15608-RA [PREDICTED: Apis mellifera similar to CG5237-PA (LOC408845), mRNA]	SET: OGS; Best Dmel 5.1 match: FBgn0038693, blastp escore 0E+00;	0.298058	0.00492724	0.00578106
AM12588	GB20041-RA [PREDICTED: Apis mellifera similar to MON2 homolog (LOC409743), mRNA]	SET: OGS; Dmel Ortholog - C. Elsik Feb_2007: FBgn0031985; Best Dmel 5.1 match: FBgn0031985, blastp escore 0E+00;	0.270038	0.00520688	0.00609815
AM12631	GB20083-RA	SET: OGS; Dmel Ortholog - C. Elsik Feb_2007: FBgn0029594; Best Dmel 5.1 match: FBgn0029594, blastp escore 2E-26;	0.365466	0.00523159	0.00611607
AM09163	GB16584-RA [PREDICTED: Apis mellifera similar to inhibitor of growth family, member 4, transcript variant 1 (LOC551029), mRNA]	SET: OGS; Dmel Ortholog - C. Elsik Feb_2007: FBgn0032516; Best Dmel 5.1 match: FBgn0032516, blastp escore 4E-87;	-0.225798	0.00531313	0.00620024
AM10499	GB17926-RA [PREDICTED: Apis mellifera similar to bruno-3 CG12478-PA, isoform A (LOC410353), mRNA]	SET: OGS; Also matches: GB17926-RB,GB17926-RC; Dmel Ortholog - C. Elsik Feb_2007: FBgn0036379; Best Dmel 5.1 match: FBgn0036379, blastp escore 1E-163;	0.507902	0.00540923	0.00630108
AM02289	BB170027A10C06.5 Bee Brain Normalized/Subtracted Library, BB17 Apis mellifera cDNA clone BB170027A10C06 5', mRNA sequence	SET: UI_EST BI514571;	0.328518	0.00546612	0.00635595
AM02223	BB160014A20F09.5 Bee Brain Normalized Library, BB16 Apis mellifera cDNA clone BB160014A20F09 5', mRNA sequence	SET: UI_EST BI514017;	-0.365475	0.00557429	0.00647016
AM01595	BB170021A20F07.5 Bee Brain Normalized/Subtracted Library, BB17 Apis mellifera cDNA clone BB170021A20F07 5', mRNA sequence	SET: UI_EST BI508265;	0.149085	0.00577991	0.00669687
AM01134	NW_001253238.1 SET: UI_EST BI503703; Apis mellifera linkage group 1 genomic contig, reference assembly (based on Amel_4.0 Group1.75)	SET: UI_EST BI503703;	0.375373	0.00580541	0.00671445
AM06176	GB13575-RA [PREDICTED: Apis mellifera similar to torp4a CG3024-PA (LOC724985), mRNA]	SET: OGS; Dmel Ortholog - C. Elsik Feb_2007: FBgn0025615; Best Dmel 5.1 match: FBgn0025615, blastp escore 8E-61;	0.200613	0.00584044	0.00674296
AM08595	GB16014-RA [PREDICTED: Apis mellifera similar to Sema-2a CG4700-PA, isoform A (LOC408896), mRNA]	SET: OGS; Dmel Ortholog - C. Elsik Feb_2007: FBgn0011260; Best Dmel 5.1 match: FBgn0011260, blastp escore 0E+00;	0.213652	0.005876	0.00677198
AM08731	GB16152-RA [PREDICTED: Apis mellifera similar to fusilli CG8205-PD, isoform D (LOC413638), partial mRNA]	SET: OGS; Dmel Ortholog - C. Elsik Feb_2007: FBgn0023441; Best Dmel 5.1 match: FBgn0023441, blastp escore 2E-173;	-0.275011	0.00599749	0.00689977
AM12691	GB20144-RA [PREDICTED: Apis mellifera similar to CG6972-PA (LOC409784), mRNA]	SET: OGS; Dmel Ortholog - C. Elsik Feb_2007: FBgn0039008; Best Dmel 5.1 match: FBgn0039008, blastp escore 6E-88;	0.177051	0.00609719	0.00700208
AM01771	NW_001253391.1 SET: UI_EST BI510052; Apis mellifera linkage group 5 genomic contig, reference assembly (based on Amel_4.0 Group5.33)	SET: UI_EST BI510052;	0.373659	0.00620833	0.00711165
AM02472	NW_001257055.1 SET: UI_EST BI515957; Apis mellifera genomic contig, reference assembly (based on Amel_4.0 GroupUn.3863)	SET: UI_EST BI515957;	-0.341223	0.00622047	0.00711165
AM07318	GB14721-RA [PREDICTED: Apis mellifera similar to Rho GTPase activating protein 20 (LOC410044), mRNA]	SET: OGS; Best Dmel 5.1 match: FBgn0036257, blastp escore 3E-13;	0.255108	0.00622543	0.00711165
AM05189	GB12573-RA [PREDICTED: Apis mellifera similar to lethal (1) G0030 CG3861-PA, isoform A (LOC410059), mRNA]	SET: OGS; Dmel Ortholog - C. Elsik Feb_2007: FBgn0026708; Best Dmel 5.1 match: FBgn0026708, blastp escore 0E+00;	0.236331	0.00632772	0.0072074
AM09093	[Antisense] GB18626-RA [PREDICTED: Apis mellifera similar to CG15006-PA (LOC552627), mRNA]	SET: OGS; Also matches: GB16514-RA; Best Dmel 5.1 match: FBgn0004780, blastp escore 4E-46;	-0.185026	0.00633142	0.0072074
AM10109	GB17538-RA [Apis mellifera hymenoptaecin (LOC406142), mRNA]	SET: OGS;	-2.37003	0.00652227	0.00741001
AM11259	GB18698-RA [PREDICTED: Apis mellifera similar to dpr11 CG33202-PB (LOC411176), mRNA]	SET: OGS; Dmel Ortholog - C. Elsik Feb_2007: FBgn0053202; Best Dmel 5.1 match: FBgn0053202, blastp escore 3E-59;	0.440084	0.00653221	0.00741001
AM12248	GB19701-RA [PREDICTED: Apis mellifera similar to Hexokinase A CG3001-PA, isoform A (LOC408818), mRNA]	SET: OGS; Best Dmel 5.1 match: FBgn0001186, blastp escore 2E-97;	0.266873	0.00661091	0.00748622
AM11292	GB18731-RA [PREDICTED: Apis mellifera similar to Insulin-degrading enzyme (Insulysin) (Insulinase) (Insulin protease) (LOC725464), partial mRNA]	SET: OGS; Best Dmel 5.1 match: FBgn0001247, blastp escore 3E-52;	0.216755	0.00671161	0.00758704
AM09729	GB17154-RA [PREDICTED: Apis mellifera similar to Ubiquinol-cytochrome c reductase iron-sulfur subunit, mitochondrial precursor (Rieske iron-sulfur protein) (RISP) (Liver regeneration-related protein LRRGT00195) (LOC725527), mRNA]	SET: OGS; Best Dmel 5.1 match: FBgn0021906, blastp escore 3E-53;	-0.176031	0.00673349	0.00759699
AM05060	GB12443-RA [PREDICTED: Apis mellifera similar to CG17378-PA, isoform A (LOC410135), mRNA]	SET: OGS; Dmel Ortholog - C. Elsik Feb_2007: FBgn0031858; Best Dmel 5.1 match: FBgn0031858, blastp escore 5E-43;	0.248188	0.00674379	0.00759699
AM07452	GB14857-RA [PREDICTED: Apis mellifera similar to Protein hairy (LOC410468), mRNA]	SET: OGS; Dmel Ortholog - C. Elsik Feb_2007: FBgn0001168; Best Dmel 5.1 match: FBgn0001168, blastp escore 8E-65;	0.20669	0.0070424	0.00791965
AM03970	GB11349-RA [PREDICTED: Apis mellifera similar to unc-104 CG8566-PD, transcript variant 1 (LOC413837), mRNA]	SET: OGS; Dmel Ortholog - C. Elsik Feb_2007: FBgn0034155; Best Dmel 5.1 match: FBgn0034155, blastp escore 0E+00;	0.662842	0.00711889	0.00798281
AM11129	GB18569-RA [PREDICTED: Apis mellifera similar to damage specific DNA binding protein 1, transcript variant 1 (LOC412593), mRNA]	SET: OGS; Dmel Ortholog - C. Elsik Feb_2007: FBgn0027049; Best Dmel 5.1 match: FBgn0027049, blastp escore 0E+00;	0.285412	0.00712743	0.00798281
AM09249	GB16669-RA [PREDICTED: Apis mellifera similar to CG7367-PA (LOC726817), mRNA]	SET: OGS; Dmel Ortholog - C. Elsik Feb_2007: FBgn0031976; Best Dmel 5.1 match: FBgn0031976, blastp escore 1E-46;	0.21171	0.0071354	0.00798281
AM10845	GB18280-RA [PREDICTED: Apis mellifera similar to dpr6 CG14162-PA (LOC724138), mRNA]	SET: OGS; Dmel Ortholog - C. Elsik Feb_2007: FBgn0032233; Best Dmel 5.1 match: FBgn0034286, blastp escore 3E-40;	0.175378	0.00718531	0.00802483
AM12420	GB19873-RA [PREDICTED: Apis mellifera similar to belle CG9748-PA (LOC408276), mRNA]	SET: OGS; Dmel Ortholog - C. Elsik Feb_2007: FBgn0000171; Best Dmel 5.1 match: FBgn0000171, blastp escore 0E+00;	0.204287	0.00727205	0.00810777
AM03434	GB10809-RA [PREDICTED: Apis mellifera similar to CG9384-PA (LOC412423), mRNA]	SET: OGS; Dmel Ortholog - C. Elsik Feb_2007: FBgn0036446; Best Dmel 5.1 match: FBgn0036446, blastp escore 2E-165;	0.147494	0.00728893	0.00811268
AM10716	GB18148-RA [PREDICTED: Apis mellifera similar to dpr6 CG14162-PA (LOC725460), partial mRNA]	SET: OGS; Dmel Ortholog - C. Elsik Feb_2007: FBgn0033044; Best Dmel 5.1 match: FBgn0040823, blastp escore 8E-51;	0.185071	0.00753651	0.0083739
AM08163	GB15579-RA [PREDICTED: Apis mellifera similar to CG30421-PA, transcript variant 1 (LOC413357), mRNA]	SET: OGS; Dmel Ortholog - C. Elsik Feb_2007: FBgn0050421; Best Dmel 5.1 match: FBgn0050421, blastp escore 0E+00;	-0.462438	0.00768998	0.00852984
AM02062	XM_001120608.1 [PREDICTED: Apis mellifera hypothetical protein LOC726323 (LOC726323), mRNA]	SET: UI_EST BI512750;	-0.723062	0.00778135	0.00861649
AM06300	GB13702-RA [PREDICTED: Apis mellifera similar to CG4610-PA, transcript variant 1 (LOC410941), mRNA]	SET: OGS; Dmel Ortholog - C. Elsik Feb_2007: FBgn0034735; Best Dmel 5.1 match: FBgn0034735, blastp escore 0E+00;	0.226166	0.00796473	0.00880455
AM05564	GB12951-RA [PREDICTED: Apis mellifera similar to 14-3-3 CG17870-PC, isoform C, transcript variant 1 (LOC408289), mRNA]	SET: OGS; Also matches: GB12951-RB,GB12951-RC,GB12951-RD,XM_623299.2,XM_623180.2; Dmel Ortholog - C. Elsik Feb_2007: FBgn0004907; Best Dmel 5.1 match: FBgn0004907, blastp escore 4E-102;	0.234829	0.00799868	0.00882706
AM12325	GB19778-RA	SET: OGS; Best Dmel 5.1 match: FBgn0031820, blastp escore 6E-26;	-0.261029	0.00816757	0.00899817
AM04461	GB11842-RA [PREDICTED: Apis mellifera similar to CG13293-PA (LOC408910), mRNA]	SET: OGS; Dmel Ortholog - C. Elsik Feb_2007: FBgn0035677; Best Dmel 5.1 match: FBgn0035677, blastp escore 0E+00;	0.188064	0.00862106	0.00948171
AM12259	GB19712-RA [PREDICTED: Apis mellifera similar to CG14209-PD, isoform D, transcript variant 1 (LOC551301), mRNA]	SET: OGS; Dmel Ortholog - C. Elsik Feb_2007: FBgn0031039; Best Dmel 5.1 match: FBgn0031039, blastp escore 3E-110;	-0.223055	0.00869045	0.00953079
AM02503	NW_001253344.1 SET: UI_EST BI516165; Apis mellifera linkage group 4 genomic contig, reference assembly (based on Amel_4.0 Group4.13)	SET: UI_EST BI516165;	0.329596	0.00869501	0.00953079
AM05377	GB12762-RA [PREDICTED: Apis mellifera similar to CG3168-PA, isoform A, transcript variant 1 (LOC409924), mRNA]	SET: OGS; Also matches: XM_001122219.1;	0.175662	0.00886675	0.00970267
AM01070	BB170006A20B03.5 Bee Brain Normalized/Subtracted Library, BB17 Apis mellifera cDNA clone BB170006A20B03 5', mRNA sequence	SET: UI_EST BI503053;	0.574725	0.00893166	0.00974808
AM11988	GB30541-RA [PREDICTED: Apis mellifera similar to trithorax-related CG3848-PC, isoform C (LOC409844), mRNA]	SET: OGS; Dmel Ortholog - C. Elsik Feb_2007: FBgn0034926; Best Dmel 5.1 match: FBgn0034926, blastp escore 0E+00;	0.19151	0.00893824	0.00974808
AM05221	GB12605-RA [PREDICTED: Apis mellifera similar to alpha-2-macroglobulin-like 1 (LOC408926), mRNA]	SET: OGS; Best Dmel 5.1 match: FBgn0041182, blastp escore 2E-130;	0.358921	0.00915208	0.00996457
AM04667	GB12050-RA	SET: OGS; Best Dmel 5.1 match: FBgn0020309, blastp escore 1E-41;	-0.209131	0.00930464	0.0101137
AM11790	GB19236-RA [PREDICTED: Apis mellifera similar to CG6859-PA (LOC552790), mRNA]	SET: OGS; Dmel Ortholog - C. Elsik Feb_2007: FBgn0036484; Best Dmel 5.1 match: FBgn0036484, blastp escore 5E-65;	0.24019	0.00933741	0.0101324
AM07118	GB14520-RA [PREDICTED: Apis mellifera similar to Fasciclin 2 CG3665-PB, isoform B, transcript variant 1 (LOC409849), mRNA]	SET: OGS; Dmel Ortholog - C. Elsik Feb_2007: FBgn0000635; Best Dmel 5.1 match: FBgn0000635, blastp escore 0E+00;	0.236278	0.00936235	0.0101425
AM08758	GB16181-RB [PREDICTED: Apis mellifera similar to RhoGAP88C CG31319-PA (LOC410706), mRNA]	SET: OGS; Dmel Ortholog - C. Elsik Feb_2007: FBgn0038226; Best Dmel 5.1 match: FBgn0038226, blastp escore 0E+00;	0.260499	0.00959609	0.0103785
AM11063	GB18501-RA [PREDICTED: Apis mellifera similar to CaBP1 CG5809-PA, transcript variant 1 (LOC412526), mRNA]	SET: OGS; Dmel Ortholog - C. Elsik Feb_2007: FBgn0025678; Best Dmel 5.1 match: FBgn0025678, blastp escore 2E-159;	-0.4622	0.00961299	0.0103795
AM01132	BB170014B20B02.5 Bee Brain Normalized/Subtracted Library, BB17 Apis mellifera cDNA clone BB170014B20B02 5', mRNA sequence	SET: UI_EST BI503672;	0.225856	0.0101771	0.0109703
AM04615	GB11998-RA [PREDICTED: Apis mellifera similar to RNA, U transporter 1 (LOC551281), mRNA]	SET: OGS; Dmel Ortholog - C. Elsik Feb_2007: FBgn0052297; Best Dmel 5.1 match: FBgn0052297, blastp escore 5E-36;	-0.181848	0.0102026	0.0109796
AM08884	GB16304-RA [PREDICTED: Apis mellifera similar to CG15604-PA (LOC726166), mRNA]	SET: OGS; Dmel Ortholog - C. Elsik Feb_2007: FBgn0041109; Best Dmel 5.1 match: FBgn0041109, blastp escore 0E+00;	0.186613	0.0104427	0.0112194
AM10874	GB18309-RA [PREDICTED: Apis mellifera similar to Vha100-1 CG1709-PB, isoform B (LOC724940), partial mRNA]	SET: OGS; Best Dmel 5.1 match: FBgn0028671, blastp escore 1E-43;	0.142665	0.0104621	0.0112218
AM05293	GB12678-RA	SET: OGS;	-0.211311	0.0108058	0.0115713
AM12314	GB19767-RA [PREDICTED: Apis mellifera similar to XK-related protein 6 (LOC409563), mRNA]	SET: OGS;	0.179443	0.0109705	0.0117283
AM00512	DB761450 RIKEN full-length enriched honey bee cDNA library, head Apis mellifera cDNA clone BH10023N15 3', mRNA sequence	SET: UI_EST BH1B0023N15M3;	-0.324796	0.0109986	0.011739
AM12882	XM_624561.2 [PREDICTED: Apis mellifera similar to vibrator CG5269-PA (LOC552183), mRNA]	SET: JDE_EST jdeG06_1DEF1;	-0.27716	0.0111618	0.0118937
AM09932	GB17359-RA [PREDICTED: Apis mellifera similar to Intraflagellar transport 74 homolog (Coiled-coil domain-containing protein 2) (Capillary morphogenesis protein 1) (CMG-1) (LOC409358), partial mRNA]	SET: OGS; Also matches: GB17359-RB; Best Dmel 5.1 match: FBgn0020503, blastp escore 7E-19;	0.247185	0.0113412	0.0120651
AM10930	GB18366-RA [PREDICTED: Apis mellifera similar to Autophagy-specific gene 7 CG5489-PA, isoform A (LOC726637), mRNA]	SET: OGS; Dmel Ortholog - C. Elsik Feb_2007: FBgn0034366; Best Dmel 5.1 match: FBgn0034366, blastp escore 5E-136;	0.248568	0.0114558	0.0121671
AM00536	DB762129 RIKEN full-length enriched honey bee cDNA library, head Apis mellifera cDNA clone BH10026B09 3', mRNA sequence	SET: UI_EST BH1B0026B09M3;	0.419815	0.0120579	0.0127858
AM12099	GB19547-RA [PREDICTED: Apis mellifera similar to CG3409-PA (LOC552505), mRNA]	SET: OGS; Best Dmel 5.1 match: FBgn0023549, blastp escore 3E-103;	0.146009	0.0121376	0.0128492
AM02781	GB10153-RA	SET: OGS;	0.183716	0.012193	0.0128869
AM02562	BB160023A10H07.5 Bee Brain Normalized Library, BB16 Apis mellifera cDNA clone BB160023A10H07 5', mRNA sequence	SET: UI_EST BI516696;	-0.251009	0.0124818	0.0131707
AM12686	GB20139-RA [PREDICTED: Apis mellifera similar to Rtnl1 CG33113-PB, isoform B (LOC411690), mRNA]	SET: OGS; Dmel Ortholog - C. Elsik Feb_2007: FBgn0053113; Best Dmel 5.1 match: FBgn0053113, blastp escore 9E-71;	-0.392244	0.0125919	0.0132654
AM05333	GB12718-RA [PREDICTED: Apis mellifera hypothetical protein LOC727264 (LOC727264), mRNA]	SET: OGS;	-0.227676	0.0129098	0.0135783
AM03838	GB11215-RA [PREDICTED: Apis mellifera hypothetical protein LOC725787 (LOC725787), mRNA]	SET: OGS; Dmel Ortholog - C. Elsik Feb_2007: FBgn0033693; Best Dmel 5.1 match: FBgn0033693, blastp escore 5E-07;	0.182397	0.0129501	0.0135987
AM02100	BB160011A20B02.5 Bee Brain Normalized Library, BB16 Apis mellifera cDNA clone BB160011A20B02 5', mRNA sequence	SET: UI_EST BI513092;	-0.251589	0.0129811	0.0136092
AM02143	BB160012B20B04.5 Bee Brain Normalized Library, BB16 Apis mellifera cDNA clone BB160012B20B04 5', mRNA sequence	SET: UI_EST BI513462;	0.360479	0.0132393	0.0138576
AM11441	GB18884-RA	SET: OGS; Best Dmel 5.1 match: FBgn0015519, blastp escore 2E-53;	0.22187	0.0134441	0.0140493
AM09416	GB16838-RA	SET: OGS;	-0.434669	0.0140315	0.0146396
AM06587	GB13989-RA [PREDICTED: Apis mellifera similar to CG31694-PA (LOC409368), mRNA]	SET: OGS; Dmel Ortholog - C. Elsik Feb_2007: FBgn0051694; Best Dmel 5.1 match: FBgn0051694, blastp escore 2E-86;	-0.214522	0.0141951	0.0147866
AM06850	GB14251-RA	SET: OGS;	0.232397	0.0145504	0.0151324
AM06204	GB13604-RA [PREDICTED: Apis mellifera similar to metabotropic GABA-B receptor subtype 2 CG6706-PB, isoform B (LOC410140), partial mRNA]	SET: OGS; Dmel Ortholog - C. Elsik Feb_2007: FBgn0027575; Best Dmel 5.1 match: FBgn0027575, blastp escore 0E+00;	0.235109	0.0155866	0.0161841
AM11323	GB30047-RA [PREDICTED: Apis mellifera similar to A-type potassium channel modulatory protein 2, transcript variant 2 (LOC409318), mRNA]	SET: OGS; Also matches: GB30047-RB,GB30047-RC; Best Dmel 5.1 match: FBgn0039380, blastp escore 5E-45;	0.173982	0.0159599	0.0165183
AM05033	GB12416-RA [PREDICTED: Apis mellifera similar to zinc finger CCHC-type and RNA binding motif 1 (LOC552308), mRNA]	SET: OGS; Best Dmel 5.1 match: FBgn0003659, blastp escore 4E-09;	0.205327	0.0159757	0.0165183
AM12143	GB19590-RA [PREDICTED: Apis mellifera similar to nudel CG10129-PA (LOC551514), partial mRNA]	SET: OGS; Best Dmel 5.1 match: FBgn0002926, blastp escore 1E-134;	-0.231841	0.0159847	0.0165183
AM06928	GB14328-RA [PREDICTED: Apis mellifera similar to coiled-coil-helix-coiled-coil-helix domain containing 2 (LOC408308), mRNA]	SET: OGS; Dmel Ortholog - C. Elsik Feb_2007: FBgn0030821; Best Dmel 5.1 match: FBgn0030821, blastp escore 5E-40;	-0.343672	0.0160952	0.0166062
AM01618	BB170028B10C12.5 Bee Brain Normalized/Subtracted Library, BB17 Apis mellifera cDNA clone BB170028B10C12 5', mRNA sequence	SET: UI_EST BI508500;	-0.698503	0.0167505	0.0172549
AM02281	BB160015B10D03.5 Bee Brain Normalized Library, BB16 Apis mellifera cDNA clone BB160015B10D03 5', mRNA sequence	SET: UI_EST BI514536;	0.261631	0.0169907	0.0174654
AM01410	NW_001253027.1 SET: UI_EST BI506349; Apis mellifera linkage group 11 genomic contig, reference assembly (based on Amel_4.0 Group11.42)	SET: UI_EST BI506349;	0.331094	0.0170087	0.0174654
AM02639	GB10010-RA [PREDICTED: Apis mellifera similar to HDAC4 CG1770-PB, isoform B (LOC408331), mRNA]	SET: OGS; Best Dmel 5.1 match: FBgn0041210, blastp escore 0E+00;	0.294623	0.0172031	0.0176372
AM09135	GB16555-RA [PREDICTED: Apis mellifera similar to Phospholipase C at 21C CG4574-PC, isoform C (LOC408791), mRNA]	SET: OGS; Dmel Ortholog - C. Elsik Feb_2007: FBgn0004611; Best Dmel 5.1 match: FBgn0004611, blastp escore 0E+00;	0.576696	0.0173147	0.017705
AM03979	GB11358-RA [PREDICTED: Apis mellifera similar to bent CG32019-PD, isoform D (LOC409821), mRNA]	SET: OGS; Best Dmel 5.1 match: FBgn0005666, blastp escore 0E+00;	0.191038	0.0173347	0.017705
AM09471	GB16894-RA [Apis mellifera odorant binding protein 10 (Obp10), mRNA]	SET: OGS; Best Dmel 5.1 match: FBgn0011281, blastp escore 4E-09;	-0.306459	0.0173509	0.017705
AM07123	GB14525-RA [PREDICTED: Apis mellifera similar to crumbs CG6383-PA (LOC725591), mRNA]	SET: OGS; Dmel Ortholog - C. Elsik Feb_2007: FBgn0000368; Best Dmel 5.1 match: FBgn0000368, blastp escore 0E+00;	-0.203383	0.0180095	0.0183482
AM09082	GB16503-RA [PREDICTED: Apis mellifera similar to CG31619-PA, isoform A (LOC410696), partial mRNA]	SET: OGS; Dmel Ortholog - C. Elsik Feb_2007: FBgn0051619; Best Dmel 5.1 match: FBgn0051619, blastp escore 2E-135;	0.230798	0.0184848	0.018803
AM06312	GB13714-RA [PREDICTED: Apis mellifera similar to Kinesin-like protein at 3A CG8590-PA (LOC412131), mRNA]	SET: OGS; Dmel Ortholog - C. Elsik Feb_2007: FBgn0011606; Best Dmel 5.1 match: FBgn0011606, blastp escore 0E+00;	-0.19996	0.0197843	0.0200935
AM00074	NW_001253163.1 SET: miRNA ame-mir-133; Apis mellifera linkage group 16 genomic contig, reference assembly (based on Amel_4.0 Group16.18)	SET: miRNA ame-mir-133;	-0.187995	0.0198298	0.0201082
AM08912	GB16332-RA	SET: OGS; Dmel Ortholog - C. Elsik Feb_2007: FBgn0051812; Best Dmel 5.1 match: FBgn0051812, blastp escore 3E-18;	-0.218307	0.0200999	0.0203503
AM11561	GB19005-RA	SET: OGS; Best Dmel 5.1 match: FBgn0013988, blastp escore 1E-28;	0.173215	0.0203143	0.0205355
AM10134	GB17562-RA [PREDICTED: Apis mellifera similar to Probable nucleolar GTP-binding protein 1, transcript variant 1 (LOC410799), mRNA]	SET: OGS; Dmel Ortholog - C. Elsik Feb_2007: FBgn0028473; Best Dmel 5.1 match: FBgn0028473, blastp escore 0E+00;	0.192907	0.0214376	0.0216373
AM01284	BB170017B10G02.5 Bee Brain Normalized/Subtracted Library, BB17 Apis mellifera cDNA clone BB170017B10G02 5', mRNA sequence	SET: UI_EST BI505143;	0.497752	0.0216535	0.0218214
AM08500	GB15919-RA [PREDICTED: Apis mellifera similar to CG9977-PA (LOC551762), mRNA]	SET: OGS; Dmel Ortholog - C. Elsik Feb_2007: FBgn0035371; Best Dmel 5.1 match: FBgn0035371, blastp escore 0E+00;	0.2249	0.0225799	0.0227198
AM04538	GB11921-RA [PREDICTED: Apis mellifera similar to Mediator complex subunit 19 CG5546-PA (LOC412348), mRNA]	SET: OGS; Dmel Ortholog - C. Elsik Feb_2007: FBgn0036761; Best Dmel 5.1 match: FBgn0036761, blastp escore 2E-82;	-0.140734	0.023113	0.0232202
AM11896	GB19343-RA [PREDICTED: Apis mellifera similar to bves CG32513-PA, isoform A (LOC410134), partial mRNA]	SET: OGS; Dmel Ortholog - C. Elsik Feb_2007: FBgn0031150; Best Dmel 5.1 match: FBgn0031150, blastp escore 2E-92;	0.114809	0.0237512	0.0238245
AM01081	BB170003B20B07.5 Bee Brain Normalized/Subtracted Library, BB17 Apis mellifera cDNA clone BB170003B20B07 5', mRNA sequence	SET: UI_EST BI503134;	0.316125	0.0237886	0.0238252
AM05362	GB12747-RA [PREDICTED: Apis mellifera similar to eIF3-S8 CG4954-PA (LOC551184), mRNA]	SET: OGS; Dmel Ortholog - C. Elsik Feb_2007: FBgn0034258; Best Dmel 5.1 match: FBgn0034258, blastp escore 0E+00;	-0.171001	0.0257292	0.0257292
