# Supplementary material for: Mixing of Honeybees with Different Genotypes Affects Individual Worker Behavior and Transcription of Genes in the Neuronal Substrate
Source: PLoS One. 2012 Feb 14;7(2):e31653. doi: 10.1371/journal.pone.0031653 (PMC3279409; doi:10.1371/journal.pone.0031653)
Supplement: Table S4 — Candidate genes associated with genotypic mixing (C). A modified t-test was performed on the log-transformed expression ratios gained from 132 hybridizations between 76 L strain worker bees. Expression levels relate to non-active L bees from pure L bee colonies. Oligo Ids, Gene Ids, and Comments are obtained from the UIUC Honey bee oligo 13K v1 annotation file (May 2007). (XLS) [file pone.0031653.s008.xls]

## Sheet: Table S4
Oligo Id	Gene Id	Comment	Expression level	P	P adjusted
AM01581	BB170001A20F12.5 Bee Brain Normalized/Subtracted Library, BB17 Apis mellifera cDNA clone BB170001A20F12 5', mRNA sequence	SET: UI_EST BI508096;	0.670844	4.80436e-20	2.04666e-17
AM01035	XM_397506.3 [PREDICTED: Apis mellifera similar to CG8861-PA, transcript variant 1 (LOC408547), mRNA]	SET: UI_EST BI502787;	0.636621	5.55962e-19	1.1842e-16
AM12109	GB19557-RA	SET: OGS; Dmel Ortholog - C. Elsik Feb_2007: FBgn0033194; Best Dmel 5.1 match: FBgn0033194, blastp escore 0E+00;	0.614127	2.45481e-17	3.48583e-15
AM12256	GB19709-RA [PREDICTED: Apis mellifera similar to Syt7 CG2381-PG, isoform G (LOC409138), mRNA]	SET: OGS; Dmel Ortholog - C. Elsik Feb_2007: FBgn0039900; Best Dmel 5.1 match: FBgn0039900, blastp escore 7E-161;	0.90859	4.12657e-17	4.39479e-15
AM04530	GB11913-RA [PREDICTED: Apis mellifera hypothetical protein LOC727458 (LOC727458), partial mRNA]	SET: OGS; Best Dmel 5.1 match: FBgn0026262, blastp escore 2E-04;	0.232026	6.16079e-17	5.24899e-15
AM03226	GB10599-RA [PREDICTED: Apis mellifera similar to muscle RAS oncogene homolog (LOC410415), mRNA]	SET: OGS; Best Dmel 5.1 match: FBgn0003206, blastp escore 9E-54;	0.302457	2.14369e-16	1.52202e-14
AM01720	bEST46.3' Honeybee brain cDNA library Apis mellifera cDNA 5', mRNA sequence	SET: UI_EST BI509579;	0.830084	2.96763e-16	1.80601e-14
AM08413	GB15831-RA [PREDICTED: Apis mellifera similar to CG12099-PB, isoform B (LOC409417), mRNA]	SET: OGS; Dmel Ortholog - C. Elsik Feb_2007: FBgn0035232; Best Dmel 5.1 match: FBgn0035232, blastp escore 4E-103;	0.455484	5.45215e-16	2.90327e-14
AM04182	GB11562-RA	SET: OGS; Dmel Ortholog - C. Elsik Feb_2007: FBgn0029801; Best Dmel 5.1 match: FBgn0029801, blastp escore 5E-51;	0.24703	1.52862e-15	7.23547e-14
AM09767	GB17192-RA [PREDICTED: Apis mellifera similar to myosin regulatory light chain interacting protein (LOC412897), partial mRNA]	SET: OGS; Dmel Ortholog - C. Elsik Feb_2007: FBgn0034738; Best Dmel 5.1 match: FBgn0034738, blastp escore 9E-55;	0.765382	4.08785e-15	1.74142e-13
AM00597	DB738305 RIKEN full-length enriched honey bee cDNA library, head Apis mellifera cDNA clone BH10037E06 5', mRNA sequence		0.634804	7.85695e-15	3.04278e-13
AM10510	GB17937-RA [PREDICTED: Apis mellifera similar to CG2247-PA (LOC412607), mRNA]	SET: OGS; Dmel Ortholog - C. Elsik Feb_2007: FBgn0030320; Best Dmel 5.1 match: FBgn0030320, blastp escore 8E-30;	0.49178	1.01405e-14	3.59987e-13
AM01930	BB160006B20E11.5 Bee Brain Normalized Library, BB16 Apis mellifera cDNA clone BB160006B20E11 5', mRNA sequence	SET: UI_EST BI511744;	0.434612	1.12112e-14	3.67383e-13
AM12624	GB20076-RA [PREDICTED: Apis mellifera similar to coronin, actin binding protein, 2B (LOC409316), mRNA]	SET: OGS; Best Dmel 5.1 match: FBgn0033109, blastp escore 3E-129;	0.459192	2.71868e-14	8.27256e-13
AM07428	GB14833-RA [PREDICTED: Apis mellifera similar to CG31163-PB, isoform B (LOC413382), partial mRNA]	SET: OGS; Dmel Ortholog - C. Elsik Feb_2007: FBgn0051163; Best Dmel 5.1 match: FBgn0051163, blastp escore 2E-132;	0.3856	7.79224e-14	2.213e-12
AM01031	BB170002B20G07.5 Bee Brain Normalized/Subtracted Library, BB17 Apis mellifera cDNA clone BB170002B20G07 5', mRNA sequence	SET: UI_EST BI502725;	0.371054	9.02523e-14	2.40297e-12
AM02219	BB160014A10H12.5 Bee Brain Normalized Library, BB16 Apis mellifera cDNA clone BB160014A10H12 5', mRNA sequence	SET: UI_EST BI513901;	0.581872	1.46404e-13	3.66871e-12
AM06693	GB14091-RA [PREDICTED: Apis mellifera similar to CG17233-PA, isoform A (LOC409232), mRNA]	SET: OGS; Best Dmel 5.1 match: FBgn0036958, blastp escore 1E-18;	0.435915	1.69718e-13	4.01665e-12
AM01129	BB170030B10C12.5 Bee Brain Normalized/Subtracted Library, BB17 Apis mellifera cDNA clone BB170030B10C12 5', mRNA sequence	SET: UI_EST BI503662;	0.273792	1.92608e-13	4.31847e-12
AM01794	BB170011B20E12.5 Bee Brain Normalized/Subtracted Library, BB17 Apis mellifera cDNA clone BB170011B20E12 5', mRNA sequence	SET: UI_EST BI510303;	0.504892	2.06219e-13	4.39246e-12
AM03474	GB10849-RA	SET: OGS;	0.373302	2.4869e-13	5.04486e-12
AM01704	BB170011B10D09.5 Bee Brain Normalized/Subtracted Library, BB17 Apis mellifera cDNA clone BB170011B10D09 5', mRNA sequence	SET: UI_EST BI509431;	0.264243	3.7864e-13	7.33184e-12
AM02620	BB160024B20C06.5 Bee Brain Normalized Library, BB16 Apis mellifera cDNA clone BB160024B20C06 5', mRNA sequence	SET: UI_EST BI517226;	0.346919	1.02545e-12	1.89932e-11
AM09428	GB16850-RA [PREDICTED: Apis mellifera similar to lemur tyrosine kinase 3 (LOC552061), mRNA]	SET: OGS; Best Dmel 5.1 match: FBgn0010407, blastp escore 5E-38;	0.348197	1.27952e-12	2.19737e-11
AM00603	DB765443 RIKEN full-length enriched honey bee cDNA library, head Apis mellifera cDNA clone BH10037K14 3', mRNA sequence	SET: UI_EST BH1B0037K14M3;	0.714634	1.28954e-12	2.19737e-11
AM02380	BB160019A10C04.5 Bee Brain Normalized Library, BB16 Apis mellifera cDNA clone BB160019A10C04 5', mRNA sequence	SET: UI_EST BI515310;	0.200009	2.66034e-12	4.35886e-11
AM05215	GB12599-RA	SET: OGS;	0.535861	3.41247e-12	5.37222e-11
AM06216	GB13617-RA [PREDICTED: Apis mellifera similar to bitesize CG33555-PD, isoform D (LOC408337), mRNA]	Best Dmel 5.1 match: FBgn0053555, blastp escore 0E+00;	0.398094	3.53104e-12	5.37222e-11
AM10908	GB18344-RA [PREDICTED: Apis mellifera hypothetical protein LOC726543 (LOC726543), mRNA]	SET: OGS; Best Dmel 5.1 match: FBgn0037636, blastp escore 5E-04;	0.778771	4.31961e-12	6.34537e-11
AM09574	GB16997-RA [PREDICTED: Apis mellifera similar to Moca-cyp CG1866-PA, isoform A (LOC726826), mRNA]	SET: OGS; Best Dmel 5.1 match: FBgn0039581, blastp escore 6E-70;	0.236608	4.75702e-12	6.75497e-11
AM09350	GB16772-RA [PREDICTED: Apis mellifera hypothetical protein LOC726065 (LOC726065), mRNA]	SET: OGS; Best Dmel 5.1 match: FBgn0036203, blastp escore 1E-05;	0.324902	7.42726e-12	1.02065e-10
AM10786	GB18220-RA [PREDICTED: Apis mellifera hypothetical LOC412988 (LOC412988), partial mRNA]	SET: OGS; Dmel Ortholog - C. Elsik Feb_2007: FBgn0037256; Best Dmel 5.1 match: FBgn0037256, blastp escore 9E-152;	0.41209	1.01537e-11	1.35171e-10
AM11601	GB19046-RA [PREDICTED: Apis mellifera similar to CG6066-PA, transcript variant 1 (LOC408346), mRNA]	SET: OGS; Dmel Ortholog - C. Elsik Feb_2007: FBgn0039488; Best Dmel 5.1 match: FBgn0039488, blastp escore 3E-65;	0.241705	1.20151e-11	1.55104e-10
AM06728	GB14128-RA [PREDICTED: Apis mellifera similar to CG32264-PA, isoform A (LOC408740), mRNA]	SET: OGS; Dmel Ortholog - C. Elsik Feb_2007: FBgn0052264; Best Dmel 5.1 match: FBgn0052264, blastp escore 4E-127;	0.385708	1.53612e-11	1.92467e-10
AM05592	GB12981-RA [PREDICTED: Apis mellifera similar to Serine/threonine-protein kinase 23 (Muscle-specific serine kinase 1) (MSSK-1) (LOC724672), mRNA]	SET: OGS; Dmel Ortholog - C. Elsik Feb_2007: FBgn0026370; Best Dmel 5.1 match: FBgn0025702, blastp escore 3E-136;	0.348352	1.64674e-11	2.00432e-10
AM01646	BB170009B10G06.5 Bee Brain Normalized/Subtracted Library, BB17 Apis mellifera cDNA clone BB170009B10G06 5', mRNA sequence	SET: UI_EST BI508807;	0.510456	1.9947e-11	2.3604e-10
AM07545	GB14954-RA [PREDICTED: Apis mellifera similar to metabotropic GABA-B receptor subtype 1 CG15274-PA (LOC408760), mRNA]	SET: OGS; Dmel Ortholog - C. Elsik Feb_2007: FBgn0028924; Best Dmel 5.1 match: FBgn0028924, blastp escore 0E+00;	0.445049	2.13135e-11	2.45394e-10
AM01344	BB170023A10H09.5 Bee Brain Normalized/Subtracted Library, BB17 Apis mellifera cDNA clone BB170023A10H09 5', mRNA sequence	SET: UI_EST BI505697;	0.377992	4.50725e-11	5.05286e-10
AM08099	GB15514-RA [PREDICTED: Apis mellifera similar to CG1265-PB (LOC726443), partial mRNA]	SET: OGS; Dmel Ortholog - C. Elsik Feb_2007: FBgn0035517; Best Dmel 5.1 match: FBgn0035517, blastp escore 2E-50;	-0.18401	5.94395e-11	6.49263e-10
AM01176	NW_001253489.1 SET: UI_EST BI504074; Apis mellifera linkage group 7 genomic contig, reference assembly (based on Amel_4.0 Group7.43)	SET: UI_EST BI504074;	0.319502	6.13479e-11	6.53355e-10
AM07041	GB14443-RA [PREDICTED: Apis mellifera similar to Stromal interaction molecule homolog precursor, transcript variant 1 (LOC411739), mRNA]	SET: OGS; Dmel Ortholog - C. Elsik Feb_2007: FBgn0045073; Best Dmel 5.1 match: FBgn0045073, blastp escore 2E-168;	0.213022	7.62857e-11	7.92627e-10
AM03027	GB10399-RA [PREDICTED: Apis mellifera hypothetical LOC552275 (LOC552275), mRNA]	SET: OGS; Best Dmel 5.1 match: FBgn0014388, blastp escore 9E-10;	0.353655	7.98143e-11	8.09545e-10
AM03826	GB11203-RA [PREDICTED: Apis mellifera similar to Ard1 CG11989-PA, isoform A (LOC726609), mRNA]	SET: OGS; Dmel Ortholog - C. Elsik Feb_2007: FBgn0036064; Best Dmel 5.1 match: FBgn0036064, blastp escore 1E-66;	0.224295	9.00141e-11	8.91767e-10
AM04633	GB12016-RA [PREDICTED: Apis mellifera similar to CG32758-PA (LOC408945), mRNA]	SET: OGS; Dmel Ortholog - C. Elsik Feb_2007: FBgn0052758; Best Dmel 5.1 match: FBgn0052758, blastp escore 0E+00;	0.227024	9.252e-11	8.95762e-10
AM01332	BB170029A20E10.5 Bee Brain Normalized/Subtracted Library, BB17 Apis mellifera cDNA clone BB170029A20E10 5', mRNA sequence	SET: UI_EST BI505511;	0.494397	1.01433e-10	9.49363e-10
AM02201	BB160014A10D12.5 Bee Brain Normalized Library, BB16 Apis mellifera cDNA clone BB160014A10D12 5', mRNA sequence	SET: UI_EST BI513827;	0.257021	1.02973e-10	9.49363e-10
AM01241	BB170004B10C02.5 Bee Brain Normalized/Subtracted Library, BB17 Apis mellifera cDNA clone BB170004B10C02 5', mRNA sequence	SET: UI_EST BI504741;	0.367416	1.04742e-10	9.49363e-10
AM02435	BB160020A10F08.5 Bee Brain Normalized Library, BB16 Apis mellifera cDNA clone BB160020A10F08 5', mRNA sequence	SET: UI_EST BI515657;	0.361731	1.10652e-10	9.82035e-10
AM00708	DB769093 RIKEN full-length enriched honey bee cDNA library, head Apis mellifera cDNA clone BH10050L07 3', mRNA sequence	SET: UI_EST BH1B0050L07M3;	0.489611	1.28568e-10	1.11776e-09
AM01820	BB170004A20G11.5 Bee Brain Normalized/Subtracted Library, BB17 Apis mellifera cDNA clone BB170004A20G11 5', mRNA sequence	SET: UI_EST BI510530;	0.447118	1.57757e-10	1.34409e-09
AM11274	GB18713-RA [PREDICTED: Apis mellifera similar to ubiquitin specific protease 16 isoform b (LOC725435), mRNA]	SET: OGS; Dmel Ortholog - C. Elsik Feb_2007: FBgn0029763; Best Dmel 5.1 match: FBgn0029763, blastp escore 4E-65;	0.154714	2.04795e-10	1.70438e-09
AM10926	GB18362-RA [PREDICTED: Apis mellifera similar to Suppressor of variegation 2-10 CG8068-PI, isoform I (LOC551174), mRNA]	SET: OGS; Dmel Ortholog - C. Elsik Feb_2007: FBgn0003612; Best Dmel 5.1 match: FBgn0003612, blastp escore 1E-113;	0.268724	2.08047e-10	1.70438e-09
AM01368	BB170014B20E03.5 Bee Brain Normalized/Subtracted Library, BB17 Apis mellifera cDNA clone BB170014B20E03 5', mRNA sequence	SET: UI_EST BI505979;	0.541721	2.59091e-10	2.0825e-09
AM03986	GB11364-RA [PREDICTED: Apis mellifera similar to Ecdysone-induced protein 75B CG8127-PD, isoform D (LOC410309), mRNA]	Also matches: GB11364-RB,GB11364-RC,GB11364-RD; Best Dmel 5.1 match: FBgn0000568, blastp escore 0E+00;	0.457839	2.71347e-10	2.14063e-09
AM05454	GB12840-RA [PREDICTED: Apis mellifera similar to squid CG16901-PC, isoform C (LOC725626), mRNA]	SET: OGS; Best Dmel 5.1 match: FBgn0003498, blastp escore 9E-74;	0.474144	3.33983e-10	2.5601e-09
AM06095	GB13493-RA [Apis mellifera blue-sensitive opsin (Blop), mRNA]	SET: OGS; Dmel Ortholog - C. Elsik Feb_2007: FBgn0014019; Best Dmel 5.1 match: FBgn0014019, blastp escore 2E-111;	0.620755	3.3685e-10	2.5601e-09
AM00598	DB738305 RIKEN full-length enriched honey bee cDNA library, head Apis mellifera cDNA clone BH10037E06 5', mRNA sequence	SET: UI_EST BH1B0037E06M3;	0.692241	3.42549e-10	2.5601e-09
AM00722	DB769462 RIKEN full-length enriched honey bee cDNA library, head Apis mellifera cDNA clone BH10052A04 3', mRNA sequence	SET: UI_EST BH1B0052A04M3;	0.340846	4.18777e-10	3.07585e-09
AM01739	BB170019B10E09.5 Bee Brain Normalized/Subtracted Library, BB17 Apis mellifera cDNA clone BB170019B10E09 5', mRNA sequence	SET: UI_EST BI509750;	0.372396	4.73475e-10	3.41865e-09
AM11712	GB19158-RA [PREDICTED: Apis mellifera similar to TATA box binding protein-related factor 2 CG18009-PD, isoform D, transcript variant 1 (LOC412919), mRNA]	SET: OGS; Dmel Ortholog - C. Elsik Feb_2007: FBgn0026758; Best Dmel 5.1 match: FBgn0026758, blastp escore 6E-79;	0.404839	4.89397e-10	3.47472e-09
AM05035	GB12418-RA [PREDICTED: Apis mellifera similar to CG5815-PA, isoform A (LOC412227), mRNA]	SET: OGS; Dmel Ortholog - C. Elsik Feb_2007: FBgn0027574; Best Dmel 5.1 match: FBgn0027574, blastp escore 2E-84;	0.239481	5.02513e-10	3.50935e-09
AM10340	GB17767-RA	SET: OGS; Dmel Ortholog - C. Elsik Feb_2007: FBgn0050185; Best Dmel 5.1 match: FBgn0050185, blastp escore 9E-20;	-0.238303	5.21416e-10	3.58263e-09
AM08796	GB16216-RA [PREDICTED: Apis mellifera similar to CG7565-PA (LOC411903), mRNA]	SET: OGS; Dmel Ortholog - C. Elsik Feb_2007: FBgn0035833; Best Dmel 5.1 match: FBgn0035833, blastp escore 0E+00;	0.198648	6.90527e-10	4.66928e-09
AM06727	GB14127-RA	SET: OGS; Dmel Ortholog - C. Elsik Feb_2007: FBgn0023023; Best Dmel 5.1 match: FBgn0023023, blastp escore 6E-115;	0.57237	7.11433e-10	4.68976e-09
AM02077	BB160010A20H10.5 Bee Brain Normalized Library, BB16 Apis mellifera cDNA clone BB160010A20H10 5', mRNA sequence	SET: UI_EST BI512828;	0.298799	7.15573e-10	4.68976e-09
AM01767	BB170024A20B04.5 Bee Brain Normalized/Subtracted Library, BB17 Apis mellifera cDNA clone BB170024A20B04 5', mRNA sequence	SET: UI_EST BI510022;	0.580852	7.3879e-10	4.76855e-09
AM02674	GB10046-RA [PREDICTED: Apis mellifera similar to CG8372-PA, isoform A, transcript variant 1 (LOC410283), mRNA]	SET: OGS; Dmel Ortholog - C. Elsik Feb_2007: FBgn0032000; Best Dmel 5.1 match: FBgn0032000, blastp escore 2E-49;	-0.276299	9.61241e-10	6.11177e-09
AM02078	BB160003A10C10.5 Bee Brain Normalized Library, BB16 Apis mellifera cDNA clone BB160003A10C10 5', mRNA sequence	SET: UI_EST BI512829;	0.50088	9.91365e-10	6.21061e-09
AM10970	GB18407-RA	SET: OGS; Dmel Ortholog - C. Elsik Feb_2007: FBgn0005596; Best Dmel 5.1 match: FBgn0005596, blastp escore 7E-54;	0.467028	1.14417e-09	7.06403e-09
AM06498	GB13900-RA [PREDICTED: Apis mellifera similar to CG3585-PA (LOC725436), mRNA]	SET: OGS; Dmel Ortholog - C. Elsik Feb_2007: FBgn0023458; Best Dmel 5.1 match: FBgn0023458, blastp escore 0E+00;	0.237089	1.78929e-09	1.08891e-08
AM09179	GB16601-RA [PREDICTED: Apis mellifera similar to toutatis CG10897-PA, isoform A (LOC551071), mRNA]	SET: OGS; Dmel Ortholog - C. Elsik Feb_2007: FBgn0033636; Best Dmel 5.1 match: FBgn0033636, blastp escore 9E-159;	0.250515	1.90148e-09	1.14089e-08
AM00065	NW_001253371.1 SET: miRNA ame-mir-277; Apis mellifera linkage group 5 genomic contig, reference assembly (based on Amel_4.0 Group5.13)	SET: miRNA ame-mir-277;	0.490219	2.36044e-09	1.39659e-08
AM09671	GB17096-RA	SET: OGS; Dmel Ortholog - C. Elsik Feb_2007: FBgn0036667; Best Dmel 5.1 match: FBgn0036667, blastp escore 4E-21;	-0.270546	2.40408e-09	1.40293e-08
AM00885	DB761714 RIKEN full-length enriched honey bee cDNA library, head Apis mellifera cDNA clone BH10024L17 3', mRNA sequence	SET: UI_EST BH1B0075E19M3;	0.478279	2.55719e-09	1.47211e-08
AM05984	GB30507-RA [PREDICTED: Apis mellifera similar to brahma CG5942-PA, isoform A (LOC551881), partial mRNA]	SET: OGS; Dmel Ortholog - C. Elsik Feb_2007: FBgn0000212; Best Dmel 5.1 match: FBgn0000212, blastp escore 0E+00;	0.290376	3.00235e-09	1.70533e-08
AM01178	BB170031B20G07.5 Bee Brain Normalized/Subtracted Library, BB17 Apis mellifera cDNA clone BB170031B20G07 5', mRNA sequence	SET: UI_EST BI504125;	0.852552	3.26491e-09	1.83007e-08
AM01453	NW_001253110.1 SET: UI_EST BI506747; Apis mellifera linkage group 15 genomic contig, reference assembly (based on Amel_4.0 Group15.7)	SET: UI_EST BI506747;	0.529395	3.71471e-09	2.0549e-08
AM12722	GB12344-RA	SET: OGS; Dmel Ortholog - C. Elsik Feb_2007: FBgn0033402; Best Dmel 5.1 match: FBgn0033402, blastp escore 6E-35;	0.249627	3.78087e-09	2.0549e-08
AM02111	NW_001253550.1 SET: UI_EST BI513174; Apis mellifera linkage group 9 genomic contig, reference assembly (based on Amel_4.0 Group9.10)	SET: UI_EST BI513174;	0.267773	3.81073e-09	2.0549e-08
AM01945	BB160007A20C01.5 Bee Brain Normalized Library, BB16 Apis mellifera cDNA clone BB160007A20C01 5', mRNA sequence	SET: UI_EST BI511862;	0.510373	3.91383e-09	2.08411e-08
AM04207	GB11587-RA [PREDICTED: Apis mellifera similar to proteasome (prosome, macropain) 26S subunit, non-ATPase, 2 (LOC409475), mRNA]	SET: OGS; Dmel Ortholog - C. Elsik Feb_2007: FBgn0028695; Best Dmel 5.1 match: FBgn0028695, blastp escore 0E+00;	0.182713	4.02694e-09	2.11787e-08
AM04300	GB11680-RA	SET: OGS;	-0.265614	5.95149e-09	3.09187e-08
AM00002	GB30369-RA [PREDICTED: Apis mellifera hypothetical LOC413721 (LOC413721), mRNA]	SET: OGS; Best Dmel 5.1 match: FBgn0029807, blastp escore 1E-05;	0.295564	7.0978e-09	3.64297e-08
AM03985	GB11364-RA [PREDICTED: Apis mellifera similar to Ecdysone-induced protein 75B CG8127-PD, isoform D (LOC410309), mRNA]	Also matches: GB11364-RB,GB11364-RC,GB11364-RD; Best Dmel 5.1 match: FBgn0000568, blastp escore 0E+00;	0.470752	7.36884e-09	3.73705e-08
AM01085	BB170007A20A04.5 Bee Brain Normalized/Subtracted Library, BB17 Apis mellifera cDNA clone BB170007A20A04 5', mRNA sequence	SET: UI_EST BI503170;	0.240655	8.37228e-09	4.19599e-08
AM09126	GB16547-RA	SET: OGS; Best Dmel 5.1 match: FBgn0038535, blastp escore 1E-39;	-0.200109	1.0927e-08	5.41267e-08
AM07636	GB15045-RA [PREDICTED: Apis mellifera similar to CG1414-PC, isoform C (LOC551787), partial mRNA]	SET: OGS; Best Dmel 5.1 match: FBgn0024251, blastp escore 1E-48;	0.281668	1.29108e-08	6.32182e-08
AM12224	GB19676-RA [PREDICTED: Apis mellifera similar to jumonji domain containing 1B (LOC408944), mRNA]	SET: OGS; Dmel Ortholog - C. Elsik Feb_2007: FBgn0037703; Best Dmel 5.1 match: FBgn0037703, blastp escore 3E-167;	0.322768	1.51121e-08	7.31562e-08
AM06346	GB13747-RA [PREDICTED: Apis mellifera similar to High mobility group protein DSP1 (Protein dorsal switch 1) (LOC725551), partial mRNA]	SET: OGS; Dmel Ortholog - C. Elsik Feb_2007: FBgn0011764; Best Dmel 5.1 match: FBgn0011764, blastp escore 1E-102;	0.272277	1.73148e-08	8.28776e-08
AM02350	BB170003A10F03.5 Bee Brain Normalized/Subtracted Library, BB17 Apis mellifera cDNA clone BB170003A10F03 5', mRNA sequence	SET: UI_EST BI515111;	0.500876	1.75119e-08	8.28897e-08
AM01306	BB170024B10E09.5 Bee Brain Normalized/Subtracted Library, BB17 Apis mellifera cDNA clone BB170024B10E09 5', mRNA sequence	SET: UI_EST BI505351;	0.486728	1.91161e-08	8.94886e-08
AM02042	BB170017B10H04.5 Bee Brain Normalized/Subtracted Library, BB17 Apis mellifera cDNA clone BB170017B10H04 5', mRNA sequence	SET: UI_EST BI512598;	0.367596	2.63125e-08	1.21838e-07
AM00160	GB11871-RA Dscam exon 10.3	SET: Dscam exon 10.3;	0.349479	3.18682e-08	1.45977e-07
AM01881	BB160004B20H07.5 Bee Brain Normalized Library, BB16 Apis mellifera cDNA clone BB160004B20H07 5', mRNA sequence	SET: UI_EST BI511152;	0.50241	3.31442e-08	1.50207e-07
AM11251	GB18690-RA [PREDICTED: Apis mellifera similar to CG31638-PA (LOC412804), mRNA]	SET: OGS; Dmel Ortholog - C. Elsik Feb_2007: FBgn0051638; Best Dmel 5.1 match: FBgn0051638, blastp escore 2E-118;	0.278727	3.68888e-08	1.65417e-07
AM10316	GB17743-RA [PREDICTED: Apis mellifera similar to Centrosomal protein 190kD CG6384-PA, isoform A (LOC724841), mRNA]	SET: OGS; Dmel Ortholog - C. Elsik Feb_2007: FBgn0000283; Best Dmel 5.1 match: FBgn0000283, blastp escore 2E-29;	0.309987	4.00179e-08	1.77136e-07
AM08573	GB15991-RA	SET: OGS; Also matches: GB15991-RB; Dmel Ortholog - C. Elsik Feb_2007: FBgn0038582; Best Dmel 5.1 match: FBgn0038582, blastp escore 1E-17;	-0.31835	4.03337e-08	1.77136e-07
AM03421	GB10796-RA [PREDICTED: Apis mellifera similar to 26S proteasome non-ATPase regulatory subunit 8 (26S proteasome regulatory subunit S14) (p31) (LOC552838), mRNA]	SET: OGS; Dmel Ortholog - C. Elsik Feb_2007: FBgn0028693; Best Dmel 5.1 match: FBgn0028693, blastp escore 5E-75;	-0.343104	4.41239e-08	1.91804e-07
AM03079	GB10451-RA [PREDICTED: Apis mellifera similar to Protein KIAA0406 (LOC724472), mRNA]	SET: OGS; Best Dmel 5.1 match: FBgn0037741, blastp escore 5E-05;	-0.218865	5.05321e-08	2.17441e-07
AM11557	GB19001-RA [PREDICTED: Apis mellifera similar to neuron navigator 2 isoform 2 (LOC725433), mRNA]	SET: OGS; Dmel Ortholog - C. Elsik Feb_2007: FBgn0032832; Best Dmel 5.1 match: FBgn0032832, blastp escore 0E+00;	0.295908	5.48958e-08	2.33856e-07
AM01054	NW_001253358.1 Apis mellifera linkage group 4 genomic contig, reference assembly (based on Amel_4.0 Group4.27)		-0.380368	7.10674e-08	2.99749e-07
AM08243	GB15660-RA [PREDICTED: Apis mellifera similar to Ribosomal protein L27 CG4759-PA, transcript variant 1 (LOC412266), mRNA]	SET: OGS; Dmel Ortholog - C. Elsik Feb_2007: FBgn0039359; Best Dmel 5.1 match: FBgn0039359, blastp escore 1E-55;	-0.606836	7.41871e-08	3.0784e-07
AM01175	BB170024B20H02.5 Bee Brain Normalized/Subtracted Library, BB17 Apis mellifera cDNA clone BB170024B20H02 5', mRNA sequence	SET: UI_EST BI504069;	0.317354	7.44308e-08	3.0784e-07
AM05596	GB12985-RA	SET: OGS; Best Dmel 5.1 match: FBgn0041181, blastp escore 1E-17;	-0.301405	8.3924e-08	3.43766e-07
AM00984	DB780022 RIKEN full-length enriched honey bee cDNA library, head Apis mellifera cDNA clone BH10089L06 3', mRNA sequence	SET: UI_EST BH1B0089L06M3;	0.41398	8.84118e-08	3.58699e-07
AM10883	GB18318-RA [PREDICTED: Apis mellifera similar to CG11146-PA, transcript variant 2 (LOC550870), mRNA]	SET: OGS; Dmel Ortholog - C. Elsik Feb_2007: FBgn0030397; Best Dmel 5.1 match: FBgn0030397, blastp escore 4E-150;	0.494933	9.04626e-08	3.63557e-07
AM07960	GB15372-RA [PREDICTED: Apis mellifera similar to signal recognition particle 14kDa (homologous Alu RNA binding protein) (LOC552323), mRNA]	SET: OGS; Dmel Ortholog - C. Elsik Feb_2007: FBgn0038808; Best Dmel 5.1 match: FBgn0038808, blastp escore 1E-24;	-0.312011	9.35594e-08	3.71341e-07
AM07024	GB14426-RA [PREDICTED: Apis mellifera similar to CG4398-PA (LOC727243), partial mRNA]	Best Dmel 5.1 match: FBgn0034131, blastp escore 9E-13;	0.28288	9.41428e-08	3.71341e-07
AM01140	[Antisense] XM_001120551.1 [PREDICTED: Apis mellifera similar to ribonuclease P 21kDa subunit (LOC724659), mRNA]	SET: UI_EST BI503762; Best Dmel 5.1 match: FBgn0053082, blastp escore 5E-10;	-0.203747	1.07251e-07	4.17444e-07
AM10814	GB18249-RA [PREDICTED: Apis mellifera similar to Ubiquitin-conjugating enzyme E2-17 kDa (Ubiquitin-protein ligase) (Ubiquitin carrier protein) (Protein effete) (LOC724793), mRNA]	SET: OGS; Dmel Ortholog - C. Elsik Feb_2007: FBgn0011217; Best Dmel 5.1 match: FBgn0011217, blastp escore 2E-86;	0.310883	1.07791e-07	4.17444e-07
AM07405	GB14810-RA [PREDICTED: Apis mellifera similar to DNA excision repair protein ERCC-6 (ATP-dependent helicase ERCC6) (Cockayne syndrome protein CSB) (LOC724695), mRNA]	SET: OGS; Best Dmel 5.1 match: FBgn0022787, blastp escore 3E-73;	-0.255734	1.10843e-07	4.25397e-07
AM02006	BB170001A20G03.5 Bee Brain Normalized/Subtracted Library, BB17 Apis mellifera cDNA clone BB170001A20G03 5', mRNA sequence	SET: UI_EST BI512286;	0.294469	1.33411e-07	5.07438e-07
AM03424	GB10799-RA [PREDICTED: Apis mellifera similar to CG8176-PB, isoform B (LOC552221), mRNA]	SET: OGS; Dmel Ortholog - C. Elsik Feb_2007: FBgn0037702; Best Dmel 5.1 match: FBgn0037702, blastp escore 1E-162;	0.334319	1.52516e-07	5.74971e-07
AM07438	GB14843-RA [PREDICTED: Apis mellifera similar to CTD (carboxy-terminal domain, RNA polymerase II, polypeptide A) small phosphatase like 2 (LOC411972), mRNA]	SET: OGS; Best Dmel 5.1 match: FBgn0036556, blastp escore 5E-35;	0.231583	1.61796e-07	6.04605e-07
AM08591	GB16010-RA [PREDICTED: Apis mellifera similar to CG7564-PA (LOC551987), mRNA]	SET: OGS; Dmel Ortholog - C. Elsik Feb_2007: FBgn0036734; Best Dmel 5.1 match: FBgn0036734, blastp escore 2E-115;	0.33194	1.6907e-07	6.26294e-07
AM01127	BB170019A20D05.5 Bee Brain Normalized/Subtracted Library, BB17 Apis mellifera cDNA clone BB170019A20D05 5', mRNA sequence	SET: UI_EST BI503643;	0.383012	1.82577e-07	6.70497e-07
AM08312	GB15729-RA [PREDICTED: Apis mellifera similar to DNA-directed RNA polymerase II 7.6 kDa polypeptide (RPB10) (RPB7.6) (LOC724625), mRNA]	SET: OGS; Dmel Ortholog - C. Elsik Feb_2007: FBgn0039218; Best Dmel 5.1 match: FBgn0039218, blastp escore 5E-15;	-0.253509	2.01792e-07	7.34729e-07
AM05683	GB13075-RA [PREDICTED: Apis mellifera similar to Hs2st CG10234-PA (LOC551445), mRNA]	SET: OGS; Dmel Ortholog - C. Elsik Feb_2007: FBgn0024230; Best Dmel 5.1 match: FBgn0024230, blastp escore 1E-102;	-0.159441	2.84778e-07	1.0281e-06
AM02790	GB10162-RA [PREDICTED: Apis mellifera similar to mitochondrial ribosomal protein S2 CG2937-PA (LOC411862), mRNA]	SET: OGS; Dmel Ortholog - C. Elsik Feb_2007: FBgn0031639; Best Dmel 5.1 match: FBgn0031639, blastp escore 7E-80;	-0.253593	2.91981e-07	1.04524e-06
AM08265	GB15682-RA [PREDICTED: Apis mellifera similar to ariadne CG5659-PA, isoform A (LOC413468), mRNA]	SET: OGS; Also matches: XM_623341.2; Best Dmel 5.1 match: FBgn0017418, blastp escore 0E+00;	0.246785	2.95229e-07	1.04806e-06
AM08709	GB16129-RA [PREDICTED: Apis mellifera similar to CG10219-PA (LOC725566), mRNA]	SET: OGS; Also matches: GB16129-RB; Dmel Ortholog - C. Elsik Feb_2007: FBgn0039112; Best Dmel 5.1 match: FBgn0039112, blastp escore 4E-25;	-0.248297	3.03135e-07	1.06724e-06
AM10381	GB17809-RA [PREDICTED: Apis mellifera similar to CG9222-PA (LOC411779), mRNA]	SET: OGS; Dmel Ortholog - C. Elsik Feb_2007: FBgn0031784; Best Dmel 5.1 match: FBgn0031784, blastp escore 1E-79;	0.199956	3.63465e-07	1.26915e-06
AM06045	GB13441-RA [PREDICTED: Apis mellifera similar to O-glycosyltransferase CG10392-PB, isoform B (LOC551425), mRNA]	SET: OGS; Dmel Ortholog - C. Elsik Feb_2007: FBgn0040295; Best Dmel 5.1 match: FBgn0040295, blastp escore 0E+00;	0.269185	3.73835e-07	1.29474e-06
AM08184	GB15600-RA [PREDICTED: Apis mellifera hypothetical protein LOC726410 (LOC726410), mRNA]	SET: OGS; Best Dmel 5.1 match: FBgn0010338, blastp escore 9E-14;	0.182894	4.00605e-07	1.37627e-06
AM06464	GB13865-RA [PREDICTED: Apis mellifera similar to CG2165-PA, isoform A (LOC551261), mRNA]	SET: OGS; Dmel Ortholog - C. Elsik Feb_2007: FBgn0025704; Best Dmel 5.1 match: FBgn0025704, blastp escore 0E+00;	0.338716	4.67952e-07	1.59478e-06
AM06114	GB13512-RA [PREDICTED: Apis mellifera hypothetical protein LOC725040 (LOC725040), mRNA]	SET: OGS; Dmel Ortholog - C. Elsik Feb_2007: FBgn0035805; Best Dmel 5.1 match: FBgn0035805, blastp escore 7E-12;	-0.213887	4.73911e-07	1.60227e-06
AM02801	GB10173-RA [PREDICTED: Apis mellifera similar to Elongin B CG4204-PA (LOC551511), mRNA]	SET: OGS; Dmel Ortholog - C. Elsik Feb_2007: FBgn0023212; Best Dmel 5.1 match: FBgn0023212, blastp escore 1E-38;	-0.277285	4.86611e-07	1.63225e-06
AM02180	BB160013B10G04.5 Bee Brain Normalized Library, BB16 Apis mellifera cDNA clone BB160013B10G04 5', mRNA sequence	SET: UI_EST BI513727;	0.219705	5.01919e-07	1.67045e-06
AM12039	GB19487-RA [PREDICTED: Apis mellifera similar to Ribosomal protein S24 CG3751-PA, transcript variant 2 (LOC408799), mRNA]	SET: OGS; Also matches: XM_392330.3; Dmel Ortholog - C. Elsik Feb_2007: FBgn0034751; Best Dmel 5.1 match: FBgn0034751, blastp escore 2E-57;	-0.453677	5.07777e-07	1.67685e-06
AM11766	GB19212-RA	SET: OGS; Dmel Ortholog - C. Elsik Feb_2007: FBgn0050108; Best Dmel 5.1 match: FBgn0050109, blastp escore 1E-15;	-0.215198	5.5357e-07	1.81401e-06
AM09582	GB17006-RA	SET: OGS; Dmel Ortholog - C. Elsik Feb_2007: FBgn0035323; Best Dmel 5.1 match: FBgn0035323, blastp escore 1E-05;	-0.243424	5.68233e-07	1.84784e-06
AM12048	GB19496-RA	SET: OGS; Best Dmel 5.1 match: FBgn0042627, blastp escore 3E-04;	0.167312	5.74497e-07	1.85406e-06
AM09750	GB17175-RA [PREDICTED: Apis mellifera similar to cAMP-dependent protein kinase catalytic subunit (PKA C), transcript variant 1 (LOC409791), mRNA]	SET: OGS; Dmel Ortholog - C. Elsik Feb_2007: FBgn0000273; Best Dmel 5.1 match: FBgn0000273, blastp escore 0E+00;	0.363049	6.38415e-07	2.04485e-06
AM07226	GB14629-RA [PREDICTED: Apis mellifera similar to CG4290-PA (LOC413736), mRNA]	SET: OGS; Dmel Ortholog - C. Elsik Feb_2007: FBgn0025625; Best Dmel 5.1 match: FBgn0025625, blastp escore 4E-136;	0.654952	6.50686e-07	2.0686e-06
AM02646	GB10017-RA [PREDICTED: Apis mellifera similar to Guanine nucleotide-binding protein gamma-e subunit precursor (Ggamma(e)) (LOC725453), mRNA]	SET: OGS; Dmel Ortholog - C. Elsik Feb_2007: FBgn0028433; Best Dmel 5.1 match: FBgn0028433, blastp escore 3E-31;	0.297461	6.68423e-07	2.10924e-06
AM07552	GB14961-RA [PREDICTED: Apis mellifera similar to Probable signal peptidase complex subunit 3 (Microsomal signal peptidase 22 kDa subunit) (SPase 22 kDa subunit) (SPC22) (LOC727074), mRNA]	SET: OGS; Dmel Ortholog - C. Elsik Feb_2007: FBgn0039172; Best Dmel 5.1 match: FBgn0039172, blastp escore 3E-79;	-0.249299	6.99766e-07	2.19191e-06
AM05391	GB12776-RA	SET: OGS; Best Dmel 5.1 match: FBgn0031768, blastp escore 9E-13;	-0.134041	7.42201e-07	2.30787e-06
AM08953	GB16372-RA [PREDICTED: Apis mellifera similar to Galactoside 2-alpha-L-fucosyltransferase 2 (GDP-L-fucose:beta-D-galactoside 2-alpha-L-fucosyltransferase 2) (Alpha(1,2)FT 2) (Fucosyltransferase 2) (Secretor blood group alpha-2-fucosyltransferase) (Secretor factor) (Se) (SE2)... (LOC726095), mRNA]	SET: OGS;	0.255155	7.4767e-07	2.30802e-06
AM12565	GB20018-RA [PREDICTED: Apis mellifera similar to eukaryotic release factor 1 CG5605-PA, isoform A (LOC725555), mRNA]	SET: OGS; Dmel Ortholog - C. Elsik Feb_2007: FBgn0036974; Best Dmel 5.1 match: FBgn0036974, blastp escore 4E-100;	0.397292	8.76374e-07	2.68586e-06
AM01609	BB170008B20D07.5 Bee Brain Normalized/Subtracted Library, BB17 Apis mellifera cDNA clone BB170008B20D07 5', mRNA sequence	SET: UI_EST BI508403;	0.323176	9.3637e-07	2.84924e-06
AM07814	GB15225-RA [PREDICTED: Apis mellifera similar to Ribosomal protein S7 CG1883-PA, isoform A (LOC552564), mRNA]	SET: OGS; Also matches: GB15225-RB; Dmel Ortholog - C. Elsik Feb_2007: FBgn0039757; Best Dmel 5.1 match: FBgn0039757, blastp escore 7E-79;	-0.530907	9.68069e-07	2.92117e-06
AM09165	GB16586-RA [PREDICTED: Apis mellifera similar to CG6522-PA (LOC551575), partial mRNA]	SET: OGS; Dmel Ortholog - C. Elsik Feb_2007: FBgn0034223; Best Dmel 5.1 match: FBgn0034223, blastp escore 2E-52;	-0.189786	9.77029e-07	2.92117e-06
AM06930	GB14330-RA [PREDICTED: Apis mellifera similar to neuromusculin CG8779-PA, transcript variant 1 (LOC412893), mRNA]	SET: OGS; Dmel Ortholog - C. Elsik Feb_2007: FBgn0005629; Best Dmel 5.1 match: FBgn0005629, blastp escore 0E+00;	0.352652	9.8058e-07	2.92117e-06
AM06567	GB13969-RA [PREDICTED: Apis mellifera similar to Fermitin 1 CG14991-PA, isoform A, transcript variant 1 (LOC408836), mRNA]	SET: OGS; Dmel Ortholog - C. Elsik Feb_2007: FBgn0035498; Best Dmel 5.1 match: FBgn0035498, blastp escore 0E+00;	0.512818	1.02193e-06	3.02322e-06
AM02542	BB160007B10E08.5 Bee Brain Normalized Library, BB16 Apis mellifera cDNA clone BB160007B10E08 5', mRNA sequence	SET: UI_EST BI516571;	0.327664	1.05064e-06	3.0867e-06
AM07132	GB14533-RA [PREDICTED: Apis mellifera doublesex (Dsx), mRNA]	SET: OGS; Dmel Ortholog - C. Elsik Feb_2007: FBgn0004595; Best Dmel 5.1 match: FBgn0004595, blastp escore 0E+00;	0.444117	1.07875e-06	3.14757e-06
AM11963	GB19411-RA [PREDICTED: Apis mellifera similar to Protein tyrosine phosphatase 69D CG10975-PB, isoform B (LOC725118), mRNA]	SET: OGS; Dmel Ortholog - C. Elsik Feb_2007: FBgn0014007; Best Dmel 5.1 match: FBgn0014007, blastp escore 0E+00;	0.239517	1.14109e-06	3.30685e-06
AM10174	GB17603-RA [PREDICTED: Apis mellifera similar to Ubiquitin-conjugating enzyme E2 T (Ubiquitin-protein ligase T) (Ubiquitin carrier protein T) (LOC726740), mRNA]	SET: OGS; Best Dmel 5.1 match: FBgn0000173, blastp escore 2E-31;	-0.354054	1.15524e-06	3.32522e-06
AM04305	GB11685-RA [PREDICTED: Apis mellifera similar to Photoreceptor dehydrogenase CG4899-PB, isoform B (LOC409847), mRNA]	SET: OGS; Best Dmel 5.1 match: FBgn0011693, blastp escore 1E-39;	0.300688	1.22315e-06	3.49707e-06
AM03300	GB30202-RA [PREDICTED: Apis mellifera hypothetical LOC551367 (LOC551367), mRNA]	SET: OGS; Dmel Ortholog - C. Elsik Feb_2007: FBgn0051496; Best Dmel 5.1 match: FBgn0051496, blastp escore 6E-08;	0.281276	1.36257e-06	3.86438e-06
AM12499	GB19952-RA [PREDICTED: Apis mellifera similar to DnaJ (Hsp40) homolog, subfamily C, member 7, transcript variant 1 (LOC410037), mRNA]	SET: OGS; Dmel Ortholog - C. Elsik Feb_2007: FBgn0032586; Best Dmel 5.1 match: FBgn0032586, blastp escore 5E-119;	0.292122	1.36977e-06	3.86438e-06
AM00600	DB738370 RIKEN full-length enriched honey bee cDNA library, head Apis mellifera cDNA clone BH10037H12 5', mRNA sequence	SET: UI_EST BH1B0037H12M3;	0.218811	1.44212e-06	4.04174e-06
AM04785	GB12164-RA [PREDICTED: Apis mellifera similar to CG30354-PA (LOC726316), mRNA]	SET: OGS; Dmel Ortholog - C. Elsik Feb_2007: FBgn0050354; Best Dmel 5.1 match: FBgn0050354, blastp escore 6E-19;	-0.375956	1.52325e-06	4.24122e-06
AM12832	AM12832 Unknown [Arrayset: JDE_EST jdeC12_, jdeC12_ GroupUn.5108_836_905]	SET: JDE_EST jdeC12_;	0.292683	1.64819e-06	4.55927e-06
AM11616	GB19061-RA [PREDICTED: Apis mellifera similar to RNA polymerase II transcriptional coactivator, transcript variant 1 (LOC552213), mRNA]	SET: OGS; Dmel Ortholog - C. Elsik Feb_2007: FBgn0015299; Best Dmel 5.1 match: FBgn0015299, blastp escore 1E-16;	-0.280422	1.78727e-06	4.9121e-06
AM01990	BB160008A20B10.5 Bee Brain Normalized Library, BB16 Apis mellifera cDNA clone BB160008A20B10 5', mRNA sequence	SET: UI_EST BI512139;	0.319809	2.02754e-06	5.53674e-06
AM01098	XM_624401.2 [PREDICTED: Apis mellifera similar to igloo CG18285-PA, isoform A (LOC552020), mRNA]	SET: UI_EST BI503325; Best Dmel 5.1 match: FBgn0036290, blastp escore 5E-96;	0.320625	2.13111e-06	5.7825e-06
AM09246	GB30358-RB [Apis mellifera 1D-myo-inositol-trisphosphate 3-kinase (Ip3k), mRNA]	SET: OGS; Dmel Ortholog - C. Elsik Feb_2007: FBgn0030471; Best Dmel 5.1 match: FBgn0030471, blastp escore 4E-128;	0.286744	2.19129e-06	5.90815e-06
AM01464	BB170028A20C12.5 Bee Brain Normalized/Subtracted Library, BB17 Apis mellifera cDNA clone BB170028A20C12 5', mRNA sequence	SET: UI_EST BI506898;	0.283036	2.21344e-06	5.93034e-06
AM00262	GB11318-RA	Best Dmel 5.1 match: FBgn0030715, blastp escore 9E-14;	0.300154	2.23838e-06	5.95968e-06
AM01382	BB170019B20H10.5 Bee Brain Normalized/Subtracted Library, BB17 Apis mellifera cDNA clone BB170019B20H10 5', mRNA sequence	SET: UI_EST BI506064;	0.216052	2.33806e-06	6.18642e-06
AM07074	GB14476-RA [PREDICTED: Apis mellifera similar to mitochondrial ribosomal protein L35 CG13410-PA (LOC725659), mRNA]	SET: OGS; Dmel Ortholog - C. Elsik Feb_2007: FBgn0038923; Best Dmel 5.1 match: FBgn0038923, blastp escore 8E-35;	-0.306289	2.38219e-06	6.26427e-06
AM06034	GB13430-RA [PREDICTED: Apis mellifera similar to Rim CG33547-PA (LOC410001), mRNA]	SET: OGS; Dmel Ortholog - C. Elsik Feb_2007: FBgn0053547; Best Dmel 5.1 match: FBgn0053547, blastp escore 7E-108;	0.216245	2.4122e-06	6.30428e-06
AM06152	GB13551-RA [PREDICTED: Apis mellifera similar to CG12851-PA (LOC412715), mRNA]	SET: OGS; Dmel Ortholog - C. Elsik Feb_2007: FBgn0035152; Best Dmel 5.1 match: FBgn0035086, blastp escore 4E-25;	0.305085	2.44148e-06	6.34189e-06
AM05198	GB12582-RA [PREDICTED: Apis mellifera similar to scattered CG3766-PA (LOC725982), mRNA]	SET: OGS; Dmel Ortholog - C. Elsik Feb_2007: FBgn0011232; Best Dmel 5.1 match: FBgn0011232, blastp escore 0E+00;	0.215971	2.68986e-06	6.94472e-06
AM01879	NW_001253391.1 SET: UI_EST BI511123; Apis mellifera linkage group 5 genomic contig, reference assembly (based on Amel_4.0 Group5.33)	SET: UI_EST BI511123;	0.31048	2.86379e-06	7.34925e-06
AM00116	NW_001253354.1 SET: Dscam exon 6.4; Apis mellifera linkage group 4 genomic contig, reference assembly (based on Amel_4.0 Group4.23)	SET: Dscam exon 6.4;	0.230842	2.89895e-06	7.39494e-06
AM07709	GB15119-RA [PREDICTED: Apis mellifera similar to beta-tubulin cofactor C (LOC724928), mRNA]	SET: OGS; Dmel Ortholog - C. Elsik Feb_2007: FBgn0051961; Best Dmel 5.1 match: FBgn0051961, blastp escore 4E-52;	-0.200447	3.10634e-06	7.8768e-06
AM01365	BB170032A10B06.5 Bee Brain Normalized/Subtracted Library, BB17 Apis mellifera cDNA clone BB170032A10B06 5', mRNA sequence	SET: UI_EST BI505951;	0.237761	3.1592e-06	7.94541e-06
AM01895	BB160005A20G08.5 Bee Brain Normalized Library, BB16 Apis mellifera cDNA clone BB160005A20G08 5', mRNA sequence	SET: UI_EST BI511325;	0.390462	3.1707e-06	7.94541e-06
AM04188	GB11568-RA [PREDICTED: Apis mellifera similar to COMM domain containing 2 (LOC724881), mRNA]	SET: OGS; Dmel Ortholog - C. Elsik Feb_2007: FBgn0038586; Best Dmel 5.1 match: FBgn0038586, blastp escore 7E-14;	-0.41743	3.30671e-06	8.20124e-06
AM01716	BB170006A20G01.5 Bee Brain Normalized/Subtracted Library, BB17 Apis mellifera cDNA clone BB170006A20G01 5', mRNA sequence	SET: UI_EST BI509562;	0.484688	3.3113e-06	8.20124e-06
AM07713	GB15123-RA [PREDICTED: Apis mellifera similar to CG8885-PA (LOC726314), mRNA]	SET: OGS; Dmel Ortholog - C. Elsik Feb_2007: FBgn0031656; Best Dmel 5.1 match: FBgn0031656, blastp escore 5E-73;	-0.330639	3.39126e-06	8.35072e-06
AM07194	GB14597-RA [PREDICTED: Apis mellifera similar to delangin isoform A (LOC724978), mRNA]	SET: OGS; Dmel Ortholog - C. Elsik Feb_2007: FBgn0026401; Best Dmel 5.1 match: FBgn0026401, blastp escore 0E+00;	0.191904	3.73314e-06	9.13976e-06
AM01404	BB170014B20C04.5 Bee Brain Normalized/Subtracted Library, BB17 Apis mellifera cDNA clone BB170014B20C04 5', mRNA sequence	SET: UI_EST BI506262;	0.451576	3.91964e-06	9.54153e-06
AM07196	GB14599-RA [PREDICTED: Apis mellifera similar to CG7378-PA (LOC552492), mRNA]	SET: OGS; Dmel Ortholog - C. Elsik Feb_2007: FBgn0030976; Best Dmel 5.1 match: FBgn0030976, blastp escore 2E-56;	-0.30797	4.4407e-06	1.06932e-05
AM09254	GB16675-RA [PREDICTED: Apis mellifera similar to Angiotensin-converting enzyme, testis-specific isoform precursor (ACE-T) (Dipeptidyl carboxypeptidase I) (Kininase II) (LOC408536), mRNA]	SET: OGS; Dmel Ortholog - C. Elsik Feb_2007: FBgn0032536; Best Dmel 5.1 match: FBgn0032536, blastp escore 0E+00;	0.343079	4.44294e-06	1.06932e-05
AM04128	GB11508-RA [PREDICTED: Apis mellifera similar to CG5597-PA (LOC409695), mRNA]	SET: OGS; Dmel Ortholog - C. Elsik Feb_2007: FBgn0034788; Best Dmel 5.1 match: FBgn0034788, blastp escore 6E-18;	0.346765	4.62519e-06	1.10693e-05
AM07103	GB14505-RA [PREDICTED: Apis mellifera similar to igloo CG18285-PA, isoform A (LOC552020), mRNA]	SET: OGS; Dmel Ortholog - C. Elsik Feb_2007: FBgn0013467; Best Dmel 5.1 match: FBgn0013467, blastp escore 3E-20;	0.581729	4.70508e-06	1.11672e-05
AM09064	GB16485-RA [PREDICTED: Apis mellifera similar to ATP synthase D chain, mitochondrial (LOC410557), mRNA]	SET: OGS; Dmel Ortholog - C. Elsik Feb_2007: FBgn0016120; Best Dmel 5.1 match: FBgn0016120, blastp escore 3E-37;	-0.397333	4.71853e-06	1.11672e-05
AM01548	XM_391841.3 [PREDICTED: Apis mellifera similar to 14-3-3 CG17870-PC, isoform C, transcript variant 1 (LOC408289), mRNA]	SET: UI_EST BI507850; Also matches: XM_623299.2,XM_623180.2;	0.396236	4.85093e-06	1.14171e-05
AM01037	BB170008A20F12.5 Bee Brain Normalized/Subtracted Library, BB17 Apis mellifera cDNA clone BB170008A20F12 5', mRNA sequence	SET: UI_EST BI502792;	0.416493	4.98833e-06	1.1676e-05
AM06943	GB14344-RA [PREDICTED: Apis mellifera similar to glycosyltransferase 28 domain containing 1 (LOC726253), mRNA]	SET: OGS; Dmel Ortholog - C. Elsik Feb_2007: FBgn0039639; Best Dmel 5.1 match: FBgn0039639, blastp escore 1E-24;	-0.265752	5.03033e-06	1.171e-05
AM02730	GB10102-RA [PREDICTED: Apis mellifera hypothetical LOC551774 (LOC551774), mRNA]	SET: OGS; Dmel Ortholog - C. Elsik Feb_2007: FBgn0031453; Best Dmel 5.1 match: FBgn0031453, blastp escore 5E-13;	0.433751	5.08548e-06	1.1774e-05
AM05654	GB13044-RA [PREDICTED: Apis mellifera similar to Hypothetical UPF0195 protein CG7949 (LOC552791), mRNA]	SET: OGS; Dmel Ortholog - C. Elsik Feb_2007: FBgn0036107; Best Dmel 5.1 match: FBgn0036107, blastp escore 3E-62;	-0.258238	5.1219e-06	1.17942e-05
AM03987	GB11364-RA [PREDICTED: Apis mellifera similar to Ecdysone-induced protein 75B CG8127-PD, isoform D (LOC410309), mRNA]	SET: OGS; Also matches: GB11364-RB,GB11364-RC,GB11364-RD; Best Dmel 5.1 match: FBgn0000568, blastp escore 0E+00;	0.323621	5.43455e-06	1.24469e-05
AM11136	GB18576-RA [PREDICTED: Apis mellifera similar to Transcription initiation factor TFIID subunit 12 (Transcription initiation factor TFIID 20 kDa subunits) (TAFII-20) (TAFII20) (LOC410305), mRNA]	SET: OGS; Dmel Ortholog - C. Elsik Feb_2007: FBgn0011290; Best Dmel 5.1 match: FBgn0011290, blastp escore 2E-40;	-0.343991	5.68038e-06	1.29403e-05
AM10083	GB17512-RA [PREDICTED: Apis mellifera similar to SGT1, suppressor of G2 allele of SKP1 (LOC551201), mRNA]	SET: OGS; Dmel Ortholog - C. Elsik Feb_2007: FBgn0037568; Best Dmel 5.1 match: FBgn0037568, blastp escore 1E-33;	-0.350737	6.00815e-06	1.36142e-05
AM11404	GB18847-RA [PREDICTED: Apis mellifera similar to Hypothetical UPF0172 protein CG3501 (LOC552372), partial mRNA]	SET: OGS; Dmel Ortholog - C. Elsik Feb_2007: FBgn0034791; Best Dmel 5.1 match: FBgn0034791, blastp escore 2E-31;	-0.283847	6.55463e-06	1.47602e-05
AM08820	GB16240-RA [PREDICTED: Apis mellifera hypothetical protein LOC725160 (LOC725160), mRNA]	SET: OGS; Best Dmel 5.1 match: FBgn0024963, blastp escore 3E-07;	0.502309	6.58319e-06	1.47602e-05
AM04505	GB11887-RA [PREDICTED: Apis mellifera similar to CG1939-PA, transcript variant 2 (LOC550703), mRNA]	SET: OGS; Dmel Ortholog - C. Elsik Feb_2007: FBgn0037469; Best Dmel 5.1 match: FBgn0037469, blastp escore 8E-61;	0.272898	6.94774e-06	1.54649e-05
AM06619	GB14020-RA [PREDICTED: Apis mellifera similar to CG6154-PA, isoform A, transcript variant 2 (LOC409231), mRNA]	SET: OGS; Best Dmel 5.1 match: FBgn0039420, blastp escore 6E-103;	0.211234	6.97009e-06	1.54649e-05
AM03355	GB10730-RA [PREDICTED: Apis mellifera similar to encore CG10847-PB, isoform B (LOC408476), mRNA]	SET: OGS; Dmel Ortholog - C. Elsik Feb_2007: FBgn0004875; Best Dmel 5.1 match: FBgn0004875, blastp escore 6E-68;	0.254023	7.47914e-06	1.64752e-05
AM02070	BB160010A20C04.5 Bee Brain Normalized Library, BB16 Apis mellifera cDNA clone BB160010A20C04 5', mRNA sequence	SET: UI_EST BI512797;	0.506929	7.50278e-06	1.64752e-05
AM09373	GB16796-RA	SET: OGS; Dmel Ortholog - C. Elsik Feb_2007: FBgn0031815; Best Dmel 5.1 match: FBgn0031815, blastp escore 2E-80;	-0.341642	7.85906e-06	1.7169e-05
AM05582	GB12969-RA [PREDICTED: Apis mellifera similar to neuroblastoma, suppression of tumorigenicity 1 (LOC725658), mRNA]	SET: OGS;	0.440327	8.24437e-06	1.79189e-05
AM05228	GB12612-RA	SET: OGS; Best Dmel 5.1 match: FBgn0015519, blastp escore 6E-16;	0.160348	8.44943e-06	1.82714e-05
AM05763	GB13154-RA [PREDICTED: Apis mellifera similar to breast carcinoma amplified sequence 4 isoform b (LOC552047), mRNA]	SET: OGS; Dmel Ortholog - C. Elsik Feb_2007: FBgn0036105; Best Dmel 5.1 match: FBgn0036105, blastp escore 4E-12;	-0.278969	9.04472e-06	1.94599e-05
AM04481	GB11862-RA [PREDICTED: Apis mellifera hypothetical protein LOC726175 (LOC726175), mRNA]	SET: OGS; Dmel Ortholog - C. Elsik Feb_2007: FBgn0032400; Best Dmel 5.1 match: FBgn0032400, blastp escore 2E-24;	-0.436944	9.69692e-06	2.07582e-05
AM04730	GB12109-RA	SET: OGS; Dmel Ortholog - C. Elsik Feb_2007: FBgn0035769; Best Dmel 5.1 match: FBgn0035769, blastp escore 2E-125;	0.379866	9.78211e-06	2.0824e-05
AM02330	BB160016B20F04.5 Bee Brain Normalized Library, BB16 Apis mellifera cDNA clone BB160016B20F04 5', mRNA sequence	SET: UI_EST BI514948;	0.251388	9.82541e-06	2.0824e-05
AM08691	GB16111-RA [PREDICTED: Apis mellifera similar to Ribosomal protein L13A CG1475-PB, transcript variant 2 (LOC551418), mRNA]	SET: OGS; Dmel Ortholog - C. Elsik Feb_2007: FBgn0037351; Best Dmel 5.1 match: FBgn0037351, blastp escore 2E-74;	-0.284912	1.16496e-05	2.45681e-05
AM11115	GB18555-RA [PREDICTED: Apis mellifera similar to CG33722-PC, isoform C (LOC727144), mRNA]	SET: OGS; Dmel Ortholog - C. Elsik Feb_2007: FBgn0064126; Best Dmel 5.1 match: FBgn0064126, blastp escore 2E-47;	-0.13548	1.23721e-05	2.59632e-05
AM03749	GB11125-RA [PREDICTED: Apis mellifera similar to estrogen-related receptor CG7404-PA, isoform A (LOC408855), mRNA]	SET: OGS; Best Dmel 5.1 match: FBgn0035849, blastp escore 7E-111;	0.189129	1.28768e-05	2.68898e-05
AM11958	GB19406-RA [PREDICTED: Apis mellifera similar to 26S proteasome non-ATPase regulatory subunit 6 (26S proteasome regulatory subunit S10) (Rpn7 protein) (LOC552319), mRNA]	SET: OGS; Dmel Ortholog - C. Elsik Feb_2007: FBgn0028688; Best Dmel 5.1 match: FBgn0028688, blastp escore 3E-180;	-0.204166	1.31749e-05	2.73782e-05
AM01303	BB170023A10F08.5 Bee Brain Normalized/Subtracted Library, BB17 Apis mellifera cDNA clone BB170023A10F08 5', mRNA sequence	SET: UI_EST BI505338;	-0.120318	1.40315e-05	2.90166e-05
AM09830	GB17255-RA [PREDICTED: Apis mellifera similar to lethal (1) G0230 CG2968-PA (LOC552682), mRNA]	SET: OGS; Dmel Ortholog - C. Elsik Feb_2007: FBgn0028342; Best Dmel 5.1 match: FBgn0028342, blastp escore 1E-45;	-0.33121	1.44592e-05	2.96566e-05
AM01412	EST276 Apis mellifera male antennae Lambda ZAP II library Apis mellifera cDNA clone pAmmaG78, mRNA sequence	SET: UI_EST BI506393;	0.525798	1.44802e-05	2.96566e-05
AM06118	GB13516-RA [PREDICTED: Apis mellifera similar to Glucose transporter 1 CG1086-PB, isoform B (LOC409933), mRNA]	SET: OGS; Dmel Ortholog - C. Elsik Feb_2007: FBgn0025593; Best Dmel 5.1 match: FBgn0025593, blastp escore 0E+00;	0.207992	1.48565e-05	3.01918e-05
AM02275	BB160015B10G01.5 Bee Brain Normalized Library, BB16 Apis mellifera cDNA clone BB160015B10G01 5', mRNA sequence	SET: UI_EST BI514507;	0.277545	1.48833e-05	3.01918e-05
AM02682	GB10054-RA [PREDICTED: Apis mellifera similar to mitochondrial ribosomal protein L17 CG13880-PA (LOC412549), mRNA]	SET: OGS; Dmel Ortholog - C. Elsik Feb_2007: FBgn0035122; Best Dmel 5.1 match: FBgn0035122, blastp escore 3E-58;	-0.225122	1.53612e-05	3.10136e-05
AM07003	GB14405-RA [PREDICTED: Apis mellifera similar to dehydrodolichyl diphosphate synthase (LOC551358), mRNA]	SET: OGS; Dmel Ortholog - C. Elsik Feb_2007: FBgn0029980; Best Dmel 5.1 match: FBgn0029980, blastp escore 1E-79;	-0.159051	1.61361e-05	3.24245e-05
AM01577	BB170014A10C02.5 Bee Brain Normalized/Subtracted Library, BB17 Apis mellifera cDNA clone BB170014A10C02 5', mRNA sequence	SET: UI_EST BI508063;	0.227723	1.6444e-05	3.28881e-05
AM06239	GB13641-RA [PREDICTED: Apis mellifera similar to mitochondrial ribosomal protein S28 CG5497-PA (LOC725538), mRNA]	SET: OGS; Dmel Ortholog - C. Elsik Feb_2007: FBgn0034361; Best Dmel 5.1 match: FBgn0034361, blastp escore 9E-37;	-0.297153	1.77093e-05	3.52532e-05
AM12331	GB19784-RA [PREDICTED: Apis mellifera similar to RPP20 protein (LOC726732), mRNA]	SET: OGS; Dmel Ortholog - C. Elsik Feb_2007: FBgn0066304; Best Dmel 5.1 match: FBgn0066304, blastp escore 1E-13;	-0.237852	1.902e-05	3.76861e-05
AM04456	GB11837-RA [PREDICTED: Apis mellifera similar to Papilin CG33103-PB, isoform B, transcript variant 1 (LOC413021), mRNA]	SET: OGS;	0.165252	1.99432e-05	3.93323e-05
AM10272	GB17699-RA [PREDICTED: Apis mellifera similar to CG8680-PA (LOC412328), mRNA]	SET: OGS; Dmel Ortholog - C. Elsik Feb_2007: FBgn0031684; Best Dmel 5.1 match: FBgn0031684, blastp escore 4E-35;	-0.39304	2.05912e-05	4.04233e-05
AM10161	GB17590-RA [PREDICTED: Apis mellifera similar to CG4587-PA (LOC551454), partial mRNA]	SET: OGS; Dmel Ortholog - C. Elsik Feb_2007: FBgn0028863; Best Dmel 5.1 match: FBgn0028863, blastp escore 0E+00;	0.208498	2.30393e-05	4.50217e-05
AM08024	GB15437-RA [PREDICTED: Apis mellifera similar to CG17034-PD, isoform D (LOC552074), mRNA]	SET: OGS; Dmel Ortholog - C. Elsik Feb_2007: FBgn0033837; Best Dmel 5.1 match: FBgn0033837, blastp escore 0E+00;	0.194583	2.43137e-05	4.72951e-05
AM04723	GB13689-RA [PREDICTED: Apis mellifera similar to Der1-like domain family, member 1 (LOC727262), mRNA]	SET: OGS; Also matches: GB12102-RA,XM_001122554.1; Dmel Ortholog - C. Elsik Feb_2007: FBgn0028327; Best Dmel 5.1 match: FBgn0028327, blastp escore 5E-72;	-0.212348	2.51551e-05	4.87095e-05
AM02300	BB170023B20A05.5 Bee Brain Normalized/Subtracted Library, BB17 Apis mellifera cDNA clone BB170023B20A05 5', mRNA sequence	SET: UI_EST BI504831;	0.358358	2.5884e-05	4.9894e-05
AM05336	GB12721-RA [PREDICTED: Apis mellifera similar to Pterin-4-alpha-carbinolamine dehydratase 2 (PHS 2) (4-alpha-hydroxy-tetrahydropterin dehydratase 2) (DcoH-like protein DCoHm) (Dimerization cofactor of hepatocyte nuclear factor 1 from muscle) (HNF1-alpha dimerization cofactor)... (LOC411607), mRNA]	SET: OGS; Dmel Ortholog - C. Elsik Feb_2007: FBgn0024841; Best Dmel 5.1 match: FBgn0024841, blastp escore 5E-30;	-0.326497	2.64321e-05	5.07211e-05
AM04497	GB11879-RA [PREDICTED: Apis mellifera hypothetical LOC409088, transcript variant 1 (LOC409088), mRNA]	SET: OGS;	-0.161002	2.72973e-05	5.21464e-05
AM06108	GB13506-RA [PREDICTED: Apis mellifera similar to centaurin, alpha 1 (LOC551790), mRNA]	SET: OGS; Best Dmel 5.1 match: FBgn0033349, blastp escore 2E-27;	0.204551	3.14771e-05	5.97397e-05
AM10967	GB18404-RA [PREDICTED: Apis mellifera similar to CG2862-PA, isoform A (LOC552670), mRNA]	SET: OGS; Dmel Ortholog - C. Elsik Feb_2007: FBgn0031459; Best Dmel 5.1 match: FBgn0031459, blastp escore 3E-53;	-0.286068	3.16056e-05	5.97397e-05
AM05392	GB12777-RA [PREDICTED: Apis mellifera similar to Probable O-sialoglycoprotein endopeptidase (hOSGEP) (LOC411654), mRNA]	SET: OGS; Dmel Ortholog - C. Elsik Feb_2007: FBgn0036615; Best Dmel 5.1 match: FBgn0036615, blastp escore 4E-132;	-0.236358	3.16929e-05	5.97397e-05
AM04245	GB11625-RA [PREDICTED: Apis mellifera similar to Sema-5c CG5661-PA (LOC410589), mRNA]	SET: OGS; Dmel Ortholog - C. Elsik Feb_2007: FBgn0028679; Best Dmel 5.1 match: FBgn0028679, blastp escore 0E+00;	0.160696	3.2887e-05	6.17174e-05
AM04979	GB12361-RA [PREDICTED: Apis mellifera similar to Ribosomal protein L24 CG9282-PA (LOC724142), mRNA]	SET: OGS; Dmel Ortholog - C. Elsik Feb_2007: FBgn0032518; Best Dmel 5.1 match: FBgn0032518, blastp escore 4E-69;	-0.494834	3.34146e-05	6.24326e-05
AM07511	GB14920-RA [PREDICTED: Apis mellifera similar to actin-like 6B, transcript variant 2 (LOC551914), mRNA]	SET: OGS; Best Dmel 5.1 match: FBgn0025716, blastp escore 3E-57;	0.221202	3.53342e-05	6.54602e-05
AM02216	BB160014A10G07.5 Bee Brain Normalized Library, BB16 Apis mellifera cDNA clone BB160014A10G07 5', mRNA sequence	SET: UI_EST BI513893;	0.404146	3.53423e-05	6.54602e-05
AM07801	GB15212-RA	SET: OGS; Dmel Ortholog - C. Elsik Feb_2007: FBgn0083953; Best Dmel 5.1 match: FBgn0083953, blastp escore 3E-21;	-0.248699	3.76509e-05	6.94341e-05
AM01631	BB170004A10H06.5 Bee Brain Normalized/Subtracted Library, BB17 Apis mellifera cDNA clone BB170004A10H06 5', mRNA sequence	SET: UI_EST BI508681;	0.41135	4.05076e-05	7.43804e-05
AM11487	GB18930-RA [PREDICTED: Apis mellifera similar to stardust CG32717-PB, isoform B (LOC409904), mRNA]	SET: OGS; Also matches: GB18930-RB; Dmel Ortholog - C. Elsik Feb_2007: FBgn0003349; Best Dmel 5.1 match: FBgn0003349, blastp escore 0E+00;	0.262408	4.13077e-05	7.52713e-05
AM11518	GB18962-RA [PREDICTED: Apis mellifera similar to n-synaptobrevin CG17248-PA, isoform A, transcript variant 1 (LOC408465), mRNA]	SET: OGS; Dmel Ortholog - C. Elsik Feb_2007: FBgn0013342; Best Dmel 5.1 match: FBgn0013342, blastp escore 2E-46;	0.362942	4.13462e-05	7.52713e-05
AM02641	GB10012-RA [PREDICTED: Apis mellifera similar to RabX6 CG12015-PA (LOC725856), mRNA]	SET: OGS; Dmel Ortholog - C. Elsik Feb_2007: FBgn0035155; Best Dmel 5.1 match: FBgn0035155, blastp escore 4E-74;	-0.138777	4.18165e-05	7.58035e-05
AM10404	GB17833-RA	SET: OGS; Best Dmel 5.1 match: FBgn0026432, blastp escore 1E-61;	-0.204152	4.40343e-05	7.94856e-05
AM04329	GB11709-RA	SET: OGS; Best Dmel 5.1 match: FBgn0038570, blastp escore 2E-40;	0.195392	4.4267e-05	7.95686e-05
AM06091	GB13488-RA [PREDICTED: Apis mellifera similar to Suppressor of cytokine signaling 2 (SOCS-2) (Cytokine-inducible SH2 protein 2) (CIS-2) (STAT-induced STAT inhibitor 2) (SSI-2) (LOC411290), mRNA]	SET: OGS;	0.224472	4.57831e-05	8.19478e-05
AM05875	GB13268-RA [PREDICTED: Apis mellifera similar to CG5890-PA (LOC411693), mRNA]	SET: OGS; Dmel Ortholog - C. Elsik Feb_2007: FBgn0039380; Best Dmel 5.1 match: FBgn0039380, blastp escore 2E-86;	0.362808	4.6719e-05	8.29545e-05
AM10133	GB17561-RA	SET: OGS; Dmel Ortholog - C. Elsik Feb_2007: FBgn0042112; Best Dmel 5.1 match: FBgn0042112, blastp escore 2E-13;	-0.282366	4.67349e-05	8.29545e-05
AM06317	GB13719-RA [PREDICTED: Apis mellifera hypothetical LOC552471 (LOC552471), mRNA]	SET: OGS; Dmel Ortholog - C. Elsik Feb_2007: FBgn0033208; Best Dmel 5.1 match: FBgn0033208, blastp escore 2E-13;	-0.333659	4.69595e-05	8.30072e-05
AM07136	GB14537-RA [PREDICTED: Apis mellifera similar to CG32405-PA (LOC412202), mRNA]	SET: OGS; Best Dmel 5.1 match: FBgn0052405, blastp escore 2E-18;	-0.425961	4.74862e-05	8.35577e-05
AM03542	GB10917-RA [PREDICTED: Apis mellifera similar to Protein-glutamine gamma-glutamyltransferase K (Transglutaminase K) (TGase K) (TGK) (TG(K)) (Transglutaminase-1) (Epidermal TGase) (LOC409425), mRNA]	Best Dmel 5.1 match: FBgn0031975, blastp escore 2E-121;	-0.247421	4.76632e-05	8.35577e-05
AM10646	GB18075-RA [PREDICTED: Apis mellifera similar to CG8360-PA (LOC727234), mRNA]	SET: OGS; Dmel Ortholog - C. Elsik Feb_2007: FBgn0032002; Best Dmel 5.1 match: FBgn0032001, blastp escore 3E-30;	-0.328572	4.88338e-05	8.5259e-05
AM09496	GB16919-RA [PREDICTED: Apis mellifera similar to CG4511-PA (LOC551696), mRNA]	SET: OGS; Dmel Ortholog - C. Elsik Feb_2007: FBgn0037843; Best Dmel 5.1 match: FBgn0037843, blastp escore 3E-65;	-0.251452	4.94079e-05	8.59093e-05
AM05648	GB13038-RA [PREDICTED: Apis mellifera similar to CG7864-PA (LOC724262), mRNA]	SET: OGS; Dmel Ortholog - C. Elsik Feb_2007: FBgn0035233; Best Dmel 5.1 match: FBgn0035233, blastp escore 5E-29;	-0.176775	5.30985e-05	9.1951e-05
AM10214	GB17640-RA [Apis mellifera pipsqueak (Psq), mRNA]	SET: OGS; Dmel Ortholog - C. Elsik Feb_2007: FBgn0004399; Best Dmel 5.1 match: FBgn0004399, blastp escore 5E-101;	0.17281	5.49723e-05	9.48105e-05
AM01252	BB170023B20A05.5 Bee Brain Normalized/Subtracted Library, BB17 Apis mellifera cDNA clone BB170023B20A05 5', mRNA sequence		0.397359	5.61367e-05	9.64284e-05
AM09206	GB16628-RA [PREDICTED: Apis mellifera similar to Ribosomal protein L6 CG11522-PB, isoform B (LOC409479), mRNA]	SET: OGS; Dmel Ortholog - C. Elsik Feb_2007: FBgn0039857; Best Dmel 5.1 match: FBgn0039857, blastp escore 8E-68;	-0.428579	5.67335e-05	9.69424e-05
AM04040	GB11419-RA [PREDICTED: Apis mellifera similar to heme-regulated initiation factor 2-alpha kinase (LOC552472), mRNA]	SET: OGS; Best Dmel 5.1 match: FBgn0019990, blastp escore 8E-13;	-0.135517	5.68911e-05	9.69424e-05
AM06365	GB13766-RA [PREDICTED: Apis mellifera hypothetical LOC551742 (LOC551742), mRNA]	SET: OGS; Dmel Ortholog - C. Elsik Feb_2007: FBgn0010808; Best Dmel 5.1 match: FBgn0010808, blastp escore 2E-15;	-0.285933	5.8933e-05	0.000100022
AM06591	GB13993-RA [PREDICTED: Apis mellifera similar to CG10418-PA (LOC725142), mRNA]	SET: OGS; Dmel Ortholog - C. Elsik Feb_2007: FBgn0036277; Best Dmel 5.1 match: FBgn0036277, blastp escore 4E-47;	-0.296427	5.96703e-05	0.000100871
AM04856	GB12236-RA	SET: OGS;	0.764993	6.04554e-05	0.000101794
AM03605	GB10982-RA [PREDICTED: Apis mellifera similar to Protein cappuccino (LOC726681), mRNA]	SET: OGS; Also matches: GB10982-RB; Dmel Ortholog - C. Elsik Feb_2007: FBgn0000256; Best Dmel 5.1 match: FBgn0000256, blastp escore 2E-87;	0.187714	6.1557e-05	0.000103241
AM12604	GB20056-RA [PREDICTED: Apis mellifera similar to CG33932-PA, isoform A (LOC726521), mRNA]	SET: OGS; Dmel Ortholog - C. Elsik Feb_2007: FBgn0066303; Best Dmel 5.1 match: FBgn0066303, blastp escore 3E-35;	-0.202591	6.54991e-05	0.000109422
AM04699	GB12082-RA [PREDICTED: Apis mellifera similar to CG6567-PA (LOC725796), mRNA]	SET: OGS; Dmel Ortholog - C. Elsik Feb_2007: FBgn0037842; Best Dmel 5.1 match: FBgn0037842, blastp escore 7E-56;	-0.19274	6.65358e-05	0.00011072
AM07180	GB14583-RA [PREDICTED: Apis mellifera similar to CG5629-PA, isoform A (LOC411581), mRNA]	SET: OGS; Dmel Ortholog - C. Elsik Feb_2007: FBgn0027595; Best Dmel 5.1 match: FBgn0027595, blastp escore 2E-99;	-0.184935	7.2573e-05	0.000120296
AM09072	GB16493-RA [PREDICTED: Apis mellifera similar to mitochondrial ribosomal protein S33 CG10406-PA (LOC725620), mRNA]	SET: OGS; Dmel Ortholog - C. Elsik Feb_2007: FBgn0038426; Best Dmel 5.1 match: FBgn0038426, blastp escore 9E-34;	-0.304815	7.385e-05	0.000121938
AM06183	GB13583-RA [PREDICTED: Apis mellifera similar to CG8309-PA (LOC409842), mRNA]	SET: OGS; Dmel Ortholog - C. Elsik Feb_2007: FBgn0033902; Best Dmel 5.1 match: FBgn0033902, blastp escore 2E-151;	-0.326367	7.46475e-05	0.000122779
AM03493	GB10868-RA	SET: OGS;	0.355429	7.65192e-05	0.000125374
AM04827	GB12207-RA	SET: OGS; Also matches: GB12207-RB; Dmel Ortholog - C. Elsik Feb_2007: FBgn0003731; Best Dmel 5.1 match: FBgn0003731, blastp escore 0E+00;	0.216512	7.93088e-05	0.000129446
AM09822	GB17247-RA [PREDICTED: Apis mellifera similar to CG4272-PA, isoform A (LOC408351), mRNA]	SET: OGS; Dmel Ortholog - C. Elsik Feb_2007: FBgn0032651; Best Dmel 5.1 match: FBgn0028485, blastp escore 9E-72;	0.373874	8.29886e-05	0.000134936
AM02968	GB10338-RA	SET: OGS; Dmel Ortholog - C. Elsik Feb_2007: FBgn0023526; Best Dmel 5.1 match: FBgn0023526, blastp escore 2E-10;	0.428609	8.4905e-05	0.000137527
AM12133	GB19580-RA [PREDICTED: Apis mellifera similar to Syntaxin 1A CG31136-PA (LOC410279), mRNA]	SET: OGS; Also matches: GB19580-RB; Dmel Ortholog - C. Elsik Feb_2007: FBgn0013343; Best Dmel 5.1 match: FBgn0013343, blastp escore 2E-116;	0.316749	8.59684e-05	0.000138722
AM11803	GB19249-RA [PREDICTED: Apis mellifera similar to dappled CG1624-PC, isoform C (LOC724752), mRNA]	SET: OGS; Dmel Ortholog - C. Elsik Feb_2007: FBgn0015930; Best Dmel 5.1 match: FBgn0015930, blastp escore 4E-64;	0.383677	9.19002e-05	0.000147355
AM04694	GB12077-RA [PREDICTED: Apis mellifera similar to muscarinic Acetylcholine Receptor 60C CG4356-PB, isoform B (LOC412299), mRNA]	SET: OGS; Dmel Ortholog - C. Elsik Feb_2007: FBgn0000037; Best Dmel 5.1 match: FBgn0000037, blastp escore 1E-166;	0.360502	9.20103e-05	0.000147355
AM04987	GB12369-RA	SET: OGS; Best Dmel 5.1 match: FBgn0038282, blastp escore 5E-32;	0.201183	9.63399e-05	0.000153711
AM09657	GB17082-RA	SET: OGS; Dmel Ortholog - C. Elsik Feb_2007: FBgn0053155; Best Dmel 5.1 match: FBgn0053155, blastp escore 3E-13;	-0.190273	9.95398e-05	0.000158224
AM05144	GB12528-RA [PREDICTED: Apis mellifera similar to CG11999-PA (LOC551844), mRNA]	SET: OGS; Dmel Ortholog - C. Elsik Feb_2007: FBgn0037312; Best Dmel 5.1 match: FBgn0037312, blastp escore 8E-60;	-0.281886	9.99852e-05	0.000158341
AM02099	NM_001011629.1 [Apis mellifera putative transcription factor mblk-1 (Mblk-1), mRNA]	SET: UI_EST BI513090; Best Dmel 5.1 match: FBgn0013948, blastp escore 4E-42;	0.41446	0.000100683	0.000158856
AM10850	GB18285-RA [PREDICTED: Apis mellifera similar to mitochondrial ribosomal protein L55 CG14283-PA (LOC724340), mRNA]	SET: OGS; Dmel Ortholog - C. Elsik Feb_2007: FBgn0038678; Best Dmel 5.1 match: FBgn0038678, blastp escore 2E-13;	-0.220578	0.0001056	0.000165999
AM01943	BB160007A20A11.5 Bee Brain Normalized Library, BB16 Apis mellifera cDNA clone BB160007A20A11 5', mRNA sequence	SET: UI_EST BI511851;	0.364927	0.000108147	0.000169378
AM02142	NW_001253364.1 SET: UI_EST BI513461; Apis mellifera linkage group 5 genomic contig, reference assembly (based on Amel_4.0 Group5.6)	SET: UI_EST BI513461;	0.215482	0.000113229	0.000176687
AM09946	GB17373-RA [PREDICTED: Apis mellifera similar to CG14977-PA (LOC724365), mRNA]	SET: OGS; Dmel Ortholog - C. Elsik Feb_2007: FBgn0035469; Best Dmel 5.1 match: FBgn0035469, blastp escore 1E-19;	-0.285634	0.000116827	0.000181636
AM11026	GB18463-RA [PREDICTED: Apis mellifera similar to NUCB1 CG32190-PA (LOC408600), mRNA]	SET: OGS; Dmel Ortholog - C. Elsik Feb_2007: FBgn0052190; Best Dmel 5.1 match: FBgn0052190, blastp escore 2E-132;	-0.269568	0.000118509	0.000183581
AM10950	GB18387-RA [PREDICTED: Apis mellifera similar to 26S proteasome non-ATPase regulatory subunit 5 (26S proteasome subunit S5B) (26S protease subunit S5 basic) (LOC724445), partial mRNA]	SET: OGS; Dmel Ortholog - C. Elsik Feb_2007: FBgn0030457; Best Dmel 5.1 match: FBgn0030457, blastp escore 2E-41;	0.33607	0.000120081	0.000185342
AM06540	GB13942-RA [PREDICTED: Apis mellifera similar to CG11753-PA (LOC725977), mRNA]	SET: OGS; Also matches: XM_395789.3; Dmel Ortholog - C. Elsik Feb_2007: FBgn0037603; Best Dmel 5.1 match: FBgn0037603, blastp escore 1E-44;	-0.415707	0.000126677	0.000194817
AM07743	GB15153-RA [PREDICTED: Apis mellifera similar to CG33635-PA, transcript variant 1 (LOC411493), mRNA]	SET: OGS; Dmel Ortholog - C. Elsik Feb_2007: FBgn0053635; Best Dmel 5.1 match: FBgn0053635, blastp escore 2E-43;	-0.214037	0.000129388	0.000198271
AM09250	GB16671-RA [PREDICTED: Apis mellifera similar to CG9356-PA, isoform A (LOC552288), mRNA]	SET: OGS; Dmel Ortholog - C. Elsik Feb_2007: FBgn0037688; Best Dmel 5.1 match: FBgn0037688, blastp escore 7E-57;	-0.161701	0.000131542	0.000200573
AM11023	GB18460-RA [PREDICTED: Apis mellifera similar to Prolyl-tRNA synthetase CG12186-PA (LOC726436), mRNA]	SET: OGS; Also matches: GB18460-RB; Dmel Ortholog - C. Elsik Feb_2007: FBgn0027082; Best Dmel 5.1 match: FBgn0027082, blastp escore 1E-93;	-0.19566	0.000131832	0.000200573
AM02680	GB10052-RA [PREDICTED: Apis mellifera similar to CG7638-PA (LOC410618), mRNA]	SET: OGS; Dmel Ortholog - C. Elsik Feb_2007: FBgn0036133; Best Dmel 5.1 match: FBgn0036133, blastp escore 2E-165;	-0.23676	0.000132445	0.000200789
AM09487	GB16910-RA	SET: OGS; Also matches: GB16910-RB; Best Dmel 5.1 match: FBgn0037098, blastp escore 2E-167;	0.228724	0.000132921	0.000200795
AM00119	NW_001253354.1 SET: Dscam exon 6.8 ; Apis mellifera linkage group 4 genomic contig, reference assembly (based on Amel_4.0 Group4.23)	SET: Dscam exon 6.8 ;	0.229362	0.000134496	0.000202457
AM03529	GB10904-RA [PREDICTED: Apis mellifera similar to CG7985-PA, transcript variant 1 (LOC413672), mRNA]	SET: OGS; Dmel Ortholog - C. Elsik Feb_2007: FBgn0028499; Best Dmel 5.1 match: FBgn0028499, blastp escore 3E-95;	0.385728	0.000150908	0.000226362
AM07499	GB14907-RA [PREDICTED: Apis mellifera similar to vasa intronic gene CG4170-PA, isoform A (LOC409410), mRNA]	SET: OGS; Dmel Ortholog - C. Elsik Feb_2007: FBgn0024183; Best Dmel 5.1 match: FBgn0024183, blastp escore 1E-57;	0.264606	0.000156108	0.00023334
AM04600	GB11983-RA [PREDICTED: Apis mellifera similar to Angiotensin converting enzyme CG8827-PA, isoform A (LOC410074), mRNA]	SET: OGS; Dmel Ortholog - C. Elsik Feb_2007: FBgn0012037; Best Dmel 5.1 match: FBgn0012037, blastp escore 0E+00;	-0.300463	0.000159543	0.00023764
AM08693	GB16113-RA [PREDICTED: Apis mellifera hypothetical protein LOC727515 (LOC727515), partial mRNA]	SET: OGS; Dmel Ortholog - C. Elsik Feb_2007: FBgn0029665; Best Dmel 5.1 match: FBgn0029665, blastp escore 4E-21;	-0.188637	0.000160996	0.00023897
AM04316	GB11696-RA [PREDICTED: Apis mellifera similar to CG13018-PA (LOC725170), mRNA]	SET: OGS; Dmel Ortholog - C. Elsik Feb_2007: FBgn0040751; Best Dmel 5.1 match: FBgn0040751, blastp escore 3E-15;	-0.267354	0.000163838	0.000242344
AM01822	BB170014A20F03.5 Bee Brain Normalized/Subtracted Library, BB17 Apis mellifera cDNA clone BB170014A20F03 5', mRNA sequence	SET: UI_EST BI510537;	-0.36516	0.000171785	0.00025322
AM03405	GB10780-RA [PREDICTED: Apis mellifera hypothetical protein LOC726662 (LOC726662), mRNA]	SET: OGS; Dmel Ortholog - C. Elsik Feb_2007: FBgn0083986; Best Dmel 5.1 match: FBgn0083986, blastp escore 5E-07;	-0.212164	0.000194499	0.000285713
AM03912	GB11289-RA	SET: OGS; Dmel Ortholog - C. Elsik Feb_2007: FBgn0031093; Best Dmel 5.1 match: FBgn0031093, blastp escore 6E-119;	-0.147768	0.000218961	0.000320541
AM11830	GB19276-RA [PREDICTED: Apis mellifera similar to CG9911-PA, isoform A (LOC552191), mRNA]	SET: OGS; Dmel Ortholog - C. Elsik Feb_2007: FBgn0030734; Best Dmel 5.1 match: FBgn0030734, blastp escore 4E-167;	-0.223243	0.000231423	0.000337624
AM12354	GB19807-RA [PREDICTED: Apis mellifera similar to CG8545-PA (LOC726212), mRNA]	SET: OGS; Best Dmel 5.1 match: FBgn0033741, blastp escore 7E-166;	-0.185005	0.000232714	0.000338349
AM11276	GB18715-RA [PREDICTED: Apis mellifera similar to Ubiquitin-conjugating enzyme E2 L3 (Ubiquitin-protein ligase L3) (Ubiquitin carrier protein L3) (UbcM4) (LOC413822), mRNA]	SET: OGS; Dmel Ortholog - C. Elsik Feb_2007: FBgn0026316; Best Dmel 5.1 match: FBgn0026316, blastp escore 4E-72;	-0.282649	0.000238394	0.000345428
AM01867	NW_001253479.1 SET: UI_EST BI511021; Apis mellifera linkage group 7 genomic contig, reference assembly (based on Amel_4.0 Group7.33)	SET: UI_EST BI511021;	0.202992	0.00024323	0.00035124
AM05868	GB13261-RA [PREDICTED: Apis mellifera similar to echinoid CG12676-PA (LOC413423), mRNA]	SET: OGS; Dmel Ortholog - C. Elsik Feb_2007: FBgn0000547; Best Dmel 5.1 match: FBgn0000547, blastp escore 0E+00;	0.183209	0.000247348	0.00035598
AM12643	GB20095-RA	SET: OGS; Best Dmel 5.1 match: FBgn0029846, blastp escore 7E-34;	0.199656	0.000249738	0.000357179
AM00519	DB734873 RIKEN full-length enriched honey bee cDNA library, head Apis mellifera cDNA clone BH10024F21 5', mRNA sequence	SET: UI_EST BH1B0024F21T3;	0.17077	0.000249857	0.000357179
AM00709	DB742197 RIKEN full-length enriched honey bee cDNA library, head Apis mellifera cDNA clone BH10050L07 5', mRNA sequence	SET: UI_EST BH1B0050L07T3;	0.348478	0.000252987	0.000360443
AM08221	GB15637-RA [PREDICTED: Apis mellifera similar to 40S ribosomal protein S3 (LOC551330), mRNA]	SET: OGS; Dmel Ortholog - C. Elsik Feb_2007: FBgn0002622; Best Dmel 5.1 match: FBgn0002622, blastp escore 6E-104;	-0.352257	0.000266303	0.00037815
AM03048	GB10420-RA [PREDICTED: Apis mellifera similar to ribosomal protein L5 (LOC726004), partial mRNA]	SET: OGS; Best Dmel 5.1 match: FBgn0064225, blastp escore 2E-08;	-0.49374	0.000267281	0.000378278
AM02120	BB160011B10G05.5 Bee Brain Normalized Library, BB16 Apis mellifera cDNA clone BB160011B10G05 5', mRNA sequence	SET: UI_EST BI513238;	0.252583	0.000271597	0.000383114
AM08804	GB16224-RA [PREDICTED: Apis mellifera similar to zinc finger protein 585A (LOC411960), partial mRNA]	SET: OGS; Best Dmel 5.1 match: FBgn0020309, blastp escore 5E-70;	0.144419	0.000278016	0.000390874
AM01128	BB170019A20F10.5 Bee Brain Normalized/Subtracted Library, BB17 Apis mellifera cDNA clone BB170019A20F10 5', mRNA sequence	SET: UI_EST BI503649;	0.286564	0.000279181	0.000391221
AM07631	GB15040-RA [PREDICTED: Apis mellifera similar to CG32131-PA (LOC408350), mRNA]	SET: OGS; Dmel Ortholog - C. Elsik Feb_2007: FBgn0052131; Best Dmel 5.1 match: FBgn0052131, blastp escore 2E-56;	0.321471	0.00028353	0.000396012
AM01665	BB170006B10E12.5 Bee Brain Normalized/Subtracted Library, BB17 Apis mellifera cDNA clone BB170006B10E12 5', mRNA sequence	SET: UI_EST BI509091;	0.335227	0.000288404	0.000401503
AM08864	GB16284-RA [PREDICTED: Apis mellifera similar to COP CG3948-PA, isoform A (LOC550981), mRNA]	SET: OGS; Also matches: XM_623377.2; Dmel Ortholog - C. Elsik Feb_2007: FBgn0040512; Best Dmel 5.1 match: FBgn0040512, blastp escore 2E-74;	-0.31838	0.000296221	0.000411042
AM07554	GB14963-RB	Dmel Ortholog - C. Elsik Feb_2007: FBgn0024194; Best Dmel 5.1 match: FBgn0024194, blastp escore 1E-37;	-0.157305	0.000302175	0.000417944
AM01010	DB767873 RIKEN full-length enriched honey bee cDNA library, head Apis mellifera cDNA clone BH10046E13 3', mRNA sequence	SET: UI_EST BH1B0092P21M3;	-0.211188	0.000308313	0.000425052
AM02174	BB170008A10G07.5 Bee Brain Normalized/Subtracted Library, BB17 Apis mellifera cDNA clone BB170008A10G07 5', mRNA sequence	SET: UI_EST BI513677;	0.239662	0.000318158	0.000437211
AM05056	GB12439-RA [PREDICTED: Apis mellifera similar to riboflavin kinase (LOC552134), mRNA]	SET: OGS; Dmel Ortholog - C. Elsik Feb_2007: FBgn0014930; Best Dmel 5.1 match: FBgn0014930, blastp escore 3E-39;	-0.338131	0.000326244	0.000446881
AM11395	GB18838-RA [PREDICTED: Apis mellifera similar to spaghetti squash CG3595-PA (LOC552638), mRNA]	SET: OGS; Best Dmel 5.1 match: FBgn0003514, blastp escore 2E-88;	-0.266077	0.000337217	0.00046043
AM03671	GB11047-RA [PREDICTED: Apis mellifera similar to CG6015-PA (LOC413523), mRNA]	SET: OGS; Dmel Ortholog - C. Elsik Feb_2007: FBgn0038927; Best Dmel 5.1 match: FBgn0038927, blastp escore 0E+00;	-0.200983	0.000348815	0.000474745
AM08450	GB15868-RA	SET: OGS;	0.155018	0.000360387	0.000488932
AM01130	NW_001253328.1 SET: UI_EST BI503666; Apis mellifera linkage group 3 genomic contig, reference assembly (based on Amel_4.0 Group3.36)	SET: UI_EST BI503666;	0.581108	0.000391479	0.000529429
AM01642	BB170002B20D07.5 Bee Brain Normalized/Subtracted Library, BB17 Apis mellifera cDNA clone BB170002B20D07 5', mRNA sequence	SET: UI_EST BI508774;	0.272444	0.000416797	0.000561884
AM07320	GB14723-RA [PREDICTED: Apis mellifera similar to mitochondrial ribosomal protein L12 CG5012-PA (LOC409926), mRNA]	SET: OGS; Dmel Ortholog - C. Elsik Feb_2007: FBgn0011787; Best Dmel 5.1 match: FBgn0011787, blastp escore 2E-34;	-0.234511	0.000418917	0.000562961
AM03095	GB10468-RA	SET: OGS;	0.258569	0.000441008	0.000590785
AM00017	GB30209-RA Dscam exon 28 [Apis mellifera Down syndrome cell adhesion molecule (Dscam), mRNA]	SET: Dscam exon 28; Dmel Ortholog - C. Elsik Feb_2007: FBgn0033159; Best Dmel 5.1 match: FBgn0033159, blastp escore 0E+00;	0.300626	0.000450724	0.000601907
AM02718	GB10090-RA [PREDICTED: Apis mellifera similar to CG7288-PA (LOC411030), mRNA]	SET: OGS; Dmel Ortholog - C. Elsik Feb_2007: FBgn0030969; Best Dmel 5.1 match: FBgn0030969, blastp escore 0E+00;	-0.132341	0.000463181	0.000616609
AM05645	GB13035-RA [PREDICTED: Apis mellifera similar to CG1599-PA (LOC550961), mRNA]	SET: OGS; Also matches: XM_001123057.1; Dmel Ortholog - C. Elsik Feb_2007: FBgn0033452; Best Dmel 5.1 match: FBgn0033452, blastp escore 4E-76;	-0.264831	0.000467403	0.000620292
AM03182	GB10555-RA [PREDICTED: Apis mellifera similar to CG1249-PA, transcript variant 1 (LOC414039), mRNA]	SET: OGS; Dmel Ortholog - C. Elsik Feb_2007: FBgn0037434; Best Dmel 5.1 match: FBgn0037434, blastp escore 7E-61;	-0.230055	0.000491568	0.000650335
AM06418	GB13819-RA [PREDICTED: Apis mellifera similar to singed CG32858-PA, isoform A (LOC412722), mRNA]	SET: OGS; Dmel Ortholog - C. Elsik Feb_2007: FBgn0003447; Best Dmel 5.1 match: FBgn0003447, blastp escore 0E+00;	0.411351	0.000512008	0.000674348
AM05831	GB13223-RA [PREDICTED: Apis mellifera similar to Ferritin 2 light chain homologue CG1469-PA, isoform A (LOC551684), mRNA]	SET: OGS; Dmel Ortholog - C. Elsik Feb_2007: FBgn0015221; Best Dmel 5.1 match: FBgn0015221, blastp escore 3E-34;	-0.444611	0.000512885	0.000674348
AM03218	GB10591-RA [PREDICTED: Apis mellifera similar to ubiquitin-fold modifier 1 (LOC726196), mRNA]	SET: OGS;	-0.177196	0.000539783	0.000707531
AM07864	GB15275-RA [PREDICTED: Apis mellifera hypothetical protein LOC725100 (LOC725100), mRNA]	SET: OGS;	-0.202353	0.000592335	0.000774033
AM05818	GB13210-RA [PREDICTED: Apis mellifera similar to Probable elongation factor 1-beta (EF-1-beta) (LOC552649), mRNA]	SET: OGS; Dmel Ortholog - C. Elsik Feb_2007: FBgn0028737; Best Dmel 5.1 match: FBgn0028737, blastp escore 2E-70;	-0.24408	0.000594871	0.000774168
AM03551	GB10926-RA [PREDICTED: Apis mellifera similar to CG14290-PB, transcript variant 1 (LOC411677), mRNA]	SET: OGS; Dmel Ortholog - C. Elsik Feb_2007: FBgn0038662; Best Dmel 5.1 match: FBgn0038662, blastp escore 3E-35;	-0.290419	0.000596073	0.000774168
AM12416	GB19869-RA [PREDICTED: Apis mellifera similar to CG12531-PA (LOC409565), mRNA]	SET: OGS; Best Dmel 5.1 match: FBgn0031064, blastp escore 0E+00;	0.407032	0.000599517	0.000776274
AM03772	GB11148-RA [PREDICTED: Apis mellifera similar to CG4525-PA (LOC726600), mRNA]	SET: OGS; Dmel Ortholog - C. Elsik Feb_2007: FBgn0038358; Best Dmel 5.1 match: FBgn0038358, blastp escore 8E-75;	-0.184204	0.000602912	0.000778304
AM11574	GB19018-RA [PREDICTED: Apis mellifera hypothetical protein LOC725749 (LOC725749), mRNA]	SET: OGS;	-0.158767	0.000623782	0.000802813
AM11772	GB19218-RA [PREDICTED: Apis mellifera similar to Darkener of apricot CG33553-PE, isoform E (LOC411812), partial mRNA]	SET: OGS; Dmel Ortholog - C. Elsik Feb_2007: FBgn0053553; Best Dmel 5.1 match: FBgn0053553, blastp escore 0E+00;	0.226331	0.000644363	0.000826803
AM10787	GB18221-RA	SET: OGS; Dmel Ortholog - C. Elsik Feb_2007: FBgn0034654; Best Dmel 5.1 match: FBgn0034654, blastp escore 5E-29;	-0.591066	0.000669423	0.000856379
AM02141	BB160012B20G04.5 Bee Brain Normalized Library, BB16 Apis mellifera cDNA clone BB160012B20G04 5', mRNA sequence	SET: UI_EST BI513447;	0.263315	0.000716219	0.000912781
AM12017	GB19465-RA [PREDICTED: Apis mellifera similar to CG3195-PA, isoform A (LOC550715), mRNA]	SET: OGS; Dmel Ortholog - C. Elsik Feb_2007: FBgn0034968; Best Dmel 5.1 match: FBgn0034968, blastp escore 6E-74;	-0.485687	0.000717797	0.000912781
AM12410	GB19863-RA [PREDICTED: Apis mellifera similar to Insulin-degrading enzyme (Insulysin) (Insulinase) (Insulin protease) (LOC413539), mRNA]	SET: OGS; Dmel Ortholog - C. Elsik Feb_2007: FBgn0001247; Best Dmel 5.1 match: FBgn0001247, blastp escore 2E-147;	-0.299064	0.000768888	0.00097484
AM07316	GB14719-RA [PREDICTED: Apis mellifera similar to CG31302-PA, isoform A (LOC724299), mRNA]	SET: OGS; Dmel Ortholog - C. Elsik Feb_2007: FBgn0051302; Best Dmel 5.1 match: FBgn0051302, blastp escore 0E+00;	0.142175	0.000802028	0.00101384
AM00088	GB30315-RA	SET: OGS; Best Dmel 5.1 match: FBgn0052133, blastp escore 1E-13;	0.236463	0.000808982	0.00101961
AM08759	GB16182-RA [PREDICTED: Apis mellifera similar to Ribosomal protein L21 CG12775-PA (LOC726056), mRNA]	SET: OGS; Dmel Ortholog - C. Elsik Feb_2007: FBgn0032987; Best Dmel 5.1 match: FBgn0032987, blastp escore 8E-72;	-0.380996	0.000814579	0.00102363
AM06427	GB30582-RA_2 [PREDICTED: Apis mellifera similar to CG4495-PA, transcript variant 2 (LOC552081), partial mRNA]	SET: OGS; Dmel Ortholog - C. Elsik Feb_2007: FBgn0031893; Best Dmel 5.1 match: FBgn0031893, blastp escore 1E-22;	-0.182958	0.000855962	0.00107225
AM05611	GB13000-RA [PREDICTED: Apis mellifera similar to mitochondrial ribosomal protein L30 CG7038-PA (LOC724164), mRNA]	SET: OGS; Dmel Ortholog - C. Elsik Feb_2007: FBgn0029718; Best Dmel 5.1 match: FBgn0029718, blastp escore 1E-24;	-0.228077	0.000858306	0.00107225
AM08632	GB16051-RA	SET: OGS;	-0.203585	0.000873455	0.00108799
AM03907	GB11284-RA [PREDICTED: Apis mellifera similar to Proteasome subunit alpha type 1 (Proteasome component C2) (Macropain subunit C2) (Multicatalytic endopeptidase complex subunit C2) (Proteasome nu chain) (LOC552654), mRNA]	SET: OGS; Dmel Ortholog - C. Elsik Feb_2007: FBgn0003151; Best Dmel 5.1 match: FBgn0003151, blastp escore 8E-93;	-0.294459	0.000955689	0.00118695
AM04770	GB12149-RA [PREDICTED: Apis mellifera similar to Transcription elongation factor 1 homolog (LOC725072), mRNA]	SET: OGS; Dmel Ortholog - C. Elsik Feb_2007: FBgn0036531; Best Dmel 5.1 match: FBgn0036531, blastp escore 4E-28;	-0.309831	0.000967526	0.00119816
AM01535	BB170004B10F01.5 Bee Brain Normalized/Subtracted Library, BB17 Apis mellifera cDNA clone BB170004B10F01 5', mRNA sequence	SET: UI_EST BI507727;	-0.385225	0.000982	0.00121256
AM12089	GB30211-RB	SET: OGS; Dmel Ortholog - C. Elsik Feb_2007: FBgn0000462; Best Dmel 5.1 match: FBgn0000462, blastp escore 5E-143;	0.180709	0.00101261	0.00124451
AM04744	GB12123-RA [PREDICTED: Apis mellifera similar to glutamyl-prolyl tRNA synthetase (LOC725395), mRNA]	SET: OGS; Dmel Ortholog - C. Elsik Feb_2007: FBgn0005674; Best Dmel 5.1 match: FBgn0005674, blastp escore 0E+00;	-0.309529	0.00101372	0.00124451
AM07571	GB14980-RA [PREDICTED: Apis mellifera similar to Translocation protein 1 CG4758-PA, isoform A (LOC410916), mRNA]	SET: OGS; Dmel Ortholog - C. Elsik Feb_2007: FBgn0011584; Best Dmel 5.1 match: FBgn0011584, blastp escore 2E-90;	-0.315885	0.00107435	0.00131516
AM03118	GB10491-RA [PREDICTED: Apis mellifera similar to GMP synthase [glutamine-hydrolyzing] (Glutamine amidotransferase) (GMP synthetase) (LOC409846), mRNA]	SET: OGS; Dmel Ortholog - C. Elsik Feb_2007: FBgn0000239; Best Dmel 5.1 match: FBgn0000239, blastp escore 0E+00;	0.133623	0.00111423	0.00136006
AM05410	GB12795-RA [PREDICTED: Apis mellifera similar to Ribosomal protein L18A CG6510-PA (LOC409832), mRNA]	SET: OGS; Dmel Ortholog - C. Elsik Feb_2007: FBgn0010409; Best Dmel 5.1 match: FBgn0010409, blastp escore 1E-81;	-0.29914	0.00113596	0.00138262
AM02986	GB10356-RA [PREDICTED: Apis mellifera hypothetical LOC409314 (LOC409314), mRNA]	SET: OGS;	0.416688	0.00114095	0.00138475
AM10446	GB17875-RA [PREDICTED: Apis mellifera similar to Ejaculatory bulb protein III CG11390-PA (LOC725382), mRNA]	SET: OGS; Best Dmel 5.1 match: FBgn0011695, blastp escore 1E-18;	-0.681321	0.00116886	0.00141458
AM10542	GB17969-RA [PREDICTED: Apis mellifera similar to CG13698-PB (LOC725625), mRNA]	SET: OGS; Dmel Ortholog - C. Elsik Feb_2007: FBgn0036773; Best Dmel 5.1 match: FBgn0036773, blastp escore 7E-67;	0.245364	0.00118975	0.00143579
AM05432	GB12817-RA	SET: OGS; Dmel Ortholog - C. Elsik Feb_2007: FBgn0032117; Best Dmel 5.1 match: FBgn0032117, blastp escore 3E-15;	-0.149579	0.00122868	0.00147858
AM11653	GB19098-RA	SET: OGS; Dmel Ortholog - C. Elsik Feb_2007: FBgn0051760; Best Dmel 5.1 match: FBgn0051760, blastp escore 0E+00;	0.379465	0.00136559	0.00163871
AM12819	GB19647-RA	SET: OGS; Dmel Ortholog - C. Elsik Feb_2007: FBgn0039419; Best Dmel 5.1 match: FBgn0039419, blastp escore 4E-12;	-0.203754	0.00143031	0.00171155
AM03656	GB11032-RA [PREDICTED: Apis mellifera similar to Moesin CG10701-PD, isoform D (LOC725667), partial mRNA]	SET: OGS; Dmel Ortholog - C. Elsik Feb_2007: FBgn0011661; Best Dmel 5.1 match: FBgn0011661, blastp escore 1E-29;	0.194816	0.00157104	0.00187468
AM02996	GB10367-RA [PREDICTED: Apis mellifera similar to CG6475-PA (LOC409203), mRNA]	SET: OGS; Dmel Ortholog - C. Elsik Feb_2007: FBgn0034605; Best Dmel 5.1 match: FBgn0032684, blastp escore 1E-71;	-0.263998	0.00159194	0.00189433
AM10311	GB17738-RA [PREDICTED: Apis mellifera similar to pleckstrin homology domain containing, family K member 1 (LOC409610), mRNA]	SET: OGS; Best Dmel 5.1 match: FBgn0004243, blastp escore 2E-06;	-0.166947	0.00160115	0.00189997
AM09752	GB17177-RA [PREDICTED: Apis mellifera similar to centaurin gamma 1A CG31811-PB, isoform B (LOC724383), mRNA]	SET: OGS; Dmel Ortholog - C. Elsik Feb_2007: FBgn0028509; Best Dmel 5.1 match: FBgn0028509, blastp escore 1E-128;	-0.181701	0.00166863	0.00197454
AM06171	GB13570-RA [PREDICTED: Apis mellifera similar to Centromere/kinetochore protein zw10 homolog (LOC725793), mRNA]	SET: OGS; Dmel Ortholog - C. Elsik Feb_2007: FBgn0004643; Best Dmel 5.1 match: FBgn0004643, blastp escore 1E-42;	-0.212602	0.00175734	0.00207232
AM03102	GB10475-RA [PREDICTED: Apis mellifera similar to Exosome complex exonuclease RRP42 (Ribosomal RNA-processing protein 42) (Exosome component 7) (p8) (LOC411836), partial mRNA]	SET: OGS; Dmel Ortholog - C. Elsik Feb_2007: FBgn0034065; Best Dmel 5.1 match: FBgn0034065, blastp escore 5E-31;	-0.271143	0.00176099	0.00207232
AM05816	GB13208-RA [PREDICTED: Apis mellifera similar to CG15884-PA (LOC725509), mRNA]	SET: OGS;	0.146666	0.00179132	0.00210221
AM03354	GB10729-RA	SET: OGS;	-0.208549	0.00187194	0.00219079
AM10259	GB17686-RA	SET: OGS; Dmel Ortholog - C. Elsik Feb_2007: FBgn0027495; Best Dmel 5.1 match: FBgn0027495, blastp escore 5E-63;	-0.484158	0.00187917	0.00219323
AM06127	GB13525-RA [PREDICTED: Apis mellifera similar to Syntrophin-like 1 CG7152-PB, isoform B (LOC724333), mRNA]	SET: OGS; Dmel Ortholog - C. Elsik Feb_2007: FBgn0037130; Best Dmel 5.1 match: FBgn0037130, blastp escore 2E-143;	0.203852	0.00189654	0.00220745
AM11590	GB19035-RA [PREDICTED: Apis mellifera similar to Tubulin alpha-6 chain (Alpha-tubulin 6) (Alpha-tubulin isotype M-alpha-6) (LOC410614), mRNA]	SET: OGS; Best Dmel 5.1 match: FBgn0003885, blastp escore 5E-153;	-0.14516	0.00203509	0.00236226
AM08185	GB15601-RA [PREDICTED: Apis mellifera similar to Signal recognition particle receptor CG33162-PA (LOC410469), mRNA]	SET: OGS; Dmel Ortholog - C. Elsik Feb_2007: FBgn0011509; Best Dmel 5.1 match: FBgn0011509, blastp escore 6E-51;	-0.201623	0.00205276	0.00237027
AM08037	GB15450-RA [PREDICTED: Apis mellifera similar to tropomodulin CG1539-PA, isoform A, transcript variant 1 (LOC409024), mRNA]	SET: OGS; Dmel Ortholog - C. Elsik Feb_2007: FBgn0082582; Best Dmel 5.1 match: FBgn0082582, blastp escore 8E-165;	0.17759	0.00205312	0.00237027
AM00459	DB732485 RIKEN full-length enriched honey bee cDNA library, head Apis mellifera cDNA clone BH10015I08 5', mRNA sequence	SET: UI_EST BH1B0015I08T3;	-0.149881	0.00210092	0.00241889
AM12738	GB30203-RA	SET: OGS; Best Dmel 5.1 match: FBgn0052654, blastp escore 2E-04;	0.17038	0.00210795	0.00242045
AM06790	GB14191-RA [PREDICTED: Apis mellifera similar to Proteasome subunit beta type 1 (Proteasome 26 kDa subunit) (LOC411695), mRNA]	SET: OGS; Dmel Ortholog - C. Elsik Feb_2007: FBgn0002284; Best Dmel 5.1 match: FBgn0002284, blastp escore 6E-79;	-0.334693	0.00221717	0.00253902
AM03225	GB10598-RA [PREDICTED: Apis mellifera similar to CG6852-PA (LOC727309), mRNA]	SET: OGS; Dmel Ortholog - C. Elsik Feb_2007: FBgn0036820; Best Dmel 5.1 match: FBgn0036820, blastp escore 2E-27;	-0.334105	0.00224475	0.00256371
AM06757	GB14157-RA [PREDICTED: Apis mellifera similar to Heparin-binding growth factor 1 precursor (HBGF-1) (Acidic fibroblast growth factor) (aFGF) (LOC551529), mRNA]	SET: OGS;	0.412894	0.0023216	0.00264139
AM07530	GB14939-RA [PREDICTED: Apis mellifera similar to boca CG30498-PA (LOC726872), partial mRNA]	SET: OGS; Dmel Ortholog - C. Elsik Feb_2007: FBgn0004132; Best Dmel 5.1 match: FBgn0004132, blastp escore 7E-40;	-0.216479	0.0023305	0.00264139
AM07912	GB15324-RA [PREDICTED: Apis mellifera similar to CG8027-PA (LOC552725), mRNA]	SET: OGS; Dmel Ortholog - C. Elsik Feb_2007: FBgn0033392; Best Dmel 5.1 match: FBgn0033392, blastp escore 4E-131;	-0.149478	0.00233137	0.00264139
AM11421	GB18864-RA [PREDICTED: Apis mellifera similar to CG6214-PM, isoform M (LOC412217), mRNA]	SET: OGS; Dmel Ortholog - C. Elsik Feb_2007: FBgn0032456; Best Dmel 5.1 match: FBgn0032456, blastp escore 0E+00;	0.241803	0.00239778	0.00270943
AM11331	GB18771-RA [PREDICTED: Apis mellifera similar to 60S ribosomal protein L36 (Protein minute(1)1B) (LOC551870), mRNA]	SET: OGS; Dmel Ortholog - C. Elsik Feb_2007: FBgn0002579; Best Dmel 5.1 match: FBgn0002579, blastp escore 1E-40;	-0.369841	0.00268867	0.00303009
AM06649	GB14050-RA [PREDICTED: Apis mellifera similar to CG14199-PA (LOC725059), mRNA]	SET: OGS; Dmel Ortholog - C. Elsik Feb_2007: FBgn0040890; Best Dmel 5.1 match: FBgn0040890, blastp escore 3E-21;	-0.317034	0.00283383	0.00318526
AM05125	GB12508-RA [PREDICTED: Apis mellifera similar to Ribosomal protein L23A CG7977-PA (LOC409637), mRNA]	SET: OGS; Dmel Ortholog - C. Elsik Feb_2007: FBgn0026372; Best Dmel 5.1 match: FBgn0026372, blastp escore 2E-67;	-0.457478	0.00325804	0.00365243
AM11610	GB19055-RA	SET: OGS; Best Dmel 5.1 match: FBgn0038037, blastp escore 1E-101;	0.169325	0.00338535	0.0037852
AM05754	GB13145-RA [PREDICTED: Apis mellifera similar to ankyrin repeat domain 32 (LOC725347), mRNA]	SET: OGS; Best Dmel 5.1 match: FBgn0039075, blastp escore 8E-12;	0.205248	0.00372603	0.00415521
AM07944	GB15356-RA	SET: OGS; Dmel Ortholog - C. Elsik Feb_2007: FBgn0024187; Best Dmel 5.1 match: FBgn0024187, blastp escore 0E+00;	-0.135519	0.00377818	0.00420236
AM05817	GB13209-RA [PREDICTED: Apis mellifera similar to F18A12.8a (LOC411846), mRNA]	SET: OGS; Best Dmel 5.1 match: FBgn0027570, blastp escore 1E-118;	0.154775	0.00425156	0.00471657
AM07683	GB15092-RA [PREDICTED: Apis mellifera similar to translocase of outer mitochondrial membrane 20 homolog (LOC413845), mRNA]	SET: OGS; Dmel Ortholog - C. Elsik Feb_2007: FBgn0036928; Best Dmel 5.1 match: FBgn0036928, blastp escore 1E-40;	-0.296948	0.00428523	0.00474158
AM10516	GB17943-RA [PREDICTED: Apis mellifera similar to Eukaryotic translation initiation factor 2 subunit alpha (eIF-2-alpha) (LOC726500), mRNA]	SET: OGS; Best Dmel 5.1 match: FBgn0004925, blastp escore 1E-20;	-0.221965	0.00441588	0.00486266
AM09672	GB17097-RA [PREDICTED: Apis mellifera similar to CG33274-PA (LOC408688), mRNA]	SET: OGS; Best Dmel 5.1 match: FBgn0033159, blastp escore 0E+00;	0.219043	0.00441748	0.00486266
AM11407	GB18850-RA [PREDICTED: Apis mellifera similar to CG11138-PC, isoform C (LOC409876), mRNA]	SET: OGS; Dmel Ortholog - C. Elsik Feb_2007: FBgn0030400; Best Dmel 5.1 match: FBgn0030400, blastp escore 4E-51;	0.267616	0.0045472	0.00499254
AM06740	GB14140-RA [PREDICTED: Apis mellifera similar to Mitochondrial import inner membrane translocase subunit Tim8 (LOC726498), mRNA]	SET: OGS; Dmel Ortholog - C. Elsik Feb_2007: FBgn0027359; Best Dmel 5.1 match: FBgn0027359, blastp escore 2E-27;	-0.30118	0.00483288	0.00529256
AM08544	GB15963-RA [PREDICTED: Apis mellifera similar to CG6180-PA (LOC726495), mRNA]	SET: OGS; Best Dmel 5.1 match: FBgn0032453, blastp escore 4E-41;	-0.171967	0.00526081	0.00574643
AM05621	GB13010-RA [PREDICTED: Apis mellifera similar to essential meiotic endonuclease 1 homolog 1 (LOC552851), mRNA]	SET: OGS; Dmel Ortholog - C. Elsik Feb_2007: FBgn0033549; Best Dmel 5.1 match: FBgn0033549, blastp escore 3E-28;	-0.177527	0.0056778	0.00617027
AM03437	GB10812-RA [PREDICTED: Apis mellifera similar to nucleotide binding protein-like (LOC551442), mRNA]	SET: OGS; Dmel Ortholog - C. Elsik Feb_2007: FBgn0032986; Best Dmel 5.1 match: FBgn0032986, blastp escore 2E-70;	-0.322756	0.00642171	0.00696094
AM08023	GB15436-RA [PREDICTED: Apis mellifera similar to UPF0139 protein CGI-140 (LOC724802), mRNA]	SET: OGS; Dmel Ortholog - C. Elsik Feb_2007: FBgn0035592; Best Dmel 5.1 match: FBgn0035592, blastp escore 1E-40;	-0.218622	0.0065039	0.00703214
AM01029	BB170002A20G05.5 Bee Brain Normalized/Subtracted Library, BB17 Apis mellifera cDNA clone BB170002A20G05 5', mRNA sequence	SET: UI_EST BI502717;	0.618842	0.00652814	0.00704047
AM08465	GB15884-RA	SET: OGS; Dmel Ortholog - C. Elsik Feb_2007: FBgn0010407; Best Dmel 5.1 match: FBgn0010407, blastp escore 5E-178;	0.15908	0.00664229	0.00714549
AM12908	GB30093-RA	SET: OGS; Also matches: GB30093-RB; Dmel Ortholog - C. Elsik Feb_2007: FBgn0029762; Best Dmel 5.1 match: FBgn0029762, blastp escore 0E+00;	0.19193	0.00684142	0.00734117
AM00958	DB752750 RIKEN full-length enriched honey bee cDNA library, head Apis mellifera cDNA clone BH10087F02 5', mRNA sequence		-0.290964	0.00688374	0.00736802
AM07566	GB14974-RA	SET: OGS; Dmel Ortholog - C. Elsik Feb_2007: FBgn0000449; Best Dmel 5.1 match: FBgn0000449, blastp escore 2E-80;	0.155796	0.00707922	0.00755826
AM11463	GB18906-RA [PREDICTED: Apis mellifera similar to CG7611-PA, isoform A (LOC724976), mRNA]	SET: OGS; Dmel Ortholog - C. Elsik Feb_2007: FBgn0037094; Best Dmel 5.1 match: FBgn0037094, blastp escore 6E-92;	-0.489163	0.00710586	0.00756774
AM00773R	DB744501 RIKEN full-length enriched honey bee cDNA library, head Apis mellifera cDNA clone BH10058L22 5', mRNA sequence	SET: UI_EST BH1B0058L22T3;	0.190081	0.00714558	0.00759106
AM07233	GB14636-RA [PREDICTED: Apis mellifera similar to CG1764-PA, transcript variant 2 (LOC552121), mRNA]	SET: OGS; Dmel Ortholog - C. Elsik Feb_2007: FBgn0030467; Best Dmel 5.1 match: FBgn0030467, blastp escore 1E-83;	0.129643	0.00719658	0.00762623
AM05597	GB12986-RA [PREDICTED: Apis mellifera similar to Rev1 CG12189-PA (LOC726862), mRNA]	SET: OGS; Also matches: XM_393336.3; Dmel Ortholog - C. Elsik Feb_2007: FBgn0035150; Best Dmel 5.1 match: FBgn0035150, blastp escore 1E-126;	-0.214669	0.00722189	0.00763406
AM03995	GB11372-RA [PREDICTED: Apis mellifera similar to clot CG11024-PA (LOC412420), mRNA]	SET: OGS; Dmel Ortholog - C. Elsik Feb_2007: FBgn0000318; Best Dmel 5.1 match: FBgn0000318, blastp escore 5E-32;	-0.201704	0.00739138	0.00779388
AM00756	DB763017 RIKEN full-length enriched honey bee cDNA library, head Apis mellifera cDNA clone BH10029C10 3', mRNA sequence	SET: UI_EST BH1B0057E12M3;	-0.242644	0.00767256	0.0080704
AM07112	GB14514-RA [PREDICTED: Apis mellifera similar to NTF2-related export protein (p15) (LOC413378), mRNA]	SET: OGS; Dmel Ortholog - C. Elsik Feb_2007: FBgn0028411; Best Dmel 5.1 match: FBgn0028411, blastp escore 2E-37;	-0.211463	0.00803078	0.00842639
AM06640	GB30239-RA [PREDICTED: Apis mellifera similar to Chip CG3924-PA, isoform A (LOC411238), mRNA]	SET: OGS; Also matches: GB30239-RB; Dmel Ortholog - C. Elsik Feb_2007: FBgn0013764; Best Dmel 5.1 match: FBgn0013764, blastp escore 6E-151;	0.182299	0.00812253	0.00850172
AM05209	GB12593-RA [PREDICTED: Apis mellifera similar to Bis(5-nucleosyl)-tetraphosphatase [Asymmetrical] (Diadenosine 5,5-P1,P4-tetraphosphate asymmetrical hydrolase) (Diadenosine tetraphosphatase) (Ap4A hydrolase) (Ap4Aase) (Nucleoside diphosphate-linked moiety X motif 2) (Nudix motif 2)... (LOC724681), mRNA]	SET: OGS; Dmel Ortholog - C. Elsik Feb_2007: FBgn0051713; Best Dmel 5.1 match: FBgn0051713, blastp escore 3E-13;	-0.209318	0.00877718	0.00916441
AM01205	BB170010A10C12.5 Bee Brain Normalized/Subtracted Library, BB17 Apis mellifera cDNA clone BB170010A10C12 5', mRNA sequence	SET: UI_EST BI504411;	0.288429	0.00964356	0.0100444
AM06681	GB30528-RA_2 [PREDICTED: Apis mellifera similar to Vacuolar protein sorting-associated protein 45 (mVps45) (LOC727031), partial mRNA]	SET: OGS; Dmel Ortholog - C. Elsik Feb_2007: FBgn0037711; Best Dmel 5.1 match: FBgn0037711, blastp escore 1E-128;	-0.380339	0.0100847	0.0104783
AM08695	GB16115-RA [PREDICTED: Apis mellifera similar to Proteasome subunit alpha type 4 (Proteasome component C9) (Macropain subunit C9) (Multicatalytic endopeptidase complex subunit C9) (Proteasome subunit L) (LOC413757), mRNA]	SET: OGS; Dmel Ortholog - C. Elsik Feb_2007: FBgn0031677; Best Dmel 5.1 match: FBgn0031677, blastp escore 7E-07;	0.144673	0.0103876	0.0107667
AM10678	GB18108-RA [PREDICTED: Apis mellifera similar to Ribosomal protein L40 CG2960-PA (LOC725943), mRNA]	SET: OGS; Dmel Ortholog - C. Elsik Feb_2007: FBgn0003941; Best Dmel 5.1 match: FBgn0003941, blastp escore 1E-69;	-0.417959	0.0105592	0.010918
AM10862	GB18297-RA [PREDICTED: Apis mellifera similar to Task7 CG9361-PA (LOC413020), mRNA]	SET: OGS; Dmel Ortholog - C. Elsik Feb_2007: FBgn0037690; Best Dmel 5.1 match: FBgn0037690, blastp escore 2E-131;	0.142646	0.0111605	0.0115118
AM09495	GB16918-RA [PREDICTED: Apis mellifera similar to Threonyl-tRNA synthetase CG5353-PA, isoform A, transcript variant 1 (LOC412200), mRNA]	Dmel Ortholog - C. Elsik Feb_2007: FBgn0027081; Best Dmel 5.1 match: FBgn0027081, blastp escore 0E+00;	-0.411652	0.0119834	0.0123308
AM09499	GB16922-RA	SET: OGS;	0.21883	0.0120518	0.0123712
AM11018	GB18455-RA [PREDICTED: Apis mellifera similar to Buffy CG8238-PA (LOC411613), mRNA]	SET: OGS; Dmel Ortholog - C. Elsik Feb_2007: FBgn0040491; Best Dmel 5.1 match: FBgn0040491, blastp escore 6E-52;	-0.196759	0.0131497	0.0134658
AM10942	GB18379-RA	SET: OGS; Dmel Ortholog - C. Elsik Feb_2007: FBgn0044826; Best Dmel 5.1 match: FBgn0044826, blastp escore 3E-157;	-0.151601	0.013727	0.0140233
AM02079	BB160010B10D08.5 Bee Brain Normalized Library, BB16 Apis mellifera cDNA clone BB160010B10D08 5', mRNA sequence	SET: UI_EST BI512846;	0.225704	0.0139416	0.0142084
AM10519	GB17946-RA [PREDICTED: Apis mellifera similar to TATA-box-binding protein (TATA-box factor) (TATA-binding factor) (TATA sequence-binding protein) (Transcription initiation factor TFIID TBP subunit), transcript variant 1 (LOC550692), mRNA]	SET: OGS; Dmel Ortholog - C. Elsik Feb_2007: FBgn0003687; Best Dmel 5.1 match: FBgn0003687, blastp escore 4E-117;	0.251406	0.0144428	0.0146841
AM12163	GB19611-RA [PREDICTED: Apis mellifera similar to PEST-containing nuclear protein (PCNP) (LOC726782), mRNA]	SET: OGS;	0.342582	0.0153641	0.0155836
AM04322	GB11702-RA [PREDICTED: Apis mellifera similar to CG11141-PB, isoform B, transcript variant 2 (LOC551595), mRNA]	SET: OGS; Dmel Ortholog - C. Elsik Feb_2007: FBgn0033177; Best Dmel 5.1 match: FBgn0033177, blastp escore 2E-35;	0.183992	0.0179804	0.0181939
AM08052	GB15466-RA	SET: OGS;	0.216925	0.0186515	0.0188283
AM11298	GB18737-RA [PREDICTED: Apis mellifera similar to 15-hydroxyprostaglandin dehydrogenase (LOC551423), mRNA]	SET: OGS; Dmel Ortholog - C. Elsik Feb_2007: FBgn0011693; Best Dmel 5.1 match: FBgn0011693, blastp escore 6E-41;	-0.322597	0.0216822	0.021836
AM04194	GB11574-RA [PREDICTED: Apis mellifera similar to splicing factor 3b, subunit 3, transcript variant 1 (LOC550935), mRNA]	SET: OGS; Dmel Ortholog - C. Elsik Feb_2007: FBgn0035162; Best Dmel 5.1 match: FBgn0035162, blastp escore 0E+00;	-0.187119	0.0236856	0.0237973
AM10059	GB17488-RA [PREDICTED: Apis mellifera similar to 40S ribosomal protein S20 (LOC726013), mRNA]	SET: OGS; Dmel Ortholog - C. Elsik Feb_2007: FBgn0019936; Best Dmel 5.1 match: FBgn0019936, blastp escore 1E-47;	-0.306635	0.0260833	0.0261447
AM12687	GB20140-RA [PREDICTED: Apis mellifera similar to CG6049-PA, isoform A (LOC408387), mRNA]	SET: OGS; Dmel Ortholog - C. Elsik Feb_2007: FBgn0037081; Best Dmel 5.1 match: FBgn0037081, blastp escore 6E-117;	-0.182917	0.0273041	0.0273041
