# Supplementary material for: Mixing of Honeybees with Different Genotypes Affects Individual Worker Behavior and Transcription of Genes in the Neuronal Substrate
Source: PLoS One. 2012 Feb 14;7(2):e31653. doi: 10.1371/journal.pone.0031653 (PMC3279409; doi:10.1371/journal.pone.0031653)
Supplement: Table S5 — Candidate genes associated with the interaction (BxC) of uncapping behavior (B) and genotypic mixing (C). A modified t-test was performed on the log-transformed expression ratios gained from 132 hybridizations between 76 L strain worker bees. Expression levels relate to non-active L bees from pure L bee colonies. Oligo Ids, Gene Ids, and Comments are obtained from the UIUC Honey bee oligo 13K v1 annotation file (May 2007). (XLS) [file pone.0031653.s009.xls]

## Sheet: Table S5
Oligo Id	Gene Id	Comment	Expression level	P	P adjusted
AM01581	BB170001A20F12.5 Bee Brain Normalized/Subtracted Library, BB17 Apis mellifera cDNA clone BB170001A20F12 5', mRNA sequence	SET: UI_EST BI508096;	-0.700069	4.80436e-20	4.53051e-17
AM01035	XM_397506.3 [PREDICTED: Apis mellifera similar to CG8861-PA, transcript variant 1 (LOC408547), mRNA]	SET: UI_EST BI502787;	-0.512063	5.55962e-19	2.62136e-16
AM12109	GB19557-RA	SET: OGS; Dmel Ortholog - C. Elsik Feb_2007: FBgn0033194; Best Dmel 5.1 match: FBgn0033194, blastp escore 0E+00;	-0.636369	2.45481e-17	7.71628e-15
AM12256	GB19709-RA [PREDICTED: Apis mellifera similar to Syt7 CG2381-PG, isoform G (LOC409138), mRNA]	SET: OGS; Dmel Ortholog - C. Elsik Feb_2007: FBgn0039900; Best Dmel 5.1 match: FBgn0039900, blastp escore 7E-161;	-1.04033	4.12657e-17	9.72838e-15
AM04530	GB11913-RA [PREDICTED: Apis mellifera hypothetical protein LOC727458 (LOC727458), partial mRNA]	SET: OGS; Best Dmel 5.1 match: FBgn0026262, blastp escore 2E-04;	-0.399485	6.16079e-17	1.16192e-14
AM03226	GB10599-RA [PREDICTED: Apis mellifera similar to muscle RAS oncogene homolog (LOC410415), mRNA]	SET: OGS; Best Dmel 5.1 match: FBgn0003206, blastp escore 9E-54;	-0.445092	2.14369e-16	3.36916e-14
AM01720	bEST46.3' Honeybee brain cDNA library Apis mellifera cDNA 5', mRNA sequence	SET: UI_EST BI509579;	-0.553995	2.96763e-16	3.99782e-14
AM08413	GB15831-RA [PREDICTED: Apis mellifera similar to CG12099-PB, isoform B (LOC409417), mRNA]	SET: OGS; Dmel Ortholog - C. Elsik Feb_2007: FBgn0035232; Best Dmel 5.1 match: FBgn0035232, blastp escore 4E-103;	-0.487778	5.45215e-16	6.42673e-14
AM04182	GB11562-RA	SET: OGS; Dmel Ortholog - C. Elsik Feb_2007: FBgn0029801; Best Dmel 5.1 match: FBgn0029801, blastp escore 5E-51;	-0.25867	1.52862e-15	1.60165e-13
AM07630	GB15039-RA [PREDICTED: Apis mellifera similar to Enolase CG17654-PA, isoform A (LOC552678), partial mRNA]	SET: OGS; Dmel Ortholog - C. Elsik Feb_2007: FBgn0000579; Best Dmel 5.1 match: FBgn0000579, blastp escore 5E-148;	-0.30982	3.72046e-15	3.5044e-13
AM09767	GB17192-RA [PREDICTED: Apis mellifera similar to myosin regulatory light chain interacting protein (LOC412897), partial mRNA]	SET: OGS; Dmel Ortholog - C. Elsik Feb_2007: FBgn0034738; Best Dmel 5.1 match: FBgn0034738, blastp escore 9E-55;	-1.01906	4.08785e-15	3.5044e-13
AM00597	DB738305 RIKEN full-length enriched honey bee cDNA library, head Apis mellifera cDNA clone BH10037E06 5', mRNA sequence		-0.511583	7.85695e-15	6.17426e-13
AM10510	GB17937-RA [PREDICTED: Apis mellifera similar to CG2247-PA (LOC412607), mRNA]	SET: OGS; Dmel Ortholog - C. Elsik Feb_2007: FBgn0030320; Best Dmel 5.1 match: FBgn0030320, blastp escore 8E-30;	-0.537635	1.01405e-14	7.35575e-13
AM01930	BB160006B20E11.5 Bee Brain Normalized Library, BB16 Apis mellifera cDNA clone BB160006B20E11 5', mRNA sequence	SET: UI_EST BI511744;	-0.453827	1.12112e-14	7.55155e-13
AM12624	GB20076-RA [PREDICTED: Apis mellifera similar to coronin, actin binding protein, 2B (LOC409316), mRNA]	SET: OGS; Best Dmel 5.1 match: FBgn0033109, blastp escore 3E-129;	-0.499164	2.71868e-14	1.70914e-12
AM07428	GB14833-RA [PREDICTED: Apis mellifera similar to CG31163-PB, isoform B (LOC413382), partial mRNA]	SET: OGS; Dmel Ortholog - C. Elsik Feb_2007: FBgn0051163; Best Dmel 5.1 match: FBgn0051163, blastp escore 2E-132;	-0.422961	7.79224e-14	4.59255e-12
AM01031	BB170002B20G07.5 Bee Brain Normalized/Subtracted Library, BB17 Apis mellifera cDNA clone BB170002B20G07 5', mRNA sequence	SET: UI_EST BI502725;	-0.358299	9.02523e-14	4.96089e-12
AM02477	BB160021A10E02.5 Bee Brain Normalized Library, BB16 Apis mellifera cDNA clone BB160021A10E02 5', mRNA sequence	SET: UI_EST BI515993;	0.294642	9.46936e-14	4.96089e-12
AM02219	BB160014A10H12.5 Bee Brain Normalized Library, BB16 Apis mellifera cDNA clone BB160014A10H12 5', mRNA sequence	SET: UI_EST BI513901;	-0.732583	1.46404e-13	7.26626e-12
AM06693	GB14091-RA [PREDICTED: Apis mellifera similar to CG17233-PA, isoform A (LOC409232), mRNA]	SET: OGS; Best Dmel 5.1 match: FBgn0036958, blastp escore 1E-18;	-0.528938	1.69718e-13	8.00219e-12
AM01129	BB170030B10C12.5 Bee Brain Normalized/Subtracted Library, BB17 Apis mellifera cDNA clone BB170030B10C12 5', mRNA sequence	SET: UI_EST BI503662;	-0.372273	1.92608e-13	8.64902e-12
AM01794	BB170011B20E12.5 Bee Brain Normalized/Subtracted Library, BB17 Apis mellifera cDNA clone BB170011B20E12 5', mRNA sequence	SET: UI_EST BI510303;	-0.622288	2.06219e-13	8.83928e-12
AM03474	GB10849-RA	SET: OGS;	-0.378855	2.4869e-13	1.01963e-11
AM01704	BB170011B10D09.5 Bee Brain Normalized/Subtracted Library, BB17 Apis mellifera cDNA clone BB170011B10D09 5', mRNA sequence	SET: UI_EST BI509431;	-0.29431	3.7864e-13	1.48774e-11
AM02620	BB160024B20C06.5 Bee Brain Normalized Library, BB16 Apis mellifera cDNA clone BB160024B20C06 5', mRNA sequence	SET: UI_EST BI517226;	-0.503823	1.02545e-12	3.86801e-11
AM09428	GB16850-RA [PREDICTED: Apis mellifera similar to lemur tyrosine kinase 3 (LOC552061), mRNA]	SET: OGS; Best Dmel 5.1 match: FBgn0010407, blastp escore 5E-38;	-0.399946	1.27952e-12	4.50383e-11
AM00603	DB765443 RIKEN full-length enriched honey bee cDNA library, head Apis mellifera cDNA clone BH10037K14 3', mRNA sequence	SET: UI_EST BH1B0037K14M3;	-0.773299	1.28954e-12	4.50383e-11
AM02380	BB160019A10C04.5 Bee Brain Normalized Library, BB16 Apis mellifera cDNA clone BB160019A10C04 5', mRNA sequence	SET: UI_EST BI515310;	-0.276822	2.66034e-12	8.95964e-11
AM00518	DB761608 RIKEN full-length enriched honey bee cDNA library, head Apis mellifera cDNA clone BH10024F21 3', mRNA sequence	SET: UI_EST BH1B0024F21M3;	-0.230543	2.9569e-12	9.61503e-11
AM04313	GB11693-RA [PREDICTED: Apis mellifera similar to CG2224-PA (LOC724789), mRNA]	SET: OGS; Dmel Ortholog - C. Elsik Feb_2007: FBgn0039773; Best Dmel 5.1 match: FBgn0039773, blastp escore 2E-100;	-0.194755	3.26621e-12	1.00561e-10
AM10408	GB17837-RA [PREDICTED: Apis mellifera similar to ubiquitin protein ligase E3A isoform 3 (LOC411182), mRNA]	SET: OGS; Dmel Ortholog - C. Elsik Feb_2007: FBgn0061469; Best Dmel 5.1 match: FBgn0061469, blastp escore 0E+00;	-0.315489	3.32757e-12	1.00561e-10
AM05215	GB12599-RA	SET: OGS;	-0.488911	3.41247e-12	1.00561e-10
AM06216	GB13617-RA [PREDICTED: Apis mellifera similar to bitesize CG33555-PD, isoform D (LOC408337), mRNA]	Best Dmel 5.1 match: FBgn0053555, blastp escore 0E+00;	-0.283412	3.53104e-12	1.00902e-10
AM10908	GB18344-RA [PREDICTED: Apis mellifera hypothetical protein LOC726543 (LOC726543), mRNA]	SET: OGS; Best Dmel 5.1 match: FBgn0037636, blastp escore 5E-04;	-0.47617	4.31961e-12	1.19806e-10
AM09574	GB16997-RA [PREDICTED: Apis mellifera similar to Moca-cyp CG1866-PA, isoform A (LOC726826), mRNA]	SET: OGS; Best Dmel 5.1 match: FBgn0039581, blastp escore 6E-70;	-0.276244	4.75702e-12	1.28168e-10
AM09350	GB16772-RA [PREDICTED: Apis mellifera hypothetical protein LOC726065 (LOC726065), mRNA]	SET: OGS; Best Dmel 5.1 match: FBgn0036203, blastp escore 1E-05;	-0.375206	7.42726e-12	1.94553e-10
AM10786	GB18220-RA [PREDICTED: Apis mellifera hypothetical LOC412988 (LOC412988), partial mRNA]	SET: OGS; Dmel Ortholog - C. Elsik Feb_2007: FBgn0037256; Best Dmel 5.1 match: FBgn0037256, blastp escore 9E-152;	-0.45356	1.01537e-11	2.58782e-10
AM01323	DB779977 RIKEN full-length enriched honey bee cDNA library, head Apis mellifera cDNA clone BH10089I19 3', mRNA sequence	SET: UI_EST BI505467;	-0.284204	1.15338e-11	2.8622e-10
AM11601	GB19046-RA [PREDICTED: Apis mellifera similar to CG6066-PA, transcript variant 1 (LOC408346), mRNA]	SET: OGS; Dmel Ortholog - C. Elsik Feb_2007: FBgn0039488; Best Dmel 5.1 match: FBgn0039488, blastp escore 3E-65;	-0.242756	1.20151e-11	2.90519e-10
AM02817	GB10190-RA [PREDICTED: Apis mellifera similar to Cyclin T CG6292-PB, isoform B, transcript variant 1 (LOC410174), mRNA]	SET: OGS;	-0.380797	1.44e-11	3.3948e-10
AM06728	GB14128-RA [PREDICTED: Apis mellifera similar to CG32264-PA, isoform A (LOC408740), mRNA]	SET: OGS; Dmel Ortholog - C. Elsik Feb_2007: FBgn0052264; Best Dmel 5.1 match: FBgn0052264, blastp escore 4E-127;	-0.444904	1.53612e-11	3.50363e-10
AM00604	DB738421 RIKEN full-length enriched honey bee cDNA library, head Apis mellifera cDNA clone BH10037K14 5', mRNA sequence	SET: UI_EST BH1B0037K14T3;	-0.180984	1.56047e-11	3.50363e-10
AM05592	GB12981-RA [PREDICTED: Apis mellifera similar to Serine/threonine-protein kinase 23 (Muscle-specific serine kinase 1) (MSSK-1) (LOC724672), mRNA]	SET: OGS; Dmel Ortholog - C. Elsik Feb_2007: FBgn0026370; Best Dmel 5.1 match: FBgn0025702, blastp escore 3E-136;	-0.328747	1.64674e-11	3.61135e-10
AM01646	BB170009B10G06.5 Bee Brain Normalized/Subtracted Library, BB17 Apis mellifera cDNA clone BB170009B10G06 5', mRNA sequence	SET: UI_EST BI508807;	-0.511993	1.9947e-11	4.27501e-10
AM05666	GB13057-RA [PREDICTED: Apis mellifera similar to spermatogenesis associated 13, transcript variant 1 (LOC409108), mRNA]	SET: OGS; Dmel Ortholog - C. Elsik Feb_2007: FBgn0035128; Best Dmel 5.1 match: FBgn0035128, blastp escore 8E-66;	-0.358161	2.09168e-11	4.36927e-10
AM07545	GB14954-RA [PREDICTED: Apis mellifera similar to metabotropic GABA-B receptor subtype 1 CG15274-PA (LOC408760), mRNA]	SET: OGS; Dmel Ortholog - C. Elsik Feb_2007: FBgn0028924; Best Dmel 5.1 match: FBgn0028924, blastp escore 0E+00;	-0.502847	2.13135e-11	4.36927e-10
AM03959	GB30349-RA [PREDICTED: Apis mellifera similar to CG31160-PA (LOC724893), mRNA]	SET: OGS; Dmel Ortholog - C. Elsik Feb_2007: FBgn0010355; Best Dmel 5.1 match: FBgn0010355, blastp escore 0E+00;	-0.2349	2.36354e-11	4.74218e-10
AM01344	BB170023A10H09.5 Bee Brain Normalized/Subtracted Library, BB17 Apis mellifera cDNA clone BB170023A10H09 5', mRNA sequence	SET: UI_EST BI505697;	-0.292832	4.50725e-11	8.85487e-10
AM08099	GB15514-RA [PREDICTED: Apis mellifera similar to CG1265-PB (LOC726443), partial mRNA]	SET: OGS; Dmel Ortholog - C. Elsik Feb_2007: FBgn0035517; Best Dmel 5.1 match: FBgn0035517, blastp escore 2E-50;	0.173933	5.94395e-11	1.12769e-09
AM12283	GB19736-RA [PREDICTED: Apis mellifera similar to CG8538-PA (LOC552400), mRNA]	SET: OGS; Dmel Ortholog - C. Elsik Feb_2007: FBgn0038223; Best Dmel 5.1 match: FBgn0038223, blastp escore 2E-20;	-0.208315	5.97928e-11	1.12769e-09
AM01176	NW_001253489.1 SET: UI_EST BI504074; Apis mellifera linkage group 7 genomic contig, reference assembly (based on Amel_4.0 Group7.43)	SET: UI_EST BI504074;	-0.436668	6.13479e-11	1.13433e-09
AM06813	GB14214-RA [PREDICTED: Apis mellifera similar to CG10277-PA, isoform A (LOC408283), mRNA]	SET: OGS; Best Dmel 5.1 match: FBgn0030940, blastp escore 3E-13;	-0.531586	6.96748e-11	1.26353e-09
AM07041	GB14443-RA [PREDICTED: Apis mellifera similar to Stromal interaction molecule homolog precursor, transcript variant 1 (LOC411739), mRNA]	SET: OGS; Dmel Ortholog - C. Elsik Feb_2007: FBgn0045073; Best Dmel 5.1 match: FBgn0045073, blastp escore 2E-168;	-0.232215	7.62857e-11	1.35011e-09
AM08430	GB15848-RA [PREDICTED: Apis mellifera similar to CG3812-PA, isoform A (LOC552139), mRNA]	SET: OGS; Dmel Ortholog - C. Elsik Feb_2007: FBgn0030421; Best Dmel 5.1 match: FBgn0030421, blastp escore 5E-87;	-0.317839	7.73127e-11	1.35011e-09
AM03027	GB10399-RA [PREDICTED: Apis mellifera hypothetical LOC552275 (LOC552275), mRNA]	SET: OGS; Best Dmel 5.1 match: FBgn0014388, blastp escore 9E-10;	-0.314908	7.98143e-11	1.36845e-09
AM03826	GB11203-RA [PREDICTED: Apis mellifera similar to Ard1 CG11989-PA, isoform A (LOC726609), mRNA]	SET: OGS; Dmel Ortholog - C. Elsik Feb_2007: FBgn0036064; Best Dmel 5.1 match: FBgn0036064, blastp escore 1E-66;	-0.238225	9.00141e-11	1.51577e-09
AM04633	GB12016-RA [PREDICTED: Apis mellifera similar to CG32758-PA (LOC408945), mRNA]	SET: OGS; Dmel Ortholog - C. Elsik Feb_2007: FBgn0052758; Best Dmel 5.1 match: FBgn0052758, blastp escore 0E+00;	-0.203819	9.252e-11	1.53064e-09
AM01332	BB170029A20E10.5 Bee Brain Normalized/Subtracted Library, BB17 Apis mellifera cDNA clone BB170029A20E10 5', mRNA sequence	SET: UI_EST BI505511;	-0.505842	1.01433e-10	1.6327e-09
AM02201	BB160014A10D12.5 Bee Brain Normalized Library, BB16 Apis mellifera cDNA clone BB160014A10D12 5', mRNA sequence	SET: UI_EST BI513827;	-0.25459	1.02973e-10	1.6327e-09
AM01241	BB170004B10C02.5 Bee Brain Normalized/Subtracted Library, BB17 Apis mellifera cDNA clone BB170004B10C02 5', mRNA sequence	SET: UI_EST BI504741;	-0.211696	1.04742e-10	1.6327e-09
AM11455	GB18898-RA [PREDICTED: Apis mellifera similar to CG11642-PA, isoform A (LOC410172), mRNA]	SET: OGS; Dmel Ortholog - C. Elsik Feb_2007: FBgn0040340; Best Dmel 5.1 match: FBgn0040340, blastp escore 3E-80;	-0.227995	1.05615e-10	1.6327e-09
AM02435	BB160020A10F08.5 Bee Brain Normalized Library, BB16 Apis mellifera cDNA clone BB160020A10F08 5', mRNA sequence	SET: UI_EST BI515657;	-0.318253	1.10652e-10	1.68298e-09
AM00708	DB769093 RIKEN full-length enriched honey bee cDNA library, head Apis mellifera cDNA clone BH10050L07 3', mRNA sequence	SET: UI_EST BH1B0050L07M3;	-0.522108	1.28568e-10	1.92445e-09
AM06661	GB14062-RA	SET: OGS; Best Dmel 5.1 match: FBgn0005612, blastp escore 1E-42;	-0.208017	1.39348e-10	2.05321e-09
AM01820	BB170004A20G11.5 Bee Brain Normalized/Subtracted Library, BB17 Apis mellifera cDNA clone BB170004A20G11 5', mRNA sequence	SET: UI_EST BI510530;	-0.408518	1.57757e-10	2.28869e-09
AM11274	GB18713-RA [PREDICTED: Apis mellifera similar to ubiquitin specific protease 16 isoform b (LOC725435), mRNA]	SET: OGS; Dmel Ortholog - C. Elsik Feb_2007: FBgn0029763; Best Dmel 5.1 match: FBgn0029763, blastp escore 4E-65;	-0.166848	2.04795e-10	2.92609e-09
AM10926	GB18362-RA [PREDICTED: Apis mellifera similar to Suppressor of variegation 2-10 CG8068-PI, isoform I (LOC551174), mRNA]	SET: OGS; Dmel Ortholog - C. Elsik Feb_2007: FBgn0003612; Best Dmel 5.1 match: FBgn0003612, blastp escore 1E-113;	-0.173749	2.08047e-10	2.92818e-09
AM01368	BB170014B20E03.5 Bee Brain Normalized/Subtracted Library, BB17 Apis mellifera cDNA clone BB170014B20E03 5', mRNA sequence	SET: UI_EST BI505979;	-0.39327	2.59091e-10	3.59298e-09
AM03986	GB11364-RA [PREDICTED: Apis mellifera similar to Ecdysone-induced protein 75B CG8127-PD, isoform D (LOC410309), mRNA]	Also matches: GB11364-RB,GB11364-RC,GB11364-RD; Best Dmel 5.1 match: FBgn0000568, blastp escore 0E+00;	-0.376843	2.71347e-10	3.70841e-09
AM07707	GB15117-RA [PREDICTED: Apis mellifera similar to Choline O-acetyltransferase (CHOACTase) (Choline acetylase) (Acetyl-CoA) (ChAT) (LOC408934), partial mRNA]	SET: OGS; Dmel Ortholog - C. Elsik Feb_2007: FBgn0000303; Best Dmel 5.1 match: FBgn0000303, blastp escore 2E-130;	-0.482562	2.98649e-10	4.02323e-09
AM06095	GB13493-RA [Apis mellifera blue-sensitive opsin (Blop), mRNA]	SET: OGS; Dmel Ortholog - C. Elsik Feb_2007: FBgn0014019; Best Dmel 5.1 match: FBgn0014019, blastp escore 2E-111;	-0.442992	3.3685e-10	4.47394e-09
AM00598	DB738305 RIKEN full-length enriched honey bee cDNA library, head Apis mellifera cDNA clone BH10037E06 5', mRNA sequence	SET: UI_EST BH1B0037E06M3;	-0.441062	3.42549e-10	4.48644e-09
AM00722	DB769462 RIKEN full-length enriched honey bee cDNA library, head Apis mellifera cDNA clone BH10052A04 3', mRNA sequence	SET: UI_EST BH1B0052A04M3;	-0.257493	4.18777e-10	5.40969e-09
AM01739	BB170019B10E09.5 Bee Brain Normalized/Subtracted Library, BB17 Apis mellifera cDNA clone BB170019B10E09 5', mRNA sequence	SET: UI_EST BI509750;	-0.307236	4.73475e-10	6.03361e-09
AM11712	GB19158-RA [PREDICTED: Apis mellifera similar to TATA box binding protein-related factor 2 CG18009-PD, isoform D, transcript variant 1 (LOC412919), mRNA]	SET: OGS; Dmel Ortholog - C. Elsik Feb_2007: FBgn0026758; Best Dmel 5.1 match: FBgn0026758, blastp escore 6E-79;	-0.404179	4.89397e-10	6.15335e-09
AM05035	GB12418-RA [PREDICTED: Apis mellifera similar to CG5815-PA, isoform A (LOC412227), mRNA]	SET: OGS; Dmel Ortholog - C. Elsik Feb_2007: FBgn0027574; Best Dmel 5.1 match: FBgn0027574, blastp escore 2E-84;	-0.203543	5.02513e-10	6.23513e-09
AM10340	GB17767-RA	SET: OGS; Dmel Ortholog - C. Elsik Feb_2007: FBgn0050185; Best Dmel 5.1 match: FBgn0050185, blastp escore 9E-20;	0.258714	5.21416e-10	6.38565e-09
AM00970	DB779781 RIKEN full-length enriched honey bee cDNA library, head Apis mellifera cDNA clone BH10088N19 3', mRNA sequence	SET: UI_EST BH1B0088N19M3;	-0.169822	6.06863e-10	7.33682e-09
AM08796	GB16216-RA [PREDICTED: Apis mellifera similar to CG7565-PA (LOC411903), mRNA]	SET: OGS; Dmel Ortholog - C. Elsik Feb_2007: FBgn0035833; Best Dmel 5.1 match: FBgn0035833, blastp escore 0E+00;	-0.241879	6.90527e-10	8.22909e-09
AM05322	GB12707-RA [PREDICTED: Apis mellifera similar to CG11148-PA, isoform A, transcript variant 1 (LOC410003), mRNA]	SET: OGS; Best Dmel 5.1 match: FBgn0039936, blastp escore 7E-135;	-0.340791	7.11131e-10	8.22909e-09
AM06727	GB14127-RA	SET: OGS; Dmel Ortholog - C. Elsik Feb_2007: FBgn0023023; Best Dmel 5.1 match: FBgn0023023, blastp escore 6E-115;	-0.345808	7.11433e-10	8.22909e-09
AM02077	BB160010A20H10.5 Bee Brain Normalized Library, BB16 Apis mellifera cDNA clone BB160010A20H10 5', mRNA sequence	SET: UI_EST BI512828;	-0.249454	7.15573e-10	8.22909e-09
AM01767	BB170024A20B04.5 Bee Brain Normalized/Subtracted Library, BB17 Apis mellifera cDNA clone BB170024A20B04 5', mRNA sequence	SET: UI_EST BI510022;	-0.330372	7.3879e-10	8.39372e-09
AM02597	XM_624734.2 [PREDICTED: Apis mellifera similar to CG12139-PB (LOC552358), mRNA]	SET: UI_EST BI517019; Best Dmel 5.1 match: FBgn0035111, blastp escore 1E-97;	-0.479102	7.81038e-10	8.76808e-09
AM02674	GB10046-RA [PREDICTED: Apis mellifera similar to CG8372-PA, isoform A, transcript variant 1 (LOC410283), mRNA]	SET: OGS; Dmel Ortholog - C. Elsik Feb_2007: FBgn0032000; Best Dmel 5.1 match: FBgn0032000, blastp escore 2E-49;	0.298002	9.61241e-10	1.06641e-08
AM04787	GB12166-RA	SET: OGS; Best Dmel 5.1 match: FBgn0036476, blastp escore 2E-10;	-0.235744	9.84601e-10	1.07455e-08
AM02078	BB160003A10C10.5 Bee Brain Normalized Library, BB16 Apis mellifera cDNA clone BB160003A10C10 5', mRNA sequence	SET: UI_EST BI512829;	-0.535723	9.91365e-10	1.07455e-08
AM10970	GB18407-RA	SET: OGS; Dmel Ortholog - C. Elsik Feb_2007: FBgn0005596; Best Dmel 5.1 match: FBgn0005596, blastp escore 7E-54;	-0.265526	1.14417e-09	1.22609e-08
AM11910	GB19357-RA [PREDICTED: Apis mellifera similar to coiled-coil domain containing 95 (LOC409994), mRNA]	SET: OGS; Dmel Ortholog - C. Elsik Feb_2007: FBgn0033566; Best Dmel 5.1 match: FBgn0033566, blastp escore 5E-29;	-0.235167	1.27888e-09	1.35504e-08
AM12517	GB19970-RA	SET: OGS; Dmel Ortholog - C. Elsik Feb_2007: FBgn0037968; Best Dmel 5.1 match: FBgn0037968, blastp escore 1E-10;	-0.177298	1.42244e-09	1.4904e-08
AM05627	GB13016-RA [PREDICTED: Apis mellifera similar to metabotropic GABA-B receptor subtype 3 CG3022-PA, isoform A, transcript variant 1 (LOC410979), mRNA]	SET: OGS; Dmel Ortholog - C. Elsik Feb_2007: FBgn0031275; Best Dmel 5.1 match: FBgn0031275, blastp escore 0E+00;	-0.740474	1.43853e-09	1.4907e-08
AM06498	GB13900-RA [PREDICTED: Apis mellifera similar to CG3585-PA (LOC725436), mRNA]	SET: OGS; Dmel Ortholog - C. Elsik Feb_2007: FBgn0023458; Best Dmel 5.1 match: FBgn0023458, blastp escore 0E+00;	-0.257529	1.78929e-09	1.83402e-08
AM09179	GB16601-RA [PREDICTED: Apis mellifera similar to toutatis CG10897-PA, isoform A (LOC551071), mRNA]	SET: OGS; Dmel Ortholog - C. Elsik Feb_2007: FBgn0033636; Best Dmel 5.1 match: FBgn0033636, blastp escore 9E-159;	-0.312329	1.90148e-09	1.92806e-08
AM07779	GB15190-RA [PREDICTED: Apis mellifera similar to CG9809-PA, isoform A (LOC727127), mRNA]	SET: OGS; Dmel Ortholog - C. Elsik Feb_2007: FBgn0037248; Best Dmel 5.1 match: FBgn0037248, blastp escore 4E-32;	-0.253686	1.93902e-09	1.94521e-08
AM01783	BB170029B10G03.5 Bee Brain Normalized/Subtracted Library, BB17 Apis mellifera cDNA clone BB170029B10G03 5', mRNA sequence	SET: UI_EST BI510162;	0.843565	2.06086e-09	2.04568e-08
AM07509	GB14918-RA [PREDICTED: Apis mellifera similar to CG11190-PA, transcript variant 1 (LOC410132), mRNA]	SET: OGS; Dmel Ortholog - C. Elsik Feb_2007: FBgn0030035; Best Dmel 5.1 match: FBgn0030035, blastp escore 2E-131;	0.220028	2.24866e-09	2.20354e-08
AM05527	GB12915-RA	SET: OGS; Best Dmel 5.1 match: FBgn0031412, blastp escore 5E-24;	-0.162075	2.26663e-09	2.20354e-08
AM00065	NW_001253371.1 SET: miRNA ame-mir-277; Apis mellifera linkage group 5 genomic contig, reference assembly (based on Amel_4.0 Group5.13)	SET: miRNA ame-mir-277;	-0.526961	2.36044e-09	2.26704e-08
AM05439	GB12824-RA [PREDICTED: Apis mellifera similar to putative aminopeptidase Fxna (LOC411731), mRNA]	SET: OGS; Dmel Ortholog - C. Elsik Feb_2007: FBgn0034438; Best Dmel 5.1 match: FBgn0034438, blastp escore 6E-88;	-0.212075	2.38224e-09	2.26704e-08
AM09671	GB17096-RA	SET: OGS; Dmel Ortholog - C. Elsik Feb_2007: FBgn0036667; Best Dmel 5.1 match: FBgn0036667, blastp escore 4E-21;	0.285362	2.40408e-09	2.26704e-08
AM00885	DB761714 RIKEN full-length enriched honey bee cDNA library, head Apis mellifera cDNA clone BH10024L17 3', mRNA sequence	SET: UI_EST BH1B0075E19M3;	-0.312571	2.55719e-09	2.38755e-08
AM02319	NW_001253072.1 SET: UI_EST BI514818; Apis mellifera linkage group 13 genomic contig, reference assembly (based on Amel_4.0 Group13.15)	SET: UI_EST BI514818;	0.251921	2.59248e-09	2.39677e-08
AM05984	GB30507-RA [PREDICTED: Apis mellifera similar to brahma CG5942-PA, isoform A (LOC551881), partial mRNA]	SET: OGS; Dmel Ortholog - C. Elsik Feb_2007: FBgn0000212; Best Dmel 5.1 match: FBgn0000212, blastp escore 0E+00;	-0.320178	3.00235e-09	2.74875e-08
AM01178	BB170031B20G07.5 Bee Brain Normalized/Subtracted Library, BB17 Apis mellifera cDNA clone BB170031B20G07 5', mRNA sequence	SET: UI_EST BI504125;	-0.468778	3.26491e-09	2.96039e-08
AM08534	GB15953-RA [PREDICTED: Apis mellifera similar to Ras-associated protein 2-like CG3204-PA, isoform A (LOC724366), mRNA]	SET: OGS; Dmel Ortholog - C. Elsik Feb_2007: FBgn0025806; Best Dmel 5.1 match: FBgn0025806, blastp escore 2E-84;	-0.210825	3.6712e-09	3.29709e-08
AM01453	NW_001253110.1 SET: UI_EST BI506747; Apis mellifera linkage group 15 genomic contig, reference assembly (based on Amel_4.0 Group15.7)	SET: UI_EST BI506747;	-0.572966	3.71471e-09	3.30469e-08
AM12722	GB12344-RA	SET: OGS; Dmel Ortholog - C. Elsik Feb_2007: FBgn0033402; Best Dmel 5.1 match: FBgn0033402, blastp escore 6E-35;	-0.179243	3.78087e-09	3.32733e-08
AM02111	NW_001253550.1 SET: UI_EST BI513174; Apis mellifera linkage group 9 genomic contig, reference assembly (based on Amel_4.0 Group9.10)	SET: UI_EST BI513174;	-0.283599	3.81073e-09	3.32733e-08
AM01945	BB160007A20C01.5 Bee Brain Normalized Library, BB16 Apis mellifera cDNA clone BB160007A20C01 5', mRNA sequence	SET: UI_EST BI511862;	-0.42853	3.91383e-09	3.386e-08
AM04207	GB11587-RA [PREDICTED: Apis mellifera similar to proteasome (prosome, macropain) 26S subunit, non-ATPase, 2 (LOC409475), mRNA]	SET: OGS; Dmel Ortholog - C. Elsik Feb_2007: FBgn0028695; Best Dmel 5.1 match: FBgn0028695, blastp escore 0E+00;	-0.12736	4.02694e-09	3.45218e-08
AM01369	BB170014B20H12.5 Bee Brain Normalized/Subtracted Library, BB17 Apis mellifera cDNA clone BB170014B20H12 5', mRNA sequence	SET: UI_EST BI505983;	-0.500881	4.13789e-09	3.51535e-08
AM05620	GB13009-RA [PREDICTED: Apis mellifera similar to CG3224-PA (LOC724352), mRNA]	SET: OGS; Dmel Ortholog - C. Elsik Feb_2007: FBgn0029885; Best Dmel 5.1 match: FBgn0029885, blastp escore 3E-43;	-0.410522	4.42742e-09	3.72773e-08
AM04300	GB11680-RA	SET: OGS;	0.220298	5.95149e-09	4.94413e-08
AM12469	GB19922-RA [PREDICTED: Apis mellifera similar to Phosphoethanolamine cytidylyltransferase CG5547-PD, isoform D (LOC551931), mRNA]	SET: OGS; Dmel Ortholog - C. Elsik Feb_2007: FBgn0032482; Best Dmel 5.1 match: FBgn0032482, blastp escore 1E-167;	-0.210412	5.977e-09	4.94413e-08
AM00002	GB30369-RA [PREDICTED: Apis mellifera hypothetical LOC413721 (LOC413721), mRNA]	SET: OGS; Best Dmel 5.1 match: FBgn0029807, blastp escore 1E-05;	-0.306758	7.0978e-09	5.82019e-08
AM03985	GB11364-RA [PREDICTED: Apis mellifera similar to Ecdysone-induced protein 75B CG8127-PD, isoform D (LOC410309), mRNA]	Also matches: GB11364-RB,GB11364-RC,GB11364-RD; Best Dmel 5.1 match: FBgn0000568, blastp escore 0E+00;	-0.363657	7.36884e-09	5.97012e-08
AM12474	GB19927-RA [PREDICTED: Apis mellifera similar to CG12325-PA (LOC551087), mRNA]	SET: OGS; Dmel Ortholog - C. Elsik Feb_2007: FBgn0033557; Best Dmel 5.1 match: FBgn0033557, blastp escore 0E+00;	0.110694	7.40725e-09	5.97012e-08
AM06401	GB13802-RA [PREDICTED: Apis mellifera similar to CG5978-PA, transcript variant 1 (LOC408604), mRNA]	SET: OGS; Dmel Ortholog - C. Elsik Feb_2007: FBgn0035916; Best Dmel 5.1 match: FBgn0035916, blastp escore 6E-140;	0.148455	7.58176e-09	6.05899e-08
AM01235	BB170008B10F06.5 Bee Brain Normalized/Subtracted Library, BB17 Apis mellifera cDNA clone BB170008B10F06 5', mRNA sequence	SET: UI_EST BI504669;	-0.240506	7.71383e-09	6.11272e-08
AM01085	BB170007A20A04.5 Bee Brain Normalized/Subtracted Library, BB17 Apis mellifera cDNA clone BB170007A20A04 5', mRNA sequence	SET: UI_EST BI503170;	-0.177071	8.37228e-09	6.57921e-08
AM06415	GB13816-RA	SET: OGS; Dmel Ortholog - C. Elsik Feb_2007: FBgn0033417; Best Dmel 5.1 match: FBgn0033417, blastp escore 3E-117;	-0.408683	8.62e-09	6.7179e-08
AM02701	GB10073-RA [PREDICTED: Apis mellifera similar to Ef1-like factor CG6382-PA (LOC413943), mRNA]	SET: OGS; Dmel Ortholog - C. Elsik Feb_2007: FBgn0020443; Best Dmel 5.1 match: FBgn0020443, blastp escore 0E+00;	-0.178848	8.8497e-09	6.84038e-08
AM04885	GB12266-RA [PREDICTED: Apis mellifera similar to outspread CG3479-PA, isoform A (LOC410090), partial mRNA]	SET: OGS;	-0.220535	9.09084e-09	6.96964e-08
AM00425	DB731363 RIKEN full-length enriched honey bee cDNA library, head Apis mellifera cDNA clone BH10010N23 5', mRNA sequence	SET: UI_EST BH1B0010N23T3;	0.238723	1.03468e-08	7.86861e-08
AM09126	GB16547-RA	SET: OGS; Best Dmel 5.1 match: FBgn0038535, blastp escore 1E-39;	0.183498	1.0927e-08	8.24332e-08
AM05614	GB13003-RA [PREDICTED: Apis mellifera similar to Polyadenylate-binding protein 2 (Poly(A)-binding protein 2) (PolyA binding protein II) (PABII) (Polyadenylate-binding nuclear protein 1) (Nuclear poly(A)-binding protein 1) (LOC409558), mRNA]	SET: OGS; Dmel Ortholog - C. Elsik Feb_2007: FBgn0005648; Best Dmel 5.1 match: FBgn0005648, blastp escore 1E-64;	-0.331821	1.2298e-08	9.20396e-08
AM12147	GB19594-RA [PREDICTED: Apis mellifera hypothetical protein LOC724438 (LOC724438), mRNA]	SET: OGS;	-0.240685	1.24274e-08	9.22762e-08
AM07636	GB15045-RA [PREDICTED: Apis mellifera similar to CG1414-PC, isoform C (LOC551787), partial mRNA]	SET: OGS; Best Dmel 5.1 match: FBgn0024251, blastp escore 1E-48;	-0.178449	1.29108e-08	9.5116e-08
AM01449	BB170030B20H03.5 Bee Brain Normalized/Subtracted Library, BB17 Apis mellifera cDNA clone BB170030B20H03 5', mRNA sequence	SET: UI_EST BI506717;	0.394307	1.39182e-08	1.01743e-07
AM12224	GB19676-RA [PREDICTED: Apis mellifera similar to jumonji domain containing 1B (LOC408944), mRNA]	SET: OGS; Dmel Ortholog - C. Elsik Feb_2007: FBgn0037703; Best Dmel 5.1 match: FBgn0037703, blastp escore 3E-167;	-0.379093	1.51121e-08	1.09621e-07
AM06346	GB13747-RA [PREDICTED: Apis mellifera similar to High mobility group protein DSP1 (Protein dorsal switch 1) (LOC725551), partial mRNA]	SET: OGS; Dmel Ortholog - C. Elsik Feb_2007: FBgn0011764; Best Dmel 5.1 match: FBgn0011764, blastp escore 1E-102;	-0.247633	1.73148e-08	1.24383e-07
AM10922	GB18358-RA [PREDICTED: Apis mellifera similar to Orphan nuclear receptor TR4 (Orphan nuclear receptor TAK1) (LOC409246), mRNA]	SET: OGS; Best Dmel 5.1 match: FBgn0003651, blastp escore 8E-53;	-0.132921	1.7411e-08	1.24383e-07
AM09836	GB17261-RA	SET: OGS; Dmel Ortholog - C. Elsik Feb_2007: FBgn0032517; Best Dmel 5.1 match: FBgn0032517, blastp escore 2E-72;	0.174382	1.80301e-08	1.27837e-07
AM01306	BB170024B10E09.5 Bee Brain Normalized/Subtracted Library, BB17 Apis mellifera cDNA clone BB170024B10E09 5', mRNA sequence	SET: UI_EST BI505351;	-0.313821	1.91161e-08	1.34526e-07
AM08441	GB15859-RA [PREDICTED: Apis mellifera similar to CG7338-PA (LOC551781), mRNA]	SET: OGS; Dmel Ortholog - C. Elsik Feb_2007: FBgn0037073; Best Dmel 5.1 match: FBgn0037073, blastp escore 0E+00;	-0.254367	2.00467e-08	1.4003e-07
AM00767	DB744306 RIKEN full-length enriched honey bee cDNA library, head Apis mellifera cDNA clone BH10058B14 5', mRNA sequence	SET: UI_EST BH1B0058B14T3;	-0.493015	2.16479e-08	1.50103e-07
AM00522	DB761724 RIKEN full-length enriched honey bee cDNA library, head Apis mellifera cDNA clone BH10024M04 3', mRNA sequence	SET: UI_EST BH1B0024M04M3;	-0.231041	2.23148e-08	1.53597e-07
AM02042	BB170017B10H04.5 Bee Brain Normalized/Subtracted Library, BB17 Apis mellifera cDNA clone BB170017B10H04 5', mRNA sequence	SET: UI_EST BI512598;	-0.296282	2.63125e-08	1.79802e-07
AM00618	DB737888 RIKEN full-length enriched honey bee cDNA library, head Apis mellifera cDNA clone BH10035N22 5', mRNA sequence	SET: UI_EST BH1B0040O16T3;	-0.176018	2.74847e-08	1.86461e-07
AM00160	GB11871-RA Dscam exon 10.3	SET: Dscam exon 10.3;	-0.303254	3.18682e-08	2.14655e-07
AM01881	BB160004B20H07.5 Bee Brain Normalized Library, BB16 Apis mellifera cDNA clone BB160004B20H07 5', mRNA sequence	SET: UI_EST BI511152;	-0.417335	3.31442e-08	2.21666e-07
AM12758	BB170027B20G05.5 Bee Brain Normalized/Subtracted Library, BB17 Apis mellifera cDNA clone BB170027B20G05 5', mRNA sequence	SET: OGS;	0.239876	3.53014e-08	2.34431e-07
AM11251	GB18690-RA [PREDICTED: Apis mellifera similar to CG31638-PA (LOC412804), mRNA]	SET: OGS; Dmel Ortholog - C. Elsik Feb_2007: FBgn0051638; Best Dmel 5.1 match: FBgn0051638, blastp escore 2E-118;	-0.218004	3.68888e-08	2.41872e-07
AM01238	BB170020B20F11.5 Bee Brain Normalized/Subtracted Library, BB17 Apis mellifera cDNA clone BB170020B20F11 5', mRNA sequence	SET: UI_EST BI504697;	-0.291055	3.69349e-08	2.41872e-07
AM08950	GB16369-RA [PREDICTED: Apis mellifera similar to Neprilysin 5 CG6265-PB, isoform B (LOC724616), mRNA]	SET: OGS; Dmel Ortholog - C. Elsik Feb_2007: FBgn0039478; Best Dmel 5.1 match: FBgn0039478, blastp escore 7E-147;	-0.370334	3.94138e-08	2.56326e-07
AM10316	GB17743-RA [PREDICTED: Apis mellifera similar to Centrosomal protein 190kD CG6384-PA, isoform A (LOC724841), mRNA]	SET: OGS; Dmel Ortholog - C. Elsik Feb_2007: FBgn0000283; Best Dmel 5.1 match: FBgn0000283, blastp escore 2E-29;	-0.325121	4.00179e-08	2.58472e-07
AM08573	GB15991-RA	SET: OGS; Also matches: GB15991-RB; Dmel Ortholog - C. Elsik Feb_2007: FBgn0038582; Best Dmel 5.1 match: FBgn0038582, blastp escore 1E-17;	0.313544	4.03337e-08	2.58739e-07
AM06440	GB13841-RA [PREDICTED: Apis mellifera similar to Actin-related protein 14D CG9901-PA (LOC409313), mRNA]	SET: OGS; Dmel Ortholog - C. Elsik Feb_2007: FBgn0011742; Best Dmel 5.1 match: FBgn0011742, blastp escore 0E+00;	-0.122653	4.1536e-08	2.64652e-07
AM03421	GB10796-RA [PREDICTED: Apis mellifera similar to 26S proteasome non-ATPase regulatory subunit 8 (26S proteasome regulatory subunit S14) (p31) (LOC552838), mRNA]	SET: OGS; Dmel Ortholog - C. Elsik Feb_2007: FBgn0028693; Best Dmel 5.1 match: FBgn0028693, blastp escore 5E-75;	0.256933	4.41239e-08	2.77713e-07
AM02553	DB762465 RIKEN full-length enriched honey bee cDNA library, head Apis mellifera cDNA clone BH10027D08 3', mRNA sequence	SET: UI_EST BI516633;	0.855875	4.41748e-08	2.77713e-07
AM06692	GB30303-RA	SET: OGS; Dmel Ortholog - C. Elsik Feb_2007: FBgn0001204; Best Dmel 5.1 match: FBgn0001204, blastp escore 5E-47;	-0.179762	4.77957e-08	2.98485e-07
AM00054	NW_001253310.1 SET: miRNA 2-25:Contig1504:156:230:+; Apis mellifera linkage group 3 genomic contig, reference assembly (based on Amel_4.0 Group3.18)	SET: miRNA 2-25:Contig1504:156:230:+;	-0.388511	5.25051e-08	3.25739e-07
AM05321	GB12706-RA [PREDICTED: Apis mellifera similar to Fas-associated factor CG10372-PA (LOC412414), mRNA]	SET: OGS; Dmel Ortholog - C. Elsik Feb_2007: FBgn0025608; Best Dmel 5.1 match: FBgn0025608, blastp escore 6E-104;	-0.153742	5.37605e-08	3.31347e-07
AM04984	GB12366-RA [PREDICTED: Apis mellifera similar to CG7065-PA (LOC551475), mRNA]	SET: OGS; Best Dmel 5.1 match: FBgn0030091, blastp escore 4E-68;	-0.174743	5.42561e-08	3.32231e-07
AM11557	GB19001-RA [PREDICTED: Apis mellifera similar to neuron navigator 2 isoform 2 (LOC725433), mRNA]	SET: OGS; Dmel Ortholog - C. Elsik Feb_2007: FBgn0032832; Best Dmel 5.1 match: FBgn0032832, blastp escore 0E+00;	-0.290428	5.48958e-08	3.33979e-07
AM08267	XM_001121229.1 [PREDICTED: Apis mellifera similar to tube CG10520-PA (LOC725368), mRNA]	SET: OGS; Best Dmel 5.1 match: FBgn0003882, blastp escore 8E-16;	0.176373	7.01666e-08	4.24148e-07
AM01054	NW_001253358.1 Apis mellifera linkage group 4 genomic contig, reference assembly (based on Amel_4.0 Group4.27)		0.311684	7.10674e-08	4.26857e-07
AM01175	BB170024B20H02.5 Bee Brain Normalized/Subtracted Library, BB17 Apis mellifera cDNA clone BB170024B20H02 5', mRNA sequence	SET: UI_EST BI504069;	-0.256078	7.44308e-08	4.44229e-07
AM12664	GB20117-RA [PREDICTED: Apis mellifera hypothetical LOC552391 (LOC552391), mRNA]	SET: OGS;	0.785792	7.60317e-08	4.5093e-07
AM08072	GB15487-RA [PREDICTED: Apis mellifera hypothetical protein LOC724905 (LOC724905), mRNA]	SET: OGS;	-0.337245	8.42521e-08	4.96561e-07
AM00984	DB780022 RIKEN full-length enriched honey bee cDNA library, head Apis mellifera cDNA clone BH10089L06 3', mRNA sequence	SET: UI_EST BH1B0089L06M3;	-0.294	8.84118e-08	5.1784e-07
AM10883	GB18318-RA [PREDICTED: Apis mellifera similar to CG11146-PA, transcript variant 2 (LOC550870), mRNA]	SET: OGS; Dmel Ortholog - C. Elsik Feb_2007: FBgn0030397; Best Dmel 5.1 match: FBgn0030397, blastp escore 4E-150;	-0.355892	9.04626e-08	5.26582e-07
AM07960	GB15372-RA [PREDICTED: Apis mellifera similar to signal recognition particle 14kDa (homologous Alu RNA binding protein) (LOC552323), mRNA]	SET: OGS; Dmel Ortholog - C. Elsik Feb_2007: FBgn0038808; Best Dmel 5.1 match: FBgn0038808, blastp escore 1E-24;	0.199953	9.35594e-08	5.41267e-07
AM07024	GB14426-RA [PREDICTED: Apis mellifera similar to CG4398-PA (LOC727243), partial mRNA]	Best Dmel 5.1 match: FBgn0034131, blastp escore 9E-13;	-0.245267	9.41428e-08	5.41321e-07
AM02168	BB160013A20H02.5 Bee Brain Normalized Library, BB16 Apis mellifera cDNA clone BB160013A20H02 5', mRNA sequence	SET: UI_EST BI513640;	-0.489859	9.94924e-08	5.68614e-07
AM00395	DB729986 RIKEN full-length enriched honey bee cDNA library, head Apis mellifera cDNA clone BH10005O14 5', mRNA sequence	SET: UI_EST BH1B0005O14T3;	-0.288158	1.05559e-07	5.9965e-07
AM10814	GB18249-RA [PREDICTED: Apis mellifera similar to Ubiquitin-conjugating enzyme E2-17 kDa (Ubiquitin-protein ligase) (Ubiquitin carrier protein) (Protein effete) (LOC724793), mRNA]	SET: OGS; Dmel Ortholog - C. Elsik Feb_2007: FBgn0011217; Best Dmel 5.1 match: FBgn0011217, blastp escore 2E-86;	-0.269369	1.07791e-07	6.08663e-07
AM01411	BB170022B10E08.5 Bee Brain Normalized/Subtracted Library, BB17 Apis mellifera cDNA clone BB170022B10E08 5', mRNA sequence	SET: UI_EST BI506378;	-0.256572	1.09703e-07	6.12239e-07
AM03498	GB10873-RA [PREDICTED: Apis mellifera similar to bip2 CG2009-PA (LOC725906), partial mRNA]	SET: OGS; Dmel Ortholog - C. Elsik Feb_2007: FBgn0026262; Best Dmel 5.1 match: FBgn0026262, blastp escore 6E-27;	-0.262035	1.09723e-07	6.12239e-07
AM08635	GB16054-RA [PREDICTED: Apis mellifera similar to Cell growth regulator with RING finger domain 1 (Cell growth regulatory gene 19 protein) (LOC725654), mRNA]	SET: OGS; Best Dmel 5.1 match: FBgn0035483, blastp escore 3E-06;	-0.232168	1.11466e-07	6.18309e-07
AM02006	BB170001A20G03.5 Bee Brain Normalized/Subtracted Library, BB17 Apis mellifera cDNA clone BB170001A20G03 5', mRNA sequence	SET: UI_EST BI512286;	-0.313037	1.33411e-07	7.3571e-07
AM08486	GB15905-RA [PREDICTED: Apis mellifera similar to CG31352-PA (LOC726349), mRNA]	SET: OGS; Dmel Ortholog - C. Elsik Feb_2007: FBgn0051352; Best Dmel 5.1 match: FBgn0051352, blastp escore 0E+00;	-0.245432	1.35868e-07	7.4317e-07
AM00930	DB743151 RIKEN full-length enriched honey bee cDNA library, head Apis mellifera cDNA clone BH10053O20 5', mRNA sequence	SET: UI_EST BH1B0080N21T3;	-0.214482	1.3634e-07	7.4317e-07
AM12635	GB20087-RA [PREDICTED: Apis mellifera similar to CG17218-PA, isoform A (LOC726268), mRNA]	SET: OGS; Best Dmel 5.1 match: FBgn0032421, blastp escore 2E-08;	0.381917	1.37342e-07	7.44328e-07
AM12096	GB19544-RA [PREDICTED: Apis mellifera similar to preli-like CG8806-PA, transcript variant 1 (LOC408511), mRNA]	SET: OGS; Dmel Ortholog - C. Elsik Feb_2007: FBgn0033413; Best Dmel 5.1 match: FBgn0033413, blastp escore 3E-50;	0.104739	1.4051e-07	7.57147e-07
AM07079	GB14481-RA [PREDICTED: Apis mellifera similar to Probable cation-transporting ATPase 13A3 (ATPase family homolog up-regulated in senescence cells 1) (LOC412074), mRNA]	SET: OGS; Best Dmel 5.1 match: FBgn0052000, blastp escore 0E+00;	0.301995	1.45245e-07	7.78215e-07
AM05149	GB12533-RA [PREDICTED: Apis mellifera similar to checkpoint suppressor 1 (LOC552820), mRNA]	SET: OGS; Best Dmel 5.1 match: FBgn0029504, blastp escore 1E-46;	-0.360314	1.47239e-07	7.82692e-07
AM12883	NW_001253055.1 SET: JDE_EST jdeG09_3DEF1; Apis mellifera linkage group 12 genomic contig, reference assembly (based on Amel_4.0 Group12.28)	SET: JDE_EST jdeG09_3DEF1;	-0.192464	1.4774e-07	7.82692e-07
AM03424	GB10799-RA [PREDICTED: Apis mellifera similar to CG8176-PB, isoform B (LOC552221), mRNA]	SET: OGS; Dmel Ortholog - C. Elsik Feb_2007: FBgn0037702; Best Dmel 5.1 match: FBgn0037702, blastp escore 1E-162;	-0.242829	1.52516e-07	8.01139e-07
AM00704	DB768993 RIKEN full-length enriched honey bee cDNA library, head Apis mellifera cDNA clone BH10050F21 3', mRNA sequence	SET: UI_EST BH1B0050F21M3;	-0.792035	1.52922e-07	8.01139e-07
AM11587	GB19032-RA	SET: OGS; Dmel Ortholog - C. Elsik Feb_2007: FBgn0033994; Best Dmel 5.1 match: FBgn0033994, blastp escore 5E-60;	0.363697	1.57264e-07	8.19338e-07
AM11190	GB18629-RA [PREDICTED: Apis mellifera similar to CG12267-PA (LOC411164), mRNA]	SET: OGS; Dmel Ortholog - C. Elsik Feb_2007: FBgn0038057; Best Dmel 5.1 match: FBgn0038057, blastp escore 3E-91;	0.284888	1.5834e-07	8.20408e-07
AM07438	GB14843-RA [PREDICTED: Apis mellifera similar to CTD (carboxy-terminal domain, RNA polymerase II, polypeptide A) small phosphatase like 2 (LOC411972), mRNA]	SET: OGS; Best Dmel 5.1 match: FBgn0036556, blastp escore 5E-35;	-0.168274	1.61796e-07	8.33734e-07
AM08591	GB16010-RA [PREDICTED: Apis mellifera similar to CG7564-PA (LOC551987), mRNA]	SET: OGS; Dmel Ortholog - C. Elsik Feb_2007: FBgn0036734; Best Dmel 5.1 match: FBgn0036734, blastp escore 2E-115;	-0.344428	1.6907e-07	8.66484e-07
AM01127	BB170019A20D05.5 Bee Brain Normalized/Subtracted Library, BB17 Apis mellifera cDNA clone BB170019A20D05 5', mRNA sequence	SET: UI_EST BI503643;	-0.377286	1.82577e-07	9.30648e-07
AM07582	GB14991-RA [PREDICTED: Apis mellifera similar to CG9047-PA, isoform A (LOC552749), mRNA]	SET: OGS; Dmel Ortholog - C. Elsik Feb_2007: FBgn0035075; Best Dmel 5.1 match: FBgn0035075, blastp escore 1E-72;	-0.257287	1.93495e-07	9.76943e-07
AM11805	GB19251-RA [PREDICTED: Apis mellifera similar to M-phase inducer phosphatase (Protein string) (Cdc25-like protein) (LOC726510), mRNA]	SET: OGS; Also matches: GB19251-RB,GB19251-RC; Dmel Ortholog - C. Elsik Feb_2007: FBgn0002673; Best Dmel 5.1 match: FBgn0003525, blastp escore 1E-56;	-0.156397	1.93731e-07	9.76943e-07
AM08312	GB15729-RA [PREDICTED: Apis mellifera similar to DNA-directed RNA polymerase II 7.6 kDa polypeptide (RPB10) (RPB7.6) (LOC724625), mRNA]	SET: OGS; Dmel Ortholog - C. Elsik Feb_2007: FBgn0039218; Best Dmel 5.1 match: FBgn0039218, blastp escore 5E-15;	0.260087	2.01792e-07	1.01218e-06
AM07873	GB15283-RA [PREDICTED: Apis mellifera similar to CG10077-PA, isoform A (LOC726768), partial mRNA]	SET: OGS; Dmel Ortholog - C. Elsik Feb_2007: FBgn0035720; Best Dmel 5.1 match: FBgn0035720, blastp escore 0E+00;	-0.159848	2.27918e-07	1.13718e-06
AM04250	GB11630-RA [PREDICTED: Apis mellifera similar to Excitatory amino acid transporter 2 CG3159-PA, isoform A (LOC408769), mRNA]	SET: OGS; Dmel Ortholog - C. Elsik Feb_2007: FBgn0026438; Best Dmel 5.1 match: FBgn0026438, blastp escore 0E+00;	-0.347461	2.40698e-07	1.19462e-06
AM08176	GB15592-RA [PREDICTED: Apis mellifera hypothetical LOC552131 (LOC552131), partial mRNA]	SET: OGS; Best Dmel 5.1 match: FBgn0032678, blastp escore 2E-04;	-0.233758	2.44436e-07	1.20682e-06
AM12656	GB20109-RA [PREDICTED: Apis mellifera similar to SCY1-like 2 protein (LOC412446), partial mRNA]	SET: OGS; Dmel Ortholog - C. Elsik Feb_2007: FBgn0039623; Best Dmel 5.1 match: FBgn0039623, blastp escore 2E-176;	0.157934	2.49007e-07	1.22299e-06
AM04150	GB11530-RA [PREDICTED: Apis mellifera similar to ubiquitin-conjugating enzyme E2, J1 (LOC409794), mRNA]	SET: OGS; Best Dmel 5.1 match: FBgn0038515, blastp escore 2E-32;	0.188179	2.58236e-07	1.25757e-06
AM03197	GB10570-RA [PREDICTED: Apis mellifera similar to CG13390-PA (LOC411922), mRNA]	SET: OGS; Dmel Ortholog - C. Elsik Feb_2007: FBgn0032031; Best Dmel 5.1 match: FBgn0032031, blastp escore 1E-115;	-0.0979266	2.58715e-07	1.25757e-06
AM05683	GB13075-RA [PREDICTED: Apis mellifera similar to Hs2st CG10234-PA (LOC551445), mRNA]	SET: OGS; Dmel Ortholog - C. Elsik Feb_2007: FBgn0024230; Best Dmel 5.1 match: FBgn0024230, blastp escore 1E-102;	0.128052	2.84778e-07	1.37716e-06
AM02790	GB10162-RA [PREDICTED: Apis mellifera similar to mitochondrial ribosomal protein S2 CG2937-PA (LOC411862), mRNA]	SET: OGS; Dmel Ortholog - C. Elsik Feb_2007: FBgn0031639; Best Dmel 5.1 match: FBgn0031639, blastp escore 7E-80;	0.151686	2.91981e-07	1.40479e-06
AM08265	GB15682-RA [PREDICTED: Apis mellifera similar to ariadne CG5659-PA, isoform A (LOC413468), mRNA]	SET: OGS; Also matches: XM_623341.2; Best Dmel 5.1 match: FBgn0017418, blastp escore 0E+00;	-0.243454	2.95229e-07	1.4132e-06
AM08709	GB16129-RA [PREDICTED: Apis mellifera similar to CG10219-PA (LOC725566), mRNA]	SET: OGS; Also matches: GB16129-RB; Dmel Ortholog - C. Elsik Feb_2007: FBgn0039112; Best Dmel 5.1 match: FBgn0039112, blastp escore 4E-25;	0.276567	3.03135e-07	1.44372e-06
AM12063	GB30504-RA [PREDICTED: Apis mellifera similar to CG17484-PA.3 (LOC408311), mRNA]	SET: OGS; Also matches: GB30128-RA; Dmel Ortholog - C. Elsik Feb_2007: FBgn0015587; Best Dmel 5.1 match: FBgn0015587, blastp escore 0E+00;	-0.220871	3.24915e-07	1.53967e-06
AM07378	GB14783-RA [PREDICTED: Apis mellifera similar to d4 CG2682-PA, isoform A (LOC411629), mRNA]	SET: OGS; Dmel Ortholog - C. Elsik Feb_2007: FBgn0033015; Best Dmel 5.1 match: FBgn0033015, blastp escore 7E-102;	-0.36608	3.34927e-07	1.57918e-06
AM12385	GB19838-RA [PREDICTED: Apis mellifera similar to jing CG9403-PA, isoform A (LOC408661), mRNA]	SET: OGS; Dmel Ortholog - C. Elsik Feb_2007: FBgn0041145; Best Dmel 5.1 match: FBgn0041145, blastp escore 2E-65;	-0.326811	3.60889e-07	1.68922e-06
AM10381	GB17809-RA [PREDICTED: Apis mellifera similar to CG9222-PA (LOC411779), mRNA]	SET: OGS; Dmel Ortholog - C. Elsik Feb_2007: FBgn0031784; Best Dmel 5.1 match: FBgn0031784, blastp escore 1E-79;	-0.137816	3.63465e-07	1.68922e-06
AM02013	XM_001121750.1 [PREDICTED: Apis mellifera hypothetical protein LOC725964 (LOC725964), partial mRNA]	SET: UI_EST BI512319; Best Dmel 5.1 match: FBgn0031879, blastp escore 9E-10;	-0.456325	3.63639e-07	1.68922e-06
AM10911	GB18347-RA [PREDICTED: Apis mellifera similar to Protein FAM60A (Tera protein) (LOC413309), mRNA]	SET: OGS; Dmel Ortholog - C. Elsik Feb_2007: FBgn0029738; Best Dmel 5.1 match: FBgn0029738, blastp escore 3E-42;	-0.493316	3.68908e-07	1.70529e-06
AM06045	GB13441-RA [PREDICTED: Apis mellifera similar to O-glycosyltransferase CG10392-PB, isoform B (LOC551425), mRNA]	SET: OGS; Dmel Ortholog - C. Elsik Feb_2007: FBgn0040295; Best Dmel 5.1 match: FBgn0040295, blastp escore 0E+00;	-0.256088	3.73835e-07	1.71964e-06
AM01491	BB170027A20H09.5 Bee Brain Normalized/Subtracted Library, BB17 Apis mellifera cDNA clone BB170027A20H09 5', mRNA sequence	SET: UI_EST BI507155;	-0.361922	3.84616e-07	1.76064e-06
AM01599	BB170004A20D02.5 Bee Brain Normalized/Subtracted Library, BB17 Apis mellifera cDNA clone BB170004A20D02 5', mRNA sequence	SET: UI_EST BI508283;	-0.3222	3.97131e-07	1.80915e-06
AM08184	GB15600-RA [PREDICTED: Apis mellifera hypothetical protein LOC726410 (LOC726410), mRNA]	SET: OGS; Best Dmel 5.1 match: FBgn0010338, blastp escore 9E-14;	-0.166028	4.00605e-07	1.8162e-06
AM10386	GB17815-RA [PREDICTED: Apis mellifera similar to wunen CG8804-PA, isoform A (LOC727090), partial mRNA]	SET: OGS; Dmel Ortholog - C. Elsik Feb_2007: FBgn0016078; Best Dmel 5.1 match: FBgn0016078, blastp escore 2E-24;	-0.202842	4.26309e-07	1.92349e-06
AM02527	NW_001253893.1 SET: UI_EST BI516452; Apis mellifera genomic contig, reference assembly (based on Amel_4.0 GroupUn.700)	SET: UI_EST BI516452;	0.441537	4.42992e-07	1.98924e-06
AM06464	GB13865-RA [PREDICTED: Apis mellifera similar to CG2165-PA, isoform A (LOC551261), mRNA]	SET: OGS; Dmel Ortholog - C. Elsik Feb_2007: FBgn0025704; Best Dmel 5.1 match: FBgn0025704, blastp escore 0E+00;	-0.252068	4.67952e-07	2.09137e-06
AM06114	GB13512-RA [PREDICTED: Apis mellifera hypothetical protein LOC725040 (LOC725040), mRNA]	SET: OGS; Dmel Ortholog - C. Elsik Feb_2007: FBgn0035805; Best Dmel 5.1 match: FBgn0035805, blastp escore 7E-12;	0.22587	4.73911e-07	2.10801e-06
AM02801	GB10173-RA [PREDICTED: Apis mellifera similar to Elongin B CG4204-PA (LOC551511), mRNA]	SET: OGS; Dmel Ortholog - C. Elsik Feb_2007: FBgn0023212; Best Dmel 5.1 match: FBgn0023212, blastp escore 1E-38;	0.247238	4.86611e-07	2.15434e-06
AM02180	BB160013B10G04.5 Bee Brain Normalized Library, BB16 Apis mellifera cDNA clone BB160013B10G04 5', mRNA sequence	SET: UI_EST BI513727;	-0.210519	5.01919e-07	2.21173e-06
AM01216	BB170013B10G12.5 Bee Brain Normalized/Subtracted Library, BB17 Apis mellifera cDNA clone BB170013B10G12 5', mRNA sequence	SET: UI_EST BI504510;	-0.408523	5.09856e-07	2.2338e-06
AM01842	BB160003A20D12.5 Bee Brain Normalized Library, BB16 Apis mellifera cDNA clone BB160003A20D12 5', mRNA sequence	SET: UI_EST BI510706;	-0.182734	5.11667e-07	2.2338e-06
AM06437	GB13838-RA [PREDICTED: Apis mellifera similar to dishevelled 3 (LOC409050), mRNA]	SET: OGS;	-0.395718	5.4031e-07	2.34798e-06
AM11766	GB19212-RA	SET: OGS; Dmel Ortholog - C. Elsik Feb_2007: FBgn0050108; Best Dmel 5.1 match: FBgn0050109, blastp escore 1E-15;	0.169429	5.5357e-07	2.39457e-06
AM12048	GB19496-RA	SET: OGS; Best Dmel 5.1 match: FBgn0042627, blastp escore 3E-04;	-0.13388	5.74497e-07	2.47375e-06
AM08880	GB16300-RA [PREDICTED: Apis mellifera similar to kinesin family member 3A (LOC412711), mRNA]	SET: OGS; Dmel Ortholog - C. Elsik Feb_2007: FBgn0004380; Best Dmel 5.1 match: FBgn0004380, blastp escore 0E+00;	0.181868	6.04402e-07	2.59069e-06
AM09750	GB17175-RA [PREDICTED: Apis mellifera similar to cAMP-dependent protein kinase catalytic subunit (PKA C), transcript variant 1 (LOC409791), mRNA]	SET: OGS; Dmel Ortholog - C. Elsik Feb_2007: FBgn0000273; Best Dmel 5.1 match: FBgn0000273, blastp escore 0E+00;	-0.298903	6.38415e-07	2.7241e-06
AM07226	GB14629-RA [PREDICTED: Apis mellifera similar to CG4290-PA (LOC413736), mRNA]	SET: OGS; Dmel Ortholog - C. Elsik Feb_2007: FBgn0025625; Best Dmel 5.1 match: FBgn0025625, blastp escore 4E-136;	-0.561181	6.50686e-07	2.76395e-06
AM01307	BB170027A10E07.5 Bee Brain Normalized/Subtracted Library, BB17 Apis mellifera cDNA clone BB170027A10E07 5', mRNA sequence	SET: UI_EST BI505369;	0.189437	6.5721e-07	2.77914e-06
AM02646	GB10017-RA [PREDICTED: Apis mellifera similar to Guanine nucleotide-binding protein gamma-e subunit precursor (Ggamma(e)) (LOC725453), mRNA]	SET: OGS; Dmel Ortholog - C. Elsik Feb_2007: FBgn0028433; Best Dmel 5.1 match: FBgn0028433, blastp escore 3E-31;	-0.296467	6.68423e-07	2.81394e-06
AM04595	GB11978-RA [PREDICTED: Apis mellifera similar to visgun CG16707-PC, isoform C (LOC408717), mRNA]	SET: OGS; Dmel Ortholog - C. Elsik Feb_2007: FBgn0045823; Best Dmel 5.1 match: FBgn0045823, blastp escore 1E-20;	0.195892	6.85371e-07	2.87247e-06
AM07552	GB14961-RA [PREDICTED: Apis mellifera similar to Probable signal peptidase complex subunit 3 (Microsomal signal peptidase 22 kDa subunit) (SPase 22 kDa subunit) (SPC22) (LOC727074), mRNA]	SET: OGS; Dmel Ortholog - C. Elsik Feb_2007: FBgn0039172; Best Dmel 5.1 match: FBgn0039172, blastp escore 3E-79;	0.205373	6.99766e-07	2.91982e-06
AM01329	NW_001253018.1 SET: UI_EST BI505498; Apis mellifera linkage group 11 genomic contig, reference assembly (based on Amel_4.0 Group11.33)	SET: UI_EST BI505498;	0.959187	7.12979e-07	2.96185e-06
AM05391	GB12776-RA	SET: OGS; Best Dmel 5.1 match: FBgn0031768, blastp escore 9E-13;	0.0883312	7.42201e-07	3.06972e-06
AM08953	GB16372-RA [PREDICTED: Apis mellifera similar to Galactoside 2-alpha-L-fucosyltransferase 2 (GDP-L-fucose:beta-D-galactoside 2-alpha-L-fucosyltransferase 2) (Alpha(1,2)FT 2) (Fucosyltransferase 2) (Secretor blood group alpha-2-fucosyltransferase) (Secretor factor) (Se) (SE2)... (LOC726095), mRNA]	SET: OGS;	-0.220768	7.4767e-07	3.07883e-06
AM09167	GB16588-RA [PREDICTED: Apis mellifera similar to wunen CG8804-PA, isoform A (LOC724942), partial mRNA]	SET: OGS;	-0.178893	7.64949e-07	3.13629e-06
AM02972	GB10342-RA [PREDICTED: Apis mellifera similar to tweety CG1693-PA, isoform A (LOC413358), mRNA]	SET: OGS; Dmel Ortholog - C. Elsik Feb_2007: FBgn0015558; Best Dmel 5.1 match: FBgn0015558, blastp escore 3E-129;	-0.229616	8.20198e-07	3.34825e-06
AM03554	GB10929-RA [PREDICTED: Apis mellifera similar to CG33277-PA (LOC726153), mRNA]	SET: OGS; Dmel Ortholog - C. Elsik Feb_2007: FBgn0053277; Best Dmel 5.1 match: FBgn0053277, blastp escore 5E-28;	-0.320886	8.3781e-07	3.39911e-06
AM01047	BB170011A20H08.5 Bee Brain Normalized/Subtracted Library, BB17 Apis mellifera cDNA clone BB170011A20H08 5', mRNA sequence	SET: UI_EST BI502860;	-0.294466	8.39865e-07	3.39911e-06
AM11997	GB19446-RA [PREDICTED: Apis mellifera similar to CG5047-PA (LOC410339), mRNA]	SET: OGS; Dmel Ortholog - C. Elsik Feb_2007: FBgn0037008; Best Dmel 5.1 match: FBgn0037008, blastp escore 8E-67;	0.173054	8.48955e-07	3.42121e-06
AM03920	GB11297-RA [PREDICTED: Apis mellifera similar to CG10472-PA (LOC724236), mRNA]	SET: OGS; Best Dmel 5.1 match: FBgn0035670, blastp escore 7E-33;	-0.581638	8.73119e-07	3.50178e-06
AM12565	GB20018-RA [PREDICTED: Apis mellifera similar to eukaryotic release factor 1 CG5605-PA, isoform A (LOC725555), mRNA]	SET: OGS; Dmel Ortholog - C. Elsik Feb_2007: FBgn0036974; Best Dmel 5.1 match: FBgn0036974, blastp escore 4E-100;	-0.36391	8.76374e-07	3.50178e-06
AM00167	GB15141-RA Dscam exon 10.10	SET: Dscam exon 10.10;	-0.239389	8.85785e-07	3.52445e-06
AM09784	GB17209-RA [PREDICTED: Apis mellifera similar to SH3PX1 CG6757-PA, transcript variant 1 (LOC413831), mRNA]	SET: OGS; Dmel Ortholog - C. Elsik Feb_2007: FBgn0040475; Best Dmel 5.1 match: FBgn0040475, blastp escore 1E-135;	-0.212316	8.99811e-07	3.56522e-06
AM02436	BB160020A10G09.5 Bee Brain Normalized Library, BB16 Apis mellifera cDNA clone BB160020A10G09 5', mRNA sequence	SET: UI_EST BI515660;	-0.271975	9.10959e-07	3.59429e-06
AM03900	GB11277-RA [PREDICTED: Apis mellifera similar to CG12304-PB, isoform B (LOC409404), mRNA]	SET: OGS; Dmel Ortholog - C. Elsik Feb_2007: FBgn0036515; Best Dmel 5.1 match: FBgn0036515, blastp escore 1E-16;	0.187672	9.30379e-07	3.65561e-06
AM01609	BB170008B20D07.5 Bee Brain Normalized/Subtracted Library, BB17 Apis mellifera cDNA clone BB170008B20D07 5', mRNA sequence	SET: UI_EST BI508403;	-0.226283	9.3637e-07	3.66389e-06
AM00619	DB766343 RIKEN full-length enriched honey bee cDNA library, head Apis mellifera cDNA clone BH10040P10 3', mRNA sequence	SET: UI_EST BH1B0040P10M3;	-0.244428	9.49247e-07	3.69893e-06
AM12795	GB13255-RA [PREDICTED: Apis mellifera similar to Tetraspanin 66E CG4999-PA, isoform A, transcript variant 1 (LOC409511), mRNA]	SET: OGS; Dmel Ortholog - C. Elsik Feb_2007: FBgn0035936; Best Dmel 5.1 match: FBgn0035936, blastp escore 1E-46;	0.166791	9.57187e-07	3.71452e-06
AM09165	GB16586-RA [PREDICTED: Apis mellifera similar to CG6522-PA (LOC551575), partial mRNA]	SET: OGS; Dmel Ortholog - C. Elsik Feb_2007: FBgn0034223; Best Dmel 5.1 match: FBgn0034223, blastp escore 2E-52;	0.13548	9.77029e-07	3.77132e-06
AM06930	GB14330-RA [PREDICTED: Apis mellifera similar to neuromusculin CG8779-PA, transcript variant 1 (LOC412893), mRNA]	SET: OGS; Dmel Ortholog - C. Elsik Feb_2007: FBgn0005629; Best Dmel 5.1 match: FBgn0005629, blastp escore 0E+00;	-0.365421	9.8058e-07	3.77132e-06
AM10402	GB17831-RA [PREDICTED: Apis mellifera similar to Probable cytochrome P450 6a14 (CYPVIA14), transcript variant 1 (LOC551028), mRNA]	SET: OGS; Also matches: XM_623458.2; Dmel Ortholog - C. Elsik Feb_2007: FBgn0000473; Best Dmel 5.1 match: FBgn0000473, blastp escore 9E-107;	0.91026	9.83823e-07	3.77132e-06
AM04419	GB11800-RA [PREDICTED: Apis mellifera similar to CG9753-PA (LOC727265), partial mRNA]	SET: OGS; Dmel Ortholog - C. Elsik Feb_2007: FBgn0039747; Best Dmel 5.1 match: FBgn0039747, blastp escore 3E-51;	-0.231616	1.00186e-06	3.80473e-06
AM01229	BB170003A10D03.5 Bee Brain Normalized/Subtracted Library, BB17 Apis mellifera cDNA clone BB170003A10D03 5', mRNA sequence	SET: UI_EST BI504630;	-0.148241	1.00251e-06	3.80473e-06
AM01951	DB768653 RIKEN full-length enriched honey bee cDNA library, head Apis mellifera cDNA clone BH10049B22 3', mRNA sequence	SET: UI_EST BI511896;	-0.457312	1.00464e-06	3.80473e-06
AM06567	GB13969-RA [PREDICTED: Apis mellifera similar to Fermitin 1 CG14991-PA, isoform A, transcript variant 1 (LOC408836), mRNA]	SET: OGS; Dmel Ortholog - C. Elsik Feb_2007: FBgn0035498; Best Dmel 5.1 match: FBgn0035498, blastp escore 0E+00;	-0.449662	1.02193e-06	3.85473e-06
AM11647	GB19092-RA [PREDICTED: Apis mellifera similar to CG4238-PA (LOC726045), mRNA]	SET: OGS; Dmel Ortholog - C. Elsik Feb_2007: FBgn0031384; Best Dmel 5.1 match: FBgn0031384, blastp escore 0E+00;	-0.150917	1.04619e-06	3.9305e-06
AM02542	BB160007B10E08.5 Bee Brain Normalized Library, BB16 Apis mellifera cDNA clone BB160007B10E08 5', mRNA sequence	SET: UI_EST BI516571;	-0.234777	1.05064e-06	3.93155e-06
AM07132	GB14533-RA [PREDICTED: Apis mellifera doublesex (Dsx), mRNA]	SET: OGS; Dmel Ortholog - C. Elsik Feb_2007: FBgn0004595; Best Dmel 5.1 match: FBgn0004595, blastp escore 0E+00;	-0.301803	1.07875e-06	4.02078e-06
AM04944	GB12325-RA [PREDICTED: Apis mellifera hypothetical LOC551227 (LOC551227), mRNA]	SET: OGS; Best Dmel 5.1 match: FBgn0038492, blastp escore 8E-07;	0.15809	1.08904e-06	4.04318e-06
AM11963	GB19411-RA [PREDICTED: Apis mellifera similar to Protein tyrosine phosphatase 69D CG10975-PB, isoform B (LOC725118), mRNA]	SET: OGS; Dmel Ortholog - C. Elsik Feb_2007: FBgn0014007; Best Dmel 5.1 match: FBgn0014007, blastp escore 0E+00;	-0.200823	1.14109e-06	4.21337e-06
AM12827	DB766958 RIKEN full-length enriched honey bee cDNA library, head Apis mellifera cDNA clone BH10042O19 3', mRNA sequence	SET: JDE_EST jdeA16_4DEF2;	-0.437903	1.14382e-06	4.21337e-06
AM09117	GB16538-RA [PREDICTED: Apis mellifera similar to Erbb2 interacting protein isoform 2 (LOC410256), mRNA]	SET: OGS; Dmel Ortholog - C. Elsik Feb_2007: FBgn0033984; Best Dmel 5.1 match: FBgn0033984, blastp escore 6E-122;	-0.190136	1.15843e-06	4.25058e-06
AM04305	GB11685-RA [PREDICTED: Apis mellifera similar to Photoreceptor dehydrogenase CG4899-PB, isoform B (LOC409847), mRNA]	SET: OGS; Best Dmel 5.1 match: FBgn0011693, blastp escore 1E-39;	-0.245626	1.22315e-06	4.47068e-06
AM10477	GB17906-RA [PREDICTED: Apis mellifera similar to Chloride intracellular channel CG10997-PA (LOC408481), mRNA]	SET: OGS; Dmel Ortholog - C. Elsik Feb_2007: FBgn0030529; Best Dmel 5.1 match: FBgn0030529, blastp escore 2E-120;	-0.320775	1.24489e-06	4.53255e-06
AM09731	GB17156-RA [PREDICTED: Apis mellifera similar to CG17397-PA (LOC412578), mRNA]	SET: OGS;	0.217013	1.25418e-06	4.54882e-06
AM11890	GB19337-RA [PREDICTED: Apis mellifera similar to mitochondrial ribosomal protein L50 CG8612-PA (LOC724516), mRNA]	SET: OGS; Also matches: GB19148-RA,XM_001122883.1; Dmel Ortholog - C. Elsik Feb_2007: FBgn0028648; Best Dmel 5.1 match: FBgn0028648, blastp escore 1E-33;	0.223966	1.2787e-06	4.61997e-06
AM01177	NW_001253491.1 SET: UI_EST BI504108; Apis mellifera linkage group 7 genomic contig, reference assembly (based on Amel_4.0 Group7.45)	SET: UI_EST BI504108;	0.58193	1.28924e-06	4.64029e-06
AM01762	BB170026B10F11.5 Bee Brain Normalized/Subtracted Library, BB17 Apis mellifera cDNA clone BB170026B10F11 5', mRNA sequence	SET: UI_EST BI509974;	0.169469	1.3464e-06	4.82759e-06
AM03300	GB30202-RA [PREDICTED: Apis mellifera hypothetical LOC551367 (LOC551367), mRNA]	SET: OGS; Dmel Ortholog - C. Elsik Feb_2007: FBgn0051496; Best Dmel 5.1 match: FBgn0051496, blastp escore 6E-08;	-0.199576	1.36257e-06	4.86704e-06
AM12499	GB19952-RA [PREDICTED: Apis mellifera similar to DnaJ (Hsp40) homolog, subfamily C, member 7, transcript variant 1 (LOC410037), mRNA]	SET: OGS; Dmel Ortholog - C. Elsik Feb_2007: FBgn0032586; Best Dmel 5.1 match: FBgn0032586, blastp escore 5E-119;	-0.22588	1.36977e-06	4.8743e-06
AM11206	GB18645-RA [PREDICTED: Apis mellifera similar to CG11070-PA (LOC409564), mRNA]	SET: OGS; Dmel Ortholog - C. Elsik Feb_2007: FBgn0028467; Best Dmel 5.1 match: FBgn0028467, blastp escore 0E+00;	0.18982	1.43959e-06	5.09334e-06
AM00600	DB738370 RIKEN full-length enriched honey bee cDNA library, head Apis mellifera cDNA clone BH10037H12 5', mRNA sequence	SET: UI_EST BH1B0037H12M3;	-0.202043	1.44212e-06	5.09334e-06
AM11369	GB18811-RA	SET: OGS; Best Dmel 5.1 match: FBgn0013684, blastp escore 6E-11;	0.399613	1.52157e-06	5.33988e-06
AM04785	GB12164-RA [PREDICTED: Apis mellifera similar to CG30354-PA (LOC726316), mRNA]	SET: OGS; Dmel Ortholog - C. Elsik Feb_2007: FBgn0050354; Best Dmel 5.1 match: FBgn0050354, blastp escore 6E-19;	0.2924	1.52325e-06	5.33988e-06
AM02173	BB160013B10A04.5 Bee Brain Normalized Library, BB16 Apis mellifera cDNA clone BB160013B10A04 5', mRNA sequence	SET: UI_EST BI513674;	-0.249615	1.54136e-06	5.38333e-06
AM01657	BB170026B10C06.5 Bee Brain Normalized/Subtracted Library, BB17 Apis mellifera cDNA clone BB170026B10C06 5', mRNA sequence	SET: UI_EST BI508943;	-0.267633	1.59247e-06	5.54132e-06
AM03785	GB11161-RA [PREDICTED: Apis mellifera similar to phosphoglycerate mutase family member 5 (LOC412666), mRNA]	SET: OGS; Dmel Ortholog - C. Elsik Feb_2007: FBgn0023517; Best Dmel 5.1 match: FBgn0023517, blastp escore 3E-65;	0.149803	1.63785e-06	5.65574e-06
AM02417	BB160019B10G08.5 Bee Brain Normalized Library, BB16 Apis mellifera cDNA clone BB160019B10G08 5', mRNA sequence	SET: UI_EST BI515522;	-0.205357	1.6457e-06	5.65574e-06
AM12832	AM12832 Unknown [Arrayset: JDE_EST jdeC12_, jdeC12_ GroupUn.5108_836_905]	SET: JDE_EST jdeC12_;	-0.211662	1.64819e-06	5.65574e-06
AM07579	GB14988-RA [PREDICTED: Apis mellifera similar to CG31712-PA, transcript variant 1 (LOC408409), mRNA]	SET: OGS; Best Dmel 5.1 match: FBgn0051712, blastp escore 3E-36;	-0.28754	1.64934e-06	5.65574e-06
AM10112	GB17541-RA [PREDICTED: Apis mellifera similar to CG5059-PA, isoform A, transcript variant 1 (LOC409667), mRNA]	SET: OGS; Dmel Ortholog - C. Elsik Feb_2007: FBgn0037007; Best Dmel 5.1 match: FBgn0037007, blastp escore 3E-48;	-0.219803	1.70331e-06	5.81964e-06
AM12841	DB779807 RIKEN full-length enriched honey bee cDNA library, head Apis mellifera cDNA clone BH10088P16 3', mRNA sequence	SET: JDE_EST jdeC22_;	-0.226637	1.71444e-06	5.82904e-06
AM05879	GB13272-RA [PREDICTED: Apis mellifera similar to cAMP-dependent protein kinase R1 CG3263-PC, isoform C, transcript variant 1 (LOC412714), mRNA]	SET: OGS; Dmel Ortholog - C. Elsik Feb_2007: FBgn0000275; Best Dmel 5.1 match: FBgn0000275, blastp escore 2E-174;	0.260664	1.71842e-06	5.82904e-06
AM12220	GB19672-RA [PREDICTED: Apis mellifera similar to CG6495-PA (LOC727603), partial mRNA]	SET: OGS; Also matches: XM_625067.2; Dmel Ortholog - C. Elsik Feb_2007: FBgn0027550; Best Dmel 5.1 match: FBgn0027550, blastp escore 4E-40;	0.169575	1.7782e-06	6.01018e-06
AM07362	GB14767-RA [PREDICTED: Apis mellifera similar to Discoidin domain receptor CG33531-PA (LOC408922), mRNA]	SET: OGS; Best Dmel 5.1 match: FBgn0053531, blastp escore 1E-53;	-0.373779	1.78793e-06	6.0215e-06
AM06696	GB14094-RA [Apis mellifera corticotropin releasing hormone binding protein (crh-BP), mRNA]	SET: OGS; Dmel Ortholog - C. Elsik Feb_2007: FBgn0039770; Best Dmel 5.1 match: FBgn0039770, blastp escore 3E-37;	0.244242	1.81835e-06	6.10216e-06
AM01869	BB160004A20F08.5 Bee Brain Normalized Library, BB16 Apis mellifera cDNA clone BB160004A20F08 5', mRNA sequence	SET: UI_EST BI511025;	-0.33005	1.87425e-06	6.22921e-06
AM07127	GB14529-RA [PREDICTED: Apis mellifera similar to Tyrosine-protein phosphatase non-receptor type 1 (Protein-tyrosine phosphatase 1B) (PTP-1B) (Protein-protein-tyrosine phosphatase HA2) (PTP-HA2), transcript variant 1 (LOC408900), mRNA]	Also matches: GB14529-RB; Dmel Ortholog - C. Elsik Feb_2007: FBgn0003138; Best Dmel 5.1 match: FBgn0003138, blastp escore 5E-95;	-0.236983	1.8749e-06	6.22921e-06
AM05497	GB12884-RA [PREDICTED: Apis mellifera similar to CG17090-PA, isoform A (LOC408664), mRNA]	SET: OGS; Best Dmel 5.1 match: FBgn0035142, blastp escore 0E+00;	-0.244247	1.87603e-06	6.22921e-06
AM05572	GB12959-RA [PREDICTED: Apis mellifera similar to CG10189-PA (LOC727009), mRNA]	SET: OGS; Dmel Ortholog - C. Elsik Feb_2007: FBgn0032793; Best Dmel 5.1 match: FBgn0032793, blastp escore 1E-08;	0.219945	1.93312e-06	6.39626e-06
AM06378	GB13779-RA [PREDICTED: Apis mellifera similar to PIP5K59B CG3682-PA, isoform A (LOC408582), mRNA]	SET: OGS; Dmel Ortholog - C. Elsik Feb_2007: FBgn0034789; Best Dmel 5.1 match: FBgn0034789, blastp escore 0E+00;	-0.272582	1.98535e-06	6.54296e-06
AM04033	GB11412-RA [PREDICTED: Apis mellifera similar to CG1443-PA, transcript variant 1 (LOC411983), mRNA]	SET: OGS; Dmel Ortholog - C. Elsik Feb_2007: FBgn0039620; Best Dmel 5.1 match: FBgn0039620, blastp escore 9E-127;	-0.187342	1.99133e-06	6.54296e-06
AM01190	BB170001A10G07.5 Bee Brain Normalized/Subtracted Library, BB17 Apis mellifera cDNA clone BB170001A10G07 5', mRNA sequence	SET: UI_EST BI504254;	-0.213828	2.02291e-06	6.62362e-06
AM01098	XM_624401.2 [PREDICTED: Apis mellifera similar to igloo CG18285-PA, isoform A (LOC552020), mRNA]	SET: UI_EST BI503325; Best Dmel 5.1 match: FBgn0036290, blastp escore 5E-96;	-0.245641	2.13111e-06	6.95376e-06
AM09246	GB30358-RB [Apis mellifera 1D-myo-inositol-trisphosphate 3-kinase (Ip3k), mRNA]	SET: OGS; Dmel Ortholog - C. Elsik Feb_2007: FBgn0030471; Best Dmel 5.1 match: FBgn0030471, blastp escore 4E-128;	-0.271664	2.19129e-06	7.12545e-06
AM01464	BB170028A20C12.5 Bee Brain Normalized/Subtracted Library, BB17 Apis mellifera cDNA clone BB170028A20C12 5', mRNA sequence	SET: UI_EST BI506898;	-0.255879	2.21344e-06	7.17275e-06
AM00262	GB11318-RA	Best Dmel 5.1 match: FBgn0030715, blastp escore 9E-14;	-0.272189	2.23838e-06	7.22874e-06
AM02479	NW_001253338.1 SET: UI_EST BI516006; Apis mellifera linkage group 4 genomic contig, reference assembly (based on Amel_4.0 Group4.7)	SET: UI_EST BI516006;	0.337704	2.26188e-06	7.27972e-06
AM06034	GB13430-RA [PREDICTED: Apis mellifera similar to Rim CG33547-PA (LOC410001), mRNA]	SET: OGS; Dmel Ortholog - C. Elsik Feb_2007: FBgn0053547; Best Dmel 5.1 match: FBgn0053547, blastp escore 7E-108;	-0.173076	2.4122e-06	7.73709e-06
AM06152	GB13551-RA [PREDICTED: Apis mellifera similar to CG12851-PA (LOC412715), mRNA]	SET: OGS; Dmel Ortholog - C. Elsik Feb_2007: FBgn0035152; Best Dmel 5.1 match: FBgn0035086, blastp escore 4E-25;	-0.293706	2.44148e-06	7.80446e-06
AM03999	GB11376-RA [PREDICTED: Apis mellifera similar to CG10426-PA (LOC409136), mRNA]	SET: OGS; Dmel Ortholog - C. Elsik Feb_2007: FBgn0036273; Best Dmel 5.1 match: FBgn0036273, blastp escore 2E-149;	-0.231893	2.46309e-06	7.84695e-06
AM02277	XM_001120507.1 [PREDICTED: Apis mellifera similar to slingshot CG6238-PA, isoform A (LOC724613), mRNA]	SET: UI_EST BI514518; Best Dmel 5.1 match: FBgn0029157, blastp escore 9E-107;	-0.29402	2.48193e-06	7.88034e-06
AM09697	GB17122-RA [PREDICTED: Apis mellifera similar to CG11779-PA, isoform A, transcript variant 1 (LOC412409), mRNA]	SET: OGS; Dmel Ortholog - C. Elsik Feb_2007: FBgn0038683; Best Dmel 5.1 match: FBgn0038683, blastp escore 4E-154;	-0.205605	2.64639e-06	8.37433e-06
AM10931	GB18367-RA	SET: OGS; Best Dmel 5.1 match: FBgn0037465, blastp escore 1E-37;	-0.271141	2.67499e-06	8.42722e-06
AM01763	BB170029B10E03.5 Bee Brain Normalized/Subtracted Library, BB17 Apis mellifera cDNA clone BB170029B10E03 5', mRNA sequence	SET: UI_EST BI510000;	-0.298818	2.68098e-06	8.42722e-06
AM01227	BB170027B10C08.5 Bee Brain Normalized/Subtracted Library, BB17 Apis mellifera cDNA clone BB170027B10C08 5', mRNA sequence	SET: UI_EST BI504626;	-0.252001	2.72336e-06	8.53199e-06
AM02155	BB160007A10G04.5 Bee Brain Normalized Library, BB16 Apis mellifera cDNA clone BB160007A10G04 5', mRNA sequence	SET: UI_EST BI513528;	-0.158954	2.75283e-06	8.59575e-06
AM01833	BB160003A10G05.5 Bee Brain Normalized Library, BB16 Apis mellifera cDNA clone BB160003A10G05 5', mRNA sequence	SET: UI_EST BI510642;	0.597192	2.76468e-06	8.60428e-06
AM01879	NW_001253391.1 SET: UI_EST BI511123; Apis mellifera linkage group 5 genomic contig, reference assembly (based on Amel_4.0 Group5.33)	SET: UI_EST BI511123;	-0.237857	2.86379e-06	8.85983e-06
AM07205	GB14608-RA [PREDICTED: Apis mellifera similar to schwannomin interacting protein 1 (LOC551320), mRNA]	SET: OGS; Dmel Ortholog - C. Elsik Feb_2007: FBgn0032221; Best Dmel 5.1 match: FBgn0032221, blastp escore 3E-21;	-0.247592	2.86559e-06	8.85983e-06
AM00116	NW_001253354.1 SET: Dscam exon 6.4; Apis mellifera linkage group 4 genomic contig, reference assembly (based on Amel_4.0 Group4.23)	SET: Dscam exon 6.4;	-0.182393	2.89895e-06	8.90647e-06
AM01193	BB170013A10E02.5 Bee Brain Normalized/Subtracted Library, BB17 Apis mellifera cDNA clone BB170013A10E02 5', mRNA sequence	SET: UI_EST BI504314;	-0.275844	2.89956e-06	8.90647e-06
AM00894	DB749323 RIKEN full-length enriched honey bee cDNA library, head Apis mellifera cDNA clone BH10075I24 5', mRNA sequence	SET: UI_EST BH1B0075I24T3;	0.37014	2.9571e-06	9.05372e-06
AM05255	GB12639-RA [PREDICTED: Apis mellifera similar to Protein diaphanous (LOC412191), mRNA]	SET: OGS;	-0.165641	2.98549e-06	9.11105e-06
AM08668	GB16087-RA [PREDICTED: Apis mellifera hypothetical protein LOC724964 (LOC724964), mRNA]	SET: OGS; Best Dmel 5.1 match: FBgn0032462, blastp escore 9E-43;	-0.208647	3.03493e-06	9.21281e-06
AM00675R	DB741134 RIKEN full-length enriched honey bee cDNA library, head Apis mellifera cDNA clone BH10046O03 5', mRNA sequence	SET: UI_EST BH1B0046O03T3;	-0.42595	3.03837e-06	9.21281e-06
AM07709	GB15119-RA [PREDICTED: Apis mellifera similar to beta-tubulin cofactor C (LOC724928), mRNA]	SET: OGS; Dmel Ortholog - C. Elsik Feb_2007: FBgn0051961; Best Dmel 5.1 match: FBgn0051961, blastp escore 4E-52;	0.179543	3.10634e-06	9.38873e-06
AM07027	GB14429-RA [PREDICTED: Apis mellifera similar to Negative elongation factor A homolog (LOC408541), mRNA]	SET: OGS; Dmel Ortholog - C. Elsik Feb_2007: FBgn0038872; Best Dmel 5.1 match: FBgn0038872, blastp escore 2E-126;	0.235689	3.12352e-06	9.41048e-06
AM01895	BB160005A20G08.5 Bee Brain Normalized Library, BB16 Apis mellifera cDNA clone BB160005A20G08 5', mRNA sequence	SET: UI_EST BI511325;	-0.27619	3.1707e-06	9.51017e-06
AM04451	GB11832-RA [PREDICTED: Apis mellifera similar to CG5208-PA (LOC411850), mRNA]	SET: OGS; Dmel Ortholog - C. Elsik Feb_2007: FBgn0028470; Best Dmel 5.1 match: FBgn0028470, blastp escore 9E-50;	0.176565	3.17678e-06	9.51017e-06
AM12263	GB19716-RA [PREDICTED: Apis mellifera similar to Sarcoglycan CG5657-PA (LOC552464), mRNA]	SET: OGS; Dmel Ortholog - C. Elsik Feb_2007: FBgn0038042; Best Dmel 5.1 match: FBgn0038042, blastp escore 5E-44;	0.161572	3.19241e-06	9.52672e-06
AM10830	GB18265-RA [PREDICTED: Apis mellifera similar to CG31037-PA, transcript variant 1 (LOC552399), mRNA]	SET: OGS; Best Dmel 5.1 match: FBgn0000247, blastp escore 6E-57;	0.184983	3.23037e-06	9.60958e-06
AM11626	GB19071-RA [PREDICTED: Apis mellifera similar to CG2269-PA, isoform A (LOC409634), mRNA]	SET: OGS; Also matches: GB19071-RB; Best Dmel 5.1 match: FBgn0033484, blastp escore 5E-26;	0.384193	3.27442e-06	9.70998e-06
AM04188	GB11568-RA [PREDICTED: Apis mellifera similar to COMM domain containing 2 (LOC724881), mRNA]	SET: OGS; Dmel Ortholog - C. Elsik Feb_2007: FBgn0038586; Best Dmel 5.1 match: FBgn0038586, blastp escore 7E-14;	0.269913	3.30671e-06	9.75799e-06
AM01716	BB170006A20G01.5 Bee Brain Normalized/Subtracted Library, BB17 Apis mellifera cDNA clone BB170006A20G01 5', mRNA sequence	SET: UI_EST BI509562;	-0.392026	3.3113e-06	9.75799e-06
AM07713	GB15123-RA [PREDICTED: Apis mellifera similar to CG8885-PA (LOC726314), mRNA]	SET: OGS; Dmel Ortholog - C. Elsik Feb_2007: FBgn0031656; Best Dmel 5.1 match: FBgn0031656, blastp escore 5E-73;	0.223705	3.39126e-06	9.96247e-06
AM03737	GB11113-RA [PREDICTED: Apis mellifera similar to CG7530-PA, isoform A (LOC408805), mRNA]	SET: OGS; Dmel Ortholog - C. Elsik Feb_2007: FBgn0038256; Best Dmel 5.1 match: FBgn0038256, blastp escore 4E-95;	0.210321	3.47244e-06	1.01655e-05
AM01080	GB12165-RA [PREDICTED: Apis mellifera similar to sec1 family domain containing 2 (LOC552681), mRNA]	SET: UI_EST BI503126;	0.169854	3.48193e-06	1.01655e-05
AM10436	GB17865-RA [PREDICTED: Apis mellifera similar to CG5934-PA (LOC409706), mRNA]	SET: OGS; Dmel Ortholog - C. Elsik Feb_2007: FBgn0039505; Best Dmel 5.1 match: FBgn0039505, blastp escore 2E-39;	0.363013	3.55823e-06	1.03562e-05
AM05863	GB13256-RA [PREDICTED: Apis mellifera similar to Protein on ecdysone puffs CG6143-PB, isoform B (LOC408565), mRNA]	SET: OGS; Dmel Ortholog - C. Elsik Feb_2007: FBgn0004401; Best Dmel 5.1 match: FBgn0004401, blastp escore 1E-57;	-0.245157	3.66692e-06	1.06397e-05
AM02057	BB160010A10C09.5 Bee Brain Normalized Library, BB16 Apis mellifera cDNA clone BB160010A10C09 5', mRNA sequence	SET: UI_EST BI512711;	-0.28258	3.80169e-06	1.09969e-05
AM03376	GB10751-RA [PREDICTED: Apis mellifera similar to Protein tramtrack, beta isoform (Tramtrack p69) (Repressor protein fushi tarazu) (LOC410918), mRNA]	SET: OGS; Dmel Ortholog - C. Elsik Feb_2007: FBgn0003870; Best Dmel 5.1 match: FBgn0003870, blastp escore 1E-102;	-0.233965	3.84016e-06	1.10742e-05
AM11727	GB19173-RA [PREDICTED: Apis mellifera similar to Exosome complex exonuclease RRP43 (Ribosomal RNA-processing protein 43) (Exosome component 8) (p9) (Opa-interacting protein 2) (LOC551606), mRNA]	SET: OGS; Best Dmel 5.1 match: FBgn0034065, blastp escore 4E-18;	0.135068	3.90481e-06	1.12263e-05
AM06685	GB14083-RA [PREDICTED: Apis mellifera similar to Ras-related protein Rab-3, transcript variant 1 (LOC408971), mRNA]	SET: OGS; Also matches: XM_623210.2; Dmel Ortholog - C. Elsik Feb_2007: FBgn0005586; Best Dmel 5.1 match: FBgn0005586, blastp escore 8E-110;	-0.271831	3.99682e-06	1.14559e-05
AM08913	GB16333-RA [PREDICTED: Apis mellifera similar to CG15270-PA, isoform A (LOC408908), mRNA]	SET: OGS; Best Dmel 5.1 match: FBgn0028879, blastp escore 0E+00;	-0.415043	4.08134e-06	1.16627e-05
AM07271	GB14674-RA [PREDICTED: Apis mellifera similar to ubiquitin-specific protease 2 isoform Usp2-69 (LOC408964), mRNA]	SET: OGS; Dmel Ortholog - C. Elsik Feb_2007: FBgn0031187; Best Dmel 5.1 match: FBgn0031187, blastp escore 7E-87;	-0.211292	4.3054e-06	1.22658e-05
AM02131	BB160011B20H01.5 Bee Brain Normalized Library, BB16 Apis mellifera cDNA clone BB160011B20H01 5', mRNA sequence	SET: UI_EST BI513330;	-0.32432	4.499e-06	1.27788e-05
AM09064	GB16485-RA [PREDICTED: Apis mellifera similar to ATP synthase D chain, mitochondrial (LOC410557), mRNA]	SET: OGS; Dmel Ortholog - C. Elsik Feb_2007: FBgn0016120; Best Dmel 5.1 match: FBgn0016120, blastp escore 3E-37;	0.354307	4.71853e-06	1.33621e-05
AM01548	XM_391841.3 [PREDICTED: Apis mellifera similar to 14-3-3 CG17870-PC, isoform C, transcript variant 1 (LOC408289), mRNA]	SET: UI_EST BI507850; Also matches: XM_623299.2,XM_623180.2;	-0.35436	4.85093e-06	1.36959e-05
AM07463	GB14869-RA [PREDICTED: Apis mellifera similar to CG6665-PA, isoform A (LOC552842), mRNA]	SET: OGS; Dmel Ortholog - C. Elsik Feb_2007: FBgn0022338; Best Dmel 5.1 match: FBgn0022338, blastp escore 5E-57;	0.161422	4.90871e-06	1.38177e-05
AM01037	BB170008A20F12.5 Bee Brain Normalized/Subtracted Library, BB17 Apis mellifera cDNA clone BB170008A20F12 5', mRNA sequence	SET: UI_EST BI502792;	-0.351055	4.98833e-06	1.4e-05
AM00757R	GB12929-RA [PREDICTED: Apis mellifera similar to paralytic CG9907-PA, transcript variant 1 (LOC409018), mRNA]	SET: UI_EST BH1B0057E12T3; Dmel Ortholog - C. Elsik Feb_2007: FBgn0003036; Best Dmel 5.1 match: FBgn0003036, blastp escore 0E+00;	-0.213149	5.08811e-06	1.42377e-05
AM05654	GB13044-RA [PREDICTED: Apis mellifera similar to Hypothetical UPF0195 protein CG7949 (LOC552791), mRNA]	SET: OGS; Dmel Ortholog - C. Elsik Feb_2007: FBgn0036107; Best Dmel 5.1 match: FBgn0036107, blastp escore 3E-62;	0.186254	5.1219e-06	1.42898e-05
AM12704	GB16422-RA [PREDICTED: Apis mellifera similar to hopscotch CG1594-PA (LOC726002), mRNA]	SET: OGS; Also matches: GB16422-RB; Dmel Ortholog - C. Elsik Feb_2007: FBgn0004864; Best Dmel 5.1 match: FBgn0004864, blastp escore 2E-58;	-0.204338	5.17943e-06	1.44077e-05
AM01152	BB170026A20F12.5 Bee Brain Normalized/Subtracted Library, BB17 Apis mellifera cDNA clone BB170026A20F12 5', mRNA sequence	SET: UI_EST BI503836;	-0.19643	5.41962e-06	1.50287e-05
AM03987	GB11364-RA [PREDICTED: Apis mellifera similar to Ecdysone-induced protein 75B CG8127-PD, isoform D (LOC410309), mRNA]	SET: OGS; Also matches: GB11364-RB,GB11364-RC,GB11364-RD; Best Dmel 5.1 match: FBgn0000568, blastp escore 0E+00;	-0.275135	5.43455e-06	1.50287e-05
AM01082	NW_001253366.1 SET: UI_EST BI503141; Apis mellifera linkage group 5 genomic contig, reference assembly (based on Amel_4.0 Group5.8)	SET: UI_EST BI503141;	-0.337219	5.62572e-06	1.54829e-05
AM04738	GB12117-RA [PREDICTED: Apis mellifera hypothetical protein LOC724566 (LOC724566), mRNA]	SET: OGS; Best Dmel 5.1 match: FBgn0052133, blastp escore 2E-34;	-0.259885	5.63163e-06	1.54829e-05
AM04931	GB12312-RA [PREDICTED: Apis mellifera similar to CG10077-PA, isoform A (LOC550835), mRNA]	SET: OGS; Also matches: XM_623665.2; Best Dmel 5.1 match: FBgn0035720, blastp escore 8E-167;	0.609605	5.79342e-06	1.58618e-05
AM03648	GB11024-RA [PREDICTED: Apis mellifera similar to CG11030-PA (LOC552729), mRNA]	SET: OGS; Dmel Ortholog - C. Elsik Feb_2007: FBgn0031736; Best Dmel 5.1 match: FBgn0031736, blastp escore 4E-91;	-0.291526	5.8031e-06	1.58618e-05
AM09863	GB17288-RA [PREDICTED: Apis mellifera similar to CG32626-PA, isoform A (LOC409444), mRNA]	Also matches: XM_392957.3,XM_623547.2; Best Dmel 5.1 match: FBgn0052626, blastp escore 0E+00;	0.150859	5.8604e-06	1.59721e-05
AM02967	GB10337-RA [PREDICTED: Apis mellifera similar to Ank2 CG7462-PB, isoform B (LOC409051), mRNA]	SET: OGS; Dmel Ortholog - C. Elsik Feb_2007: FBgn0017645; Best Dmel 5.1 match: FBgn0017645, blastp escore 0E+00;	-0.343244	6.38434e-06	1.73299e-05
AM08152	GB15568-RA [PREDICTED: Apis mellifera similar to Ada2b CG9638-PB, isoform B (LOC724514), mRNA]	SET: OGS; Dmel Ortholog - C. Elsik Feb_2007: FBgn0037555; Best Dmel 5.1 match: FBgn0037555, blastp escore 2E-114;	-0.194278	6.39533e-06	1.73299e-05
AM08820	GB16240-RA [PREDICTED: Apis mellifera hypothetical protein LOC725160 (LOC725160), mRNA]	SET: OGS; Best Dmel 5.1 match: FBgn0024963, blastp escore 3E-07;	-0.3189	6.58319e-06	1.77878e-05
AM00557	DB763094 RIKEN full-length enriched honey bee cDNA library, head Apis mellifera cDNA clone BH10029G21 3', mRNA sequence	SET: UI_EST BH1B0029G21M3;	-0.208081	7.04713e-06	1.8987e-05
AM01063	BB170013A20H02.5 Bee Brain Normalized/Subtracted Library, BB17 Apis mellifera cDNA clone BB170013A20H02 5', mRNA sequence	SET: UI_EST BI502957;	-0.270555	7.21269e-06	1.93777e-05
AM10704	GB18136-RA [PREDICTED: Apis mellifera similar to CG12341-PA (LOC724896), mRNA]	SET: OGS; Dmel Ortholog - C. Elsik Feb_2007: FBgn0033550; Best Dmel 5.1 match: FBgn0033550, blastp escore 4E-38;	0.11787	7.376e-06	1.97392e-05
AM11908	GB19355-RA [PREDICTED: Apis mellifera similar to CG4699-PA, isoform A (LOC411539), mRNA]	SET: OGS; Dmel Ortholog - C. Elsik Feb_2007: FBgn0038364; Best Dmel 5.1 match: FBgn0038364, blastp escore 1E-64;	-0.216544	7.39906e-06	1.97392e-05
AM11442	GB18885-RA	SET: OGS; Best Dmel 5.1 match: FBgn0036181, blastp escore 3E-24;	0.15436	7.41005e-06	1.97392e-05
AM03355	GB10730-RA [PREDICTED: Apis mellifera similar to encore CG10847-PB, isoform B (LOC408476), mRNA]	SET: OGS; Dmel Ortholog - C. Elsik Feb_2007: FBgn0004875; Best Dmel 5.1 match: FBgn0004875, blastp escore 6E-68;	-0.206807	7.47914e-06	1.98671e-05
AM12543	GB19996-RA [PREDICTED: Apis mellifera similar to SH3 domain-binding glutamic acid-rich protein homolog (SH3BGR protein) (LOC551916), partial mRNA]	SET: OGS; Dmel Ortholog - C. Elsik Feb_2007: FBgn0035772; Best Dmel 5.1 match: FBgn0035772, blastp escore 4E-40;	-0.205982	8.02872e-06	2.12671e-05
AM05582	GB12969-RA [PREDICTED: Apis mellifera similar to neuroblastoma, suppression of tumorigenicity 1 (LOC725658), mRNA]	SET: OGS;	-0.385986	8.24437e-06	2.1732e-05
AM11104	GB18544-RA [PREDICTED: Apis mellifera similar to Leucyl-tRNA synthetase CG7479-PA, transcript variant 2 (LOC552532), mRNA]	SET: OGS; Dmel Ortholog - C. Elsik Feb_2007: FBgn0027085; Best Dmel 5.1 match: FBgn0027085, blastp escore 0E+00;	-0.167847	8.26704e-06	2.1732e-05
AM01607	NW_001253063.1 SET: UI_EST BI508396; Apis mellifera linkage group 13 genomic contig, reference assembly (based on Amel_4.0 Group13.6)	SET: UI_EST BI508396;	0.783819	8.2835e-06	2.1732e-05
AM06551	GB13953-RA [PREDICTED: Apis mellifera similar to CG8326-PA (LOC726697), mRNA]	SET: OGS; Dmel Ortholog - C. Elsik Feb_2007: FBgn0030851; Best Dmel 5.1 match: FBgn0030851, blastp escore 3E-36;	-0.243281	8.2964e-06	2.1732e-05
AM01821	DB777476 RIKEN full-length enriched honey bee cDNA library, head Apis mellifera cDNA clone BH10079N21 3', mRNA sequence	SET: UI_EST BI510535;	-0.228844	8.50956e-06	2.22286e-05
AM04086	GB11465-RA	SET: OGS; Dmel Ortholog - C. Elsik Feb_2007: FBgn0026061; Best Dmel 5.1 match: FBgn0026061, blastp escore 7E-72;	-0.264921	8.70795e-06	2.26531e-05
AM00562R	DB735864 RIKEN full-length enriched honey bee cDNA library, head Apis mellifera cDNA clone BH10027J02 5', mRNA sequence	SET: UI_EST BH1B0030E01T3;	0.394503	8.72011e-06	2.26531e-05
AM05431	GB12816-RA [PREDICTED: Apis mellifera similar to Tenascin major CG5723-PB, transcript variant 1 (LOC411155), mRNA]	SET: OGS; Dmel Ortholog - C. Elsik Feb_2007: FBgn0004446; Best Dmel 5.1 match: FBgn0004449, blastp escore 0E+00;	-0.285301	8.79805e-06	2.27404e-05
AM00085	NW_001253271.1 SET: miRNA ame-mir-210; Apis mellifera linkage group 2 genomic contig, reference assembly (based on Amel_4.0 Group2.38)	SET: miRNA ame-mir-210;	-0.21626	8.80195e-06	2.27404e-05
AM09816	GB17241-RA [PREDICTED: Apis mellifera similar to Calcineurin-binding protein Cabin 1 (Calcineurin inhibitor) (CAIN) (LOC412746), mRNA]	SET: OGS; Best Dmel 5.1 match: FBgn0052580, blastp escore 3E-09;	-0.34207	9.19701e-06	2.35981e-05
AM09427	GB16849-RA	SET: OGS; Dmel Ortholog - C. Elsik Feb_2007: FBgn0031484; Best Dmel 5.1 match: FBgn0031484, blastp escore 6E-13;	0.38311	9.20114e-06	2.35981e-05
AM00543	DB735842 RIKEN full-length enriched honey bee cDNA library, head Apis mellifera cDNA clone BH10027H21 5', mRNA sequence	SET: UI_EST BH1B0027H21T3;	-0.471997	9.209e-06	2.35981e-05
AM01907	BB160005B20A07.5 Bee Brain Normalized Library, BB16 Apis mellifera cDNA clone BB160005B20A07 5', mRNA sequence	SET: UI_EST BI511445;	0.75877	9.30494e-06	2.37793e-05
AM08116	GB15531-RA	SET: OGS; Dmel Ortholog - C. Elsik Feb_2007: FBgn0000117; Best Dmel 5.1 match: FBgn0000117, blastp escore 0E+00;	-0.207753	9.65543e-06	2.46083e-05
AM04481	GB11862-RA [PREDICTED: Apis mellifera hypothetical protein LOC726175 (LOC726175), mRNA]	SET: OGS; Dmel Ortholog - C. Elsik Feb_2007: FBgn0032400; Best Dmel 5.1 match: FBgn0032400, blastp escore 2E-24;	0.392272	9.69692e-06	2.46474e-05
AM02156	BB160013A10E03.5 Bee Brain Normalized Library, BB16 Apis mellifera cDNA clone BB160013A10E03 5', mRNA sequence	SET: UI_EST BI513529;	-0.178404	1.02112e-05	2.58848e-05
AM06706	GB14105-RA [PREDICTED: Apis mellifera similar to Organic anion transporting polypeptide 58Dc CG3380-PA (LOC409650), mRNA]	SET: OGS; Dmel Ortholog - C. Elsik Feb_2007: FBgn0034716; Best Dmel 5.1 match: FBgn0034716, blastp escore 0E+00;	-0.195869	1.03365e-05	2.61322e-05
AM09839	GB17264-RA [PREDICTED: Apis mellifera similar to CG3362-PA (LOC725409), mRNA]	SET: OGS; Dmel Ortholog - C. Elsik Feb_2007: FBgn0034988; Best Dmel 5.1 match: FBgn0034988, blastp escore 3E-14;	0.14336	1.08272e-05	2.72996e-05
AM11791	GB19237-RA [PREDICTED: Apis mellifera similar to CG2165-PA, isoform A (LOC551261), mRNA]	SET: OGS; Dmel Ortholog - C. Elsik Feb_2007: FBgn0054036; Best Dmel 5.1 match: FBgn0025704, blastp escore 3E-38;	-0.392137	1.09061e-05	2.74253e-05
AM00758	DB770986 RIKEN full-length enriched honey bee cDNA library, head Apis mellifera cDNA clone BH10057G12 3', mRNA sequence	SET: UI_EST BH1B0057G12M3;	-0.317628	1.10474e-05	2.77065e-05
AM12242	GB19694-RA [PREDICTED: Apis mellifera similar to S-adenosylmethionine decarboxylase CG5029-PA, isoform A (LOC551724), partial mRNA]	SET: OGS; Dmel Ortholog - C. Elsik Feb_2007: FBgn0019932; Best Dmel 5.1 match: FBgn0019932, blastp escore 4E-84;	0.113574	1.16018e-05	2.90199e-05
AM08398	GB15816-RA [PREDICTED: Apis mellifera similar to Cytochrome c oxidase polypeptide Va, mitochondrial precursor (LOC408837), mRNA]	SET: OGS; Dmel Ortholog - C. Elsik Feb_2007: FBgn0019624; Best Dmel 5.1 match: FBgn0019624, blastp escore 3E-38;	0.251648	1.19364e-05	2.97777e-05
AM02563	BB160023A20E07.5 Bee Brain Normalized Library, BB16 Apis mellifera cDNA clone BB160023A20E07 5', mRNA sequence	SET: UI_EST BI516711;	-0.253528	1.22098e-05	3.03796e-05
AM03927	GB11304-RA [PREDICTED: Apis mellifera similar to CG16854-PA (LOC724439), mRNA]	SET: OGS; Dmel Ortholog - C. Elsik Feb_2007: FBgn0032338; Best Dmel 5.1 match: FBgn0032338, blastp escore 8E-126;	-0.343286	1.22463e-05	3.03902e-05
AM02637	GB10008-RA [PREDICTED: Apis mellifera similar to CG6321-PA (LOC409721), mRNA]	SET: OGS; Dmel Ortholog - C. Elsik Feb_2007: FBgn0036117; Best Dmel 5.1 match: FBgn0036117, blastp escore 3E-93;	-0.195684	1.22982e-05	3.0439e-05
AM01094	BB170001B20A06.5 Bee Brain Normalized/Subtracted Library, BB17 Apis mellifera cDNA clone BB170001B20A06 5', mRNA sequence	SET: UI_EST BI503288;	-0.414254	1.24026e-05	3.06169e-05
AM04325	GB11705-RA [PREDICTED: Apis mellifera similar to rugose CG6775-PA, isoform A (LOC724172), mRNA]	SET: OGS; Best Dmel 5.1 match: FBgn0003244, blastp escore 0E+00;	-0.221398	1.24969e-05	3.07691e-05
AM04771	GB12150-RA [PREDICTED: Apis mellifera similar to Wiskott-Aldrich syndrome (eczema-thrombocytopenia) (LOC409218), mRNA]	SET: OGS; Dmel Ortholog - C. Elsik Feb_2007: FBgn0024273; Best Dmel 5.1 match: FBgn0024273, blastp escore 2E-79;	-0.222207	1.27856e-05	3.1398e-05
AM09910	GB17335-RA [PREDICTED: Apis mellifera similar to CG5594-PA, isoform A, transcript variant 1 (LOC411113), mRNA]	SET: OGS; Dmel Ortholog - C. Elsik Feb_2007: FBgn0025698; Best Dmel 5.1 match: FBgn0025698, blastp escore 0E+00;	-0.301643	1.33806e-05	3.27739e-05
AM08044	GB15457-RA [PREDICTED: Apis mellifera similar to Thioredoxin-like CG5495-PA, transcript variant 1 (LOC550734), mRNA]	SET: OGS; Dmel Ortholog - C. Elsik Feb_2007: FBgn0035631; Best Dmel 5.1 match: FBgn0035631, blastp escore 6E-107;	0.237751	1.351e-05	3.30049e-05
AM01211	BB170007A10C06.5 Bee Brain Normalized/Subtracted Library, BB17 Apis mellifera cDNA clone BB170007A10C06 5', mRNA sequence	SET: UI_EST BI504474;	-0.3141	1.36185e-05	3.31842e-05
AM01789	BB170021A10A02.5 Bee Brain Normalized/Subtracted Library, BB17 Apis mellifera cDNA clone BB170021A10A02 5', mRNA sequence	SET: UI_EST BI510213;	-0.176421	1.37378e-05	3.33885e-05
AM05488	GB12875-RA [PREDICTED: Apis mellifera similar to CG6666-PA (LOC409549), mRNA]	SET: OGS; Dmel Ortholog - C. Elsik Feb_2007: FBgn0037873; Best Dmel 5.1 match: FBgn0037873, blastp escore 1E-29;	0.352704	1.44234e-05	3.49615e-05
AM09830	GB17255-RA [PREDICTED: Apis mellifera similar to lethal (1) G0230 CG2968-PA (LOC552682), mRNA]	SET: OGS; Dmel Ortholog - C. Elsik Feb_2007: FBgn0028342; Best Dmel 5.1 match: FBgn0028342, blastp escore 1E-45;	0.237592	1.44592e-05	3.49615e-05
AM02393	NW_001253442.1 SET: UI_EST BI515408; Apis mellifera linkage group 6 genomic contig, reference assembly (based on Amel_4.0 Group6.51)	SET: UI_EST BI515408;	-0.196219	1.45213e-05	3.50219e-05
AM02025	EST022 Apis mellifera female antennae Lambda ZAP II library Apis mellifera cDNA clone pAmfaF28, mRNA sequence	SET: UI_EST BI512417;	-0.163027	1.47895e-05	3.55777e-05
AM02275	BB160015B10G01.5 Bee Brain Normalized Library, BB16 Apis mellifera cDNA clone BB160015B10G01 5', mRNA sequence	SET: UI_EST BI514507;	-0.21395	1.48833e-05	3.57123e-05
AM01482	BB170032B10F06.5 Bee Brain Normalized/Subtracted Library, BB17 Apis mellifera cDNA clone BB170032B10F06 5', mRNA sequence	SET: UI_EST BI507066;	-0.267062	1.49868e-05	3.5767e-05
AM05966	GB13363-RA [PREDICTED: Apis mellifera similar to Spinophilin CG16757-PA (LOC551498), mRNA]	SET: OGS; Dmel Ortholog - C. Elsik Feb_2007: FBgn0010905; Best Dmel 5.1 match: FBgn0010905, blastp escore 1E-73;	-0.164387	1.50102e-05	3.5767e-05
AM02166	BB160013A20G05.5 Bee Brain Normalized Library, BB16 Apis mellifera cDNA clone BB160013A20G05 5', mRNA sequence	SET: UI_EST BI513631;	-0.308011	1.50493e-05	3.5767e-05
AM01659	BB170003A10A07.5 Bee Brain Normalized/Subtracted Library, BB17 Apis mellifera cDNA clone BB170003A10A07 5', mRNA sequence	SET: UI_EST BI508970;	-0.239961	1.50578e-05	3.5767e-05
AM08257	GB15674-RA [PREDICTED: Apis mellifera similar to CG7556-PA (LOC552151), mRNA]	SET: OGS; Dmel Ortholog - C. Elsik Feb_2007: FBgn0030990; Best Dmel 5.1 match: FBgn0030990, blastp escore 1E-106;	-0.227873	1.5301e-05	3.62534e-05
AM10416	GB17845-RA [PREDICTED: Apis mellifera similar to CG7324-PA (LOC410950), mRNA]	SET: OGS; Dmel Ortholog - C. Elsik Feb_2007: FBgn0037074; Best Dmel 5.1 match: FBgn0037074, blastp escore 0E+00;	0.192709	1.54621e-05	3.64099e-05
AM02651	GB10023-RA [PREDICTED: Apis mellifera similar to B0507.2 (LOC724850), mRNA]	SET: OGS;	-0.174472	1.54666e-05	3.64099e-05
AM05859	GB13251-RA [PREDICTED: Apis mellifera similar to lark CG8597-PA, isoform A, transcript variant 1 (LOC551446), mRNA]	SET: OGS; Dmel Ortholog - C. Elsik Feb_2007: FBgn0011640; Best Dmel 5.1 match: FBgn0011640, blastp escore 5E-111;	-0.31146	1.54829e-05	3.64099e-05
AM05178	GB12562-RA [PREDICTED: Apis mellifera similar to CG10513-PA, transcript variant 1 (LOC408421), mRNA]	SET: OGS; Also matches: XM_623682.2; Dmel Ortholog - C. Elsik Feb_2007: FBgn0025620; Best Dmel 5.1 match: FBgn0039311, blastp escore 2E-44;	-0.39025	1.60005e-05	3.75336e-05
AM07003	GB14405-RA [PREDICTED: Apis mellifera similar to dehydrodolichyl diphosphate synthase (LOC551358), mRNA]	SET: OGS; Dmel Ortholog - C. Elsik Feb_2007: FBgn0029980; Best Dmel 5.1 match: FBgn0029980, blastp escore 1E-79;	0.112982	1.61361e-05	3.77412e-05
AM07023	GB14425-RA	SET: OGS;	0.753569	1.61691e-05	3.77412e-05
AM01101	BB170013B20D06.5 Bee Brain Normalized/Subtracted Library, BB17 Apis mellifera cDNA clone BB170013B20D06 5', mRNA sequence	SET: UI_EST BI503357;	0.570428	1.62467e-05	3.78287e-05
AM01577	BB170014A10C02.5 Bee Brain Normalized/Subtracted Library, BB17 Apis mellifera cDNA clone BB170014A10C02 5', mRNA sequence	SET: UI_EST BI508063;	-0.169776	1.6444e-05	3.81939e-05
AM02367	BB160017B20B01.5 Bee Brain Normalized Library, BB16 Apis mellifera cDNA clone BB160017B20B01 5', mRNA sequence	SET: UI_EST BI515215;	-0.369377	1.64971e-05	3.8223e-05
AM04809	GB12188-RA [PREDICTED: Apis mellifera similar to nervous wreck CG4684-PA (LOC409323), mRNA]	SET: OGS; Dmel Ortholog - C. Elsik Feb_2007: FBgn0035966; Best Dmel 5.1 match: FBgn0035966, blastp escore 0E+00;	-0.225387	1.68246e-05	3.88862e-05
AM12912	DB740827 RIKEN full-length enriched honey bee cDNA library, head Apis mellifera cDNA clone BH10045O05 5', mRNA sequence	SET: OGS;	-0.146034	1.71093e-05	3.94475e-05
AM02324	BB160016B10E04.5 Bee Brain Normalized Library, BB16 Apis mellifera cDNA clone BB160016B10E04 5', mRNA sequence	SET: UI_EST BI514862;	-0.350292	1.75467e-05	4.03309e-05
AM02561	BB170032A20C12.5 Bee Brain Normalized/Subtracted Library, BB17 Apis mellifera cDNA clone BB170032A20C12 5', mRNA sequence	SET: UI_EST BI516692;	0.603378	1.7578e-05	4.03309e-05
AM06729	GB14129-RA [Apis mellifera metabotropic glutamate receptor B (Glurb), mRNA]	SET: OGS; Best Dmel 5.1 match: FBgn0050361, blastp escore 0E+00;	-0.157862	1.77505e-05	4.06279e-05
AM05029	GB12412-RA [PREDICTED: Apis mellifera similar to polyA-binding protein interacting protein 2 CG12358-PA, transcript variant 1 (LOC552849), mRNA]	SET: OGS; Dmel Ortholog - C. Elsik Feb_2007: FBgn0038100; Best Dmel 5.1 match: FBgn0038100, blastp escore 4E-16;	0.20589	1.79193e-05	4.09151e-05
AM05978	GB13375-RA [PREDICTED: Apis mellifera similar to nitrogen fixation cluster-like (LOC409130), mRNA]	SET: OGS; Dmel Ortholog - C. Elsik Feb_2007: FBgn0037637; Best Dmel 5.1 match: FBgn0037637, blastp escore 3E-61;	0.157778	1.87524e-05	4.27138e-05
AM12331	GB19784-RA [PREDICTED: Apis mellifera similar to RPP20 protein (LOC726732), mRNA]	SET: OGS; Dmel Ortholog - C. Elsik Feb_2007: FBgn0066304; Best Dmel 5.1 match: FBgn0066304, blastp escore 1E-13;	0.190755	1.902e-05	4.32189e-05
AM04456	GB11837-RA [PREDICTED: Apis mellifera similar to Papilin CG33103-PB, isoform B, transcript variant 1 (LOC413021), mRNA]	SET: OGS;	-0.140455	1.99432e-05	4.52077e-05
AM09304	GB16725-RA [PREDICTED: Apis mellifera similar to coiled-coil domain containing 58 (LOC725961), mRNA]	SET: OGS; Dmel Ortholog - C. Elsik Feb_2007: FBgn0036909; Best Dmel 5.1 match: FBgn0036909, blastp escore 3E-28;	0.151209	2.0134e-05	4.55308e-05
AM03762	GB11138-RA [PREDICTED: Apis mellifera similar to Cytochrome c oxidase subunit 3 (Cytochrome c oxidase polypeptide III) (LOC727421), mRNA]	SET: OGS; Dmel Ortholog - C. Elsik Feb_2007: FBgn0013676; Best Dmel 5.1 match: FBgn0013676, blastp escore 1E-12;	-0.13247	2.10999e-05	4.7601e-05
AM02976	GB10346-RA [PREDICTED: Apis mellifera similar to Amyotrophic lateral sclerosis 2 chromosome region candidate gene 19 protein (Partitioning-defective 3-like protein) (PAR3-L protein) (PAR3-beta) (LOC726759), mRNA]	SET: OGS; Dmel Ortholog - C. Elsik Feb_2007: FBgn0031231; Best Dmel 5.1 match: FBgn0000163, blastp escore 3E-113;	-0.196382	2.19738e-05	4.94541e-05
AM06186	GB13586-RA [PREDICTED: Apis mellifera similar to CG7337-PA (LOC410052), mRNA]	SET: OGS; Also matches: GB13586-RB; Best Dmel 5.1 match: FBgn0004242, blastp escore 2E-16;	-0.189838	2.22415e-05	4.99375e-05
AM05171	GB12556-RA [PREDICTED: Apis mellifera similar to Ras-like protein 1 (LOC410812), mRNA]	SET: OGS; Dmel Ortholog - C. Elsik Feb_2007: FBgn0003205; Best Dmel 5.1 match: FBgn0003205, blastp escore 1E-89;	-0.153313	2.31259e-05	5.17997e-05
AM04271	GB11651-RA [PREDICTED: Apis mellifera similar to CG6672-PA (LOC411095), mRNA]	SET: OGS; Dmel Ortholog - C. Elsik Feb_2007: FBgn0037875; Best Dmel 5.1 match: FBgn0037875, blastp escore 7E-148;	-0.128774	2.33932e-05	5.22743e-05
AM08024	GB15437-RA [PREDICTED: Apis mellifera similar to CG17034-PD, isoform D (LOC552074), mRNA]	SET: OGS; Dmel Ortholog - C. Elsik Feb_2007: FBgn0033837; Best Dmel 5.1 match: FBgn0033837, blastp escore 0E+00;	-0.155279	2.43137e-05	5.42029e-05
AM01587	BB170006B20F07.5 Bee Brain Normalized/Subtracted Library, BB17 Apis mellifera cDNA clone BB170006B20F07 5', mRNA sequence	SET: UI_EST BI508198;	0.316574	2.46323e-05	5.47837e-05
AM04723	GB13689-RA [PREDICTED: Apis mellifera similar to Der1-like domain family, member 1 (LOC727262), mRNA]	SET: OGS; Also matches: GB12102-RA,XM_001122554.1; Dmel Ortholog - C. Elsik Feb_2007: FBgn0028327; Best Dmel 5.1 match: FBgn0028327, blastp escore 5E-72;	0.172191	2.51551e-05	5.58148e-05
AM12853	GB17056-RA [PREDICTED: Apis mellifera similar to Cyclophilin 1 CG9916-PA (LOC409890), mRNA]	SET: JDE_EST jdeC37_; Dmel Ortholog - C. Elsik Feb_2007: FBgn0036415; Best Dmel 5.1 match: FBgn0004432, blastp escore 8E-78;	0.367816	2.55699e-05	5.66019e-05
AM01978	BB160008A10C02.5 Bee Brain Normalized Library, BB16 Apis mellifera cDNA clone BB160008A10C02 5', mRNA sequence	SET: UI_EST BI512066;	-0.258963	2.61791e-05	5.78146e-05
AM05336	GB12721-RA [PREDICTED: Apis mellifera similar to Pterin-4-alpha-carbinolamine dehydratase 2 (PHS 2) (4-alpha-hydroxy-tetrahydropterin dehydratase 2) (DcoH-like protein DCoHm) (Dimerization cofactor of hepatocyte nuclear factor 1 from muscle) (HNF1-alpha dimerization cofactor)... (LOC411607), mRNA]	SET: OGS; Dmel Ortholog - C. Elsik Feb_2007: FBgn0024841; Best Dmel 5.1 match: FBgn0024841, blastp escore 5E-30;	0.245684	2.64321e-05	5.82371e-05
AM06304	GB13706-RA	SET: OGS; Best Dmel 5.1 match: FBgn0011640, blastp escore 1E-05;	-0.124874	2.66576e-05	5.8597e-05
AM01387	BB170017A20G07.5 Bee Brain Normalized/Subtracted Library, BB17 Apis mellifera cDNA clone BB170017A20G07 5', mRNA sequence	SET: UI_EST BI506103;	-0.450253	2.73469e-05	5.99724e-05
AM01232	[Antisense] NM_001040230.1 [Apis mellifera acetylcholinesterase (Ache), mRNA]	SET: UI_EST BI504659;	0.697831	2.79663e-05	6.11884e-05
AM03591	GB10968-RA [PREDICTED: Apis mellifera similar to thioredoxin-like 4 isoform a (LOC551974), mRNA]	SET: OGS; Dmel Ortholog - C. Elsik Feb_2007: FBgn0031601; Best Dmel 5.1 match: FBgn0031601, blastp escore 5E-79;	0.231865	2.84722e-05	6.2151e-05
AM08966	GB16385-RA [PREDICTED: Apis mellifera similar to CG31284-PA, isoform A (LOC411768), mRNA]	SET: OGS; Best Dmel 5.1 match: FBgn0051284, blastp escore 1E-147;	-0.10839	2.86175e-05	6.22142e-05
AM02257	BB160014B20C11.5 Bee Brain Normalized Library, BB16 Apis mellifera cDNA clone BB160014B20C11 5', mRNA sequence	SET: UI_EST BI514348;	-0.255696	2.86331e-05	6.22142e-05
AM01322	BB170028B10G08.5 Bee Brain Normalized/Subtracted Library, BB17 Apis mellifera cDNA clone BB170028B10G08 5', mRNA sequence	SET: UI_EST BI505459;	-0.145826	2.89656e-05	6.27922e-05
AM07198	GB14601-RA [PREDICTED: Apis mellifera similar to CG4774-PA, isoform A (LOC409698), mRNA]	SET: OGS; Dmel Ortholog - C. Elsik Feb_2007: FBgn0039360; Best Dmel 5.1 match: FBgn0039360, blastp escore 2E-56;	0.126354	2.92623e-05	6.32897e-05
AM10360	GB17788-RA [PREDICTED: Apis mellifera similar to forkhead box P2 (LOC408423), mRNA]	SET: OGS;	-0.285509	2.94915e-05	6.36396e-05
AM10033	GB17461-RA [PREDICTED: Apis mellifera similar to Niemann-Pick Type C-1 CG5722-PA, transcript variant 2 (LOC552375), mRNA]	SET: OGS; Dmel Ortholog - C. Elsik Feb_2007: FBgn0024320; Best Dmel 5.1 match: FBgn0024320, blastp escore 0E+00;	-0.154639	3.06489e-05	6.59862e-05
AM02520	BB160021B20C08.5 Bee Brain Normalized Library, BB16 Apis mellifera cDNA clone BB160021B20C08 5', mRNA sequence	SET: UI_EST BI516359;	-0.143554	3.23454e-05	6.94801e-05
AM12774	GB10498-RA [PREDICTED: Apis mellifera similar to Peroxiredoxin 2540 CG11765-PA (LOC551975), mRNA]	SET: OGS; Dmel Ortholog - C. Elsik Feb_2007: FBgn0033520; Best Dmel 5.1 match: FBgn0033518, blastp escore 2E-95;	0.60944	3.34505e-05	7.16905e-05
AM06495R	[Antisense] GB13897-RA	SET: OGS; Dmel Ortholog - C. Elsik Feb_2007: FBgn0024249; Best Dmel 5.1 match: FBgn0024249, blastp escore 1E-21;	-0.085	3.38929e-05	7.23411e-05
AM02286	AM02286 Unknown [Arrayset: UI_EST BI514555]	SET: UI_EST BI514555;	-0.782077	3.39075e-05	7.23411e-05
AM01600	BB170004A20D11.5 Bee Brain Normalized/Subtracted Library, BB17 Apis mellifera cDNA clone BB170004A20D11 5', mRNA sequence	SET: UI_EST BI508288;	-0.161798	3.43309e-05	7.30791e-05
AM04082	GB11461-RA [PREDICTED: Apis mellifera similar to UGP CG4347-PA, isoform A, transcript variant 1 (LOC412069), mRNA]	SET: OGS; Dmel Ortholog - C. Elsik Feb_2007: FBgn0035978; Best Dmel 5.1 match: FBgn0035978, blastp escore 0E+00;	0.311793	3.49678e-05	7.42672e-05
AM10819	GB18254-RA [PREDICTED: Apis mellifera similar to Cad87A CG6977-PA (LOC409212), mRNA]	SET: OGS; Dmel Ortholog - C. Elsik Feb_2007: FBgn0037963; Best Dmel 5.1 match: FBgn0037963, blastp escore 0E+00;	0.119378	3.53621e-05	7.49358e-05
AM04184	GB11564-RA [PREDICTED: Apis mellifera similar to Spt6 CG12225-PA (LOC410274), mRNA]	SET: OGS; Dmel Ortholog - C. Elsik Feb_2007: FBgn0028982; Best Dmel 5.1 match: FBgn0028982, blastp escore 0E+00;	-0.197181	3.72854e-05	7.88343e-05
AM07858	GB15269-RA [PREDICTED: Apis mellifera similar to TBP-associated factor 6 CG32211-PA (LOC409735), mRNA]	SET: OGS; Dmel Ortholog - C. Elsik Feb_2007: FBgn0010417; Best Dmel 5.1 match: FBgn0010417, blastp escore 0E+00;	0.133039	3.8171e-05	8.05264e-05
AM08076	GB15491-RA	SET: OGS; Dmel Ortholog - C. Elsik Feb_2007: FBgn0037540; Best Dmel 5.1 match: FBgn0037540, blastp escore 5E-32;	-0.230824	3.89008e-05	8.18827e-05
AM11141	GB18581-RA [PREDICTED: Apis mellifera similar to nuclear protein UKp68 isoform 3 (LOC724937), mRNA]	SET: OGS; Best Dmel 5.1 match: FBgn0028471, blastp escore 4E-39;	-0.18109	3.9535e-05	8.30323e-05
AM01661	BB170001B10F08.5 Bee Brain Normalized/Subtracted Library, BB17 Apis mellifera cDNA clone BB170001B10F08 5', mRNA sequence	SET: UI_EST BI509054;	0.396007	3.9939e-05	8.36943e-05
AM01162	BB170020A20C01.5 Bee Brain Normalized/Subtracted Library, BB17 Apis mellifera cDNA clone BB170020A20C01 5', mRNA sequence	SET: UI_EST BI503959;	-0.243004	4.02924e-05	8.42477e-05
AM02555	BB160023A10C07.5 Bee Brain Normalized Library, BB16 Apis mellifera cDNA clone BB160023A10C07 5', mRNA sequence	SET: UI_EST BI516648;	-0.284682	4.05133e-05	8.4453e-05
AM11398	GB18841-RA [PREDICTED: Apis mellifera similar to egghead CG9659-PC, isoform C (LOC727422), mRNA]	SET: OGS; Best Dmel 5.1 match: FBgn0001404, blastp escore 7E-162;	0.0996896	4.05697e-05	8.4453e-05
AM01198	BB170002B20E03.5 Bee Brain Normalized/Subtracted Library, BB17 Apis mellifera cDNA clone BB170002B20E03 5', mRNA sequence	SET: UI_EST BI504358;	-0.195921	4.08586e-05	8.48671e-05
AM09268	GB16689-RA [PREDICTED: Apis mellifera similar to CG11164-PA (LOC412488), mRNA]	SET: OGS; Dmel Ortholog - C. Elsik Feb_2007: FBgn0030507; Best Dmel 5.1 match: FBgn0030507, blastp escore 5E-34;	0.103519	4.13068e-05	8.54131e-05
AM11487	GB18930-RA [PREDICTED: Apis mellifera similar to stardust CG32717-PB, isoform B (LOC409904), mRNA]	SET: OGS; Also matches: GB18930-RB; Dmel Ortholog - C. Elsik Feb_2007: FBgn0003349; Best Dmel 5.1 match: FBgn0003349, blastp escore 0E+00;	-0.20117	4.13077e-05	8.54131e-05
AM10540	GB17967-RA [PREDICTED: Apis mellifera similar to lethal (3) s1921 CG2245-PA (LOC410763), mRNA]	SET: OGS; Dmel Ortholog - C. Elsik Feb_2007: FBgn0011013; Best Dmel 5.1 match: FBgn0011013, blastp escore 5E-108;	0.164736	4.14477e-05	8.54131e-05
AM09002	GB16423-RA [PREDICTED: Apis mellifera similar to karyopherin beta 1, transcript variant 1 (LOC410447), mRNA]	SET: OGS; Dmel Ortholog - C. Elsik Feb_2007: FBgn0000986; Best Dmel 5.1 match: FBgn0000986, blastp escore 0E+00;	-0.11386	4.14838e-05	8.54131e-05
AM01087	XM_394587.3 [PREDICTED: Apis mellifera similar to CG5594-PA, isoform A, transcript variant 1 (LOC411113), mRNA]		-0.320238	4.17109e-05	8.55848e-05
AM06492R	[Antisense] GB13894-RA [PREDICTED: Apis mellifera similar to CG31163-PB, isoform B (LOC726499), mRNA]	SET: OGS; Dmel Ortholog - C. Elsik Feb_2007: FBgn0038940; Best Dmel 5.1 match: FBgn0051163, blastp escore 9E-31;	-0.120344	4.17487e-05	8.55848e-05
AM01236	BB170011A10A08.5 Bee Brain Normalized/Subtracted Library, BB17 Apis mellifera cDNA clone BB170011A10A08 5', mRNA sequence	SET: UI_EST BI504678;	-0.453447	4.18782e-05	8.56642e-05
AM04255	GB11635-RA [PREDICTED: Apis mellifera similar to Zinc finger protein 35 (Zfp-35) (LOC408332), mRNA]	SET: OGS; Best Dmel 5.1 match: FBgn0020309, blastp escore 9E-44;	0.159281	4.21814e-05	8.60975e-05
AM02592	BB160010B20B11.5 Bee Brain Normalized Library, BB16 Apis mellifera cDNA clone BB160010B20B11 5', mRNA sequence	SET: UI_EST BI516979;	-0.194739	4.28743e-05	8.73e-05
AM01651	BB170003A10F04.5 Bee Brain Normalized/Subtracted Library, BB17 Apis mellifera cDNA clone BB170003A10F04 5', mRNA sequence	SET: UI_EST BI508865;	0.453916	4.29557e-05	8.73e-05
AM05591	GB12980-RA [PREDICTED: Apis mellifera similar to lethal (2) k14708 CG9006-PA (LOC725296), mRNA]	SET: OGS; Dmel Ortholog - C. Elsik Feb_2007: FBgn0021848; Best Dmel 5.1 match: FBgn0021848, blastp escore 2E-39;	0.126017	4.31631e-05	8.75329e-05
AM10369	GB17797-RA [PREDICTED: Apis mellifera similar to dual-specificity tyrosine-(Y)-phosphorylation regulated kinase 2 (LOC725430), partial mRNA]	SET: OGS; Best Dmel 5.1 match: FBgn0027101, blastp escore 3E-72;	-0.19123	4.36407e-05	8.81399e-05
AM00648	DB767285 RIKEN full-length enriched honey bee cDNA library, head Apis mellifera cDNA clone BH10044D20 3', mRNA sequence	SET: UI_EST BH1B0044D20M3;	-0.334909	4.36493e-05	8.81399e-05
AM07004	GB14406-RA	SET: OGS; Best Dmel 5.1 match: FBgn0037066, blastp escore 5E-11;	0.157867	4.38977e-05	8.8452e-05
AM03330	GB10705-RA	SET: OGS; Dmel Ortholog - C. Elsik Feb_2007: FBgn0030487; Best Dmel 5.1 match: FBgn0053265, blastp escore 9E-22;	0.276082	4.62562e-05	9.30055e-05
AM01715	XM_394587.3 [PREDICTED: Apis mellifera similar to CG5594-PA, isoform A, transcript variant 1 (LOC411113), mRNA]	SET: UI_EST BI503182;	-0.310247	4.82229e-05	9.67535e-05
AM09569	GB16992-RA [PREDICTED: Apis mellifera similar to Mannose-6-phosphate isomerase (Phosphomannose isomerase) (PMI) (Phosphohexomutase) (LOC551447), mRNA]	SET: OGS; Dmel Ortholog - C. Elsik Feb_2007: FBgn0037744; Best Dmel 5.1 match: FBgn0037744, blastp escore 2E-78;	-0.19784	4.90521e-05	9.80715e-05
AM04645	GB12028-RA [PREDICTED: Apis mellifera similar to Patj CG12021-PC, isoform C (LOC552525), mRNA]	Best Dmel 5.1 match: FBgn0067864, blastp escore 5E-28;	-0.145659	4.90877e-05	9.80715e-05
AM10601	GB18028-RA	SET: OGS; Dmel Ortholog - C. Elsik Feb_2007: FBgn0031066; Best Dmel 5.1 match: FBgn0031066, blastp escore 2E-29;	0.305442	4.97509e-05	9.91863e-05
AM04236	GB11616-RA [PREDICTED: Apis mellifera similar to CG5104-PB (LOC552268), mRNA]	SET: OGS; Dmel Ortholog - C. Elsik Feb_2007: FBgn0037009; Best Dmel 5.1 match: FBgn0037009, blastp escore 2E-60;	0.135719	5.05714e-05	0.000100609
AM01826	GB17328-RA [Apis mellifera putative transcription factor mblk-1 (Mblk-1), mRNA]	SET: UI_EST BI510546; Dmel Ortholog - C. Elsik Feb_2007: FBgn0013948; Best Dmel 5.1 match: FBgn0013948, blastp escore 6E-50;	-0.416585	5.12608e-05	0.000101766
AM09329	GB16751-RA [PREDICTED: Apis mellifera similar to lethal (2) 06225 CG6105-PA (LOC726222), mRNA]	SET: OGS; Dmel Ortholog - C. Elsik Feb_2007: FBgn0010612; Best Dmel 5.1 match: FBgn0010612, blastp escore 1E-24;	0.26886	5.36604e-05	0.000106306
AM01291	NW_001262098.1 SET: UI_EST BI505214; Apis mellifera genomic contig, reference assembly (based on Amel_4.0 GroupUn.8612)	SET: UI_EST BI505214;	-0.454703	5.44496e-05	0.000107644
AM05428	GB12813-RA [PREDICTED: Apis mellifera hypothetical protein LOC725224 (LOC725224), mRNA]	SET: OGS; Dmel Ortholog - C. Elsik Feb_2007: FBgn0037028; Best Dmel 5.1 match: FBgn0037028, blastp escore 9E-14;	0.17315	5.46992e-05	0.000107911
AM03676	GB30186-RA [PREDICTED: Apis mellifera similar to Ephrin CG1862-PB, isoform B (LOC727308), mRNA]	SET: OGS; Dmel Ortholog - C. Elsik Feb_2007: FBgn0040324; Best Dmel 5.1 match: FBgn0040324, blastp escore 7E-71;	-0.164595	5.51236e-05	0.000108521
AM05561	GB12949-RA [PREDICTED: Apis mellifera similar to 6-phosphogluconate dehydrogenase, decarboxylating (LOC552712), partial mRNA]	SET: OGS; Dmel Ortholog - C. Elsik Feb_2007: FBgn0004654; Best Dmel 5.1 match: FBgn0004654, blastp escore 0E+00;	0.193182	5.61252e-05	0.000110263
AM10679	GB18109-RA [PREDICTED: Apis mellifera similar to CG6084-PA, isoform A, transcript variant 1 (LOC551968), mRNA]	SET: OGS; Dmel Ortholog - C. Elsik Feb_2007: FBgn0036182; Best Dmel 5.1 match: FBgn0036182, blastp escore 4E-122;	0.468528	5.63415e-05	0.000110457
AM08911	GB16331-RA [PREDICTED: Apis mellifera hypothetical protein LOC724492 (LOC724492), mRNA]	SET: OGS;	0.199601	5.67977e-05	0.000111121
AM04748	GB12127-RA [PREDICTED: Apis mellifera similar to APG9 autophagy 9-like 1 (LOC412115), mRNA]	SET: OGS; Dmel Ortholog - C. Elsik Feb_2007: FBgn0034110; Best Dmel 5.1 match: FBgn0034110, blastp escore 0E+00;	-0.116761	5.76975e-05	0.000112647
AM07454	GB14859-RA [PREDICTED: Apis mellifera similar to leucine-rich repeats and immunoglobulin-like domains 3 (LOC726128), mRNA]	SET: OGS; Best Dmel 5.1 match: FBgn0003425, blastp escore 3E-11;	0.282119	5.79053e-05	0.00011282
AM10995	GB18432-RA [PREDICTED: Apis mellifera similar to CG13623-PA (LOC724467), mRNA]	SET: OGS; Dmel Ortholog - C. Elsik Feb_2007: FBgn0039205; Best Dmel 5.1 match: FBgn0039205, blastp escore 2E-37;	0.207723	5.80583e-05	0.000112884
AM11725	GB19171-RA [PREDICTED: Apis mellifera similar to Vacuolar H+-ATPase 55kD B subunit CG17369-PB, isoform B (LOC551721), mRNA]	SET: OGS; Dmel Ortholog - C. Elsik Feb_2007: FBgn0005671; Best Dmel 5.1 match: FBgn0005671, blastp escore 0E+00;	0.56648	5.84975e-05	0.000113504
AM06365	GB13766-RA [PREDICTED: Apis mellifera hypothetical LOC551742 (LOC551742), mRNA]	SET: OGS; Dmel Ortholog - C. Elsik Feb_2007: FBgn0010808; Best Dmel 5.1 match: FBgn0010808, blastp escore 2E-15;	0.217622	5.8933e-05	0.000113905
AM11648	GB19093-RA [PREDICTED: Apis mellifera similar to Guanine nucleotide-binding protein G(o) subunit alpha 47A (LOC726858), partial mRNA]	SET: OGS; Dmel Ortholog - C. Elsik Feb_2007: FBgn0001122; Best Dmel 5.1 match: FBgn0001122, blastp escore 2E-47;	0.176419	5.89456e-05	0.000113905
AM03351	GB10726-RA [PREDICTED: Apis mellifera similar to DEAD (Asp-Glu-Ala-Asp) box polypeptide 5 (LOC550801), partial mRNA]	SET: OGS; Best Dmel 5.1 match: FBgn0035720, blastp escore 0E+00;	0.144139	5.92557e-05	0.00011427
AM11555	GB18999-RA [PREDICTED: Apis mellifera similar to CG7946-PA (LOC552332), mRNA]	SET: OGS; Dmel Ortholog - C. Elsik Feb_2007: FBgn0039743; Best Dmel 5.1 match: FBgn0039743, blastp escore 1E-49;	-0.186224	5.94504e-05	0.000114351
AM07596	GB15005-RA [PREDICTED: Apis mellifera similar to Serine palmitoyltransferase subunit I CG4016-PA, isoform A (LOC552392), mRNA]	SET: OGS; Dmel Ortholog - C. Elsik Feb_2007: FBgn0033800; Best Dmel 5.1 match: FBgn0033800, blastp escore 1E-57;	0.184424	5.95401e-05	0.000114351
AM11743	GB19189-RA [PREDICTED: Apis mellifera similar to CG7630-PA (LOC551381), mRNA]	SET: OGS; Dmel Ortholog - C. Elsik Feb_2007: FBgn0040793; Best Dmel 5.1 match: FBgn0040793, blastp escore 6E-09;	0.259865	5.96794e-05	0.000114385
AM10143	GB17571-RA [PREDICTED: Apis mellifera similar to CG3735-PA (LOC411603), mRNA]	SET: OGS; Dmel Ortholog - C. Elsik Feb_2007: FBgn0034933; Best Dmel 5.1 match: FBgn0034933, blastp escore 3E-145;	0.158102	6.08987e-05	0.000116486
AM02093	XM_001120507.1 [PREDICTED: Apis mellifera similar to slingshot CG6238-PA, isoform A (LOC724613), mRNA]	SET: UI_EST BI512962; Best Dmel 5.1 match: FBgn0029157, blastp escore 9E-107;	-0.240027	6.2957e-05	0.000120164
AM00998	DB780492 RIKEN full-length enriched honey bee cDNA library, head Apis mellifera cDNA clone BH10091G08 3', mRNA sequence	SET: UI_EST BH1B0091G08M3;	0.172815	6.30765e-05	0.000120164
AM04099	GB11478-RA [PREDICTED: Apis mellifera hypothetical protein LOC724130 (LOC724130), mRNA]	SET: OGS; Best Dmel 5.1 match: FBgn0004656, blastp escore 5E-18;	-0.257487	6.33164e-05	0.000120378
AM12604	GB20056-RA [PREDICTED: Apis mellifera similar to CG33932-PA, isoform A (LOC726521), mRNA]	SET: OGS; Dmel Ortholog - C. Elsik Feb_2007: FBgn0066303; Best Dmel 5.1 match: FBgn0066303, blastp escore 3E-35;	0.163438	6.54991e-05	0.000124277
AM07876	GB15286-RA [PREDICTED: Apis mellifera similar to CG7042-PA (LOC725326), mRNA]	SET: OGS; Dmel Ortholog - C. Elsik Feb_2007: FBgn0083976; Best Dmel 5.1 match: FBgn0083976, blastp escore 4E-45;	0.135971	6.65938e-05	0.000125964
AM08748	GB16170-RA	SET: OGS; Dmel Ortholog - C. Elsik Feb_2007: FBgn0039200; Best Dmel 5.1 match: FBgn0039200, blastp escore 3E-29;	-0.145352	6.66553e-05	0.000125964
AM07970	GB15382-RA [PREDICTED: Apis mellifera similar to CG15216-PA (LOC408731), mRNA]	SET: OGS; Dmel Ortholog - C. Elsik Feb_2007: FBgn0032978; Best Dmel 5.1 match: FBgn0032978, blastp escore 2E-81;	0.170142	6.7252e-05	0.000126837
AM02532	BB160022B10D10.5 Bee Brain Normalized Library, BB16 Apis mellifera cDNA clone BB160022B10D10 5', mRNA sequence	SET: UI_EST BI516493;	-0.400713	6.8162e-05	0.000128297
AM02112	BB160011B10A07.5 Bee Brain Normalized Library, BB16 Apis mellifera cDNA clone BB160011B10A07 5', mRNA sequence	SET: UI_EST BI513176;	-0.169573	6.85015e-05	0.000128679
AM09400	GB16822-RA [PREDICTED: Apis mellifera similar to fat2 CG7749-PA, isoform A (LOC411157), mRNA]	SET: OGS; Best Dmel 5.1 match: FBgn0036930, blastp escore 0E+00;	-0.219313	6.97463e-05	0.000130757
AM11377	GB18819-RA [Apis mellifera antennal-specific protein 3c precursor (Asp3c), mRNA]	SET: OGS; Dmel Ortholog - C. Elsik Feb_2007: FBgn0011695; Best Dmel 5.1 match: FBgn0011695, blastp escore 6E-36;	0.610839	6.99088e-05	0.000130802
AM05725	GB13117-RA [PREDICTED: Apis mellifera similar to Elongin C CG9291-PB, isoform B, transcript variant 2 (LOC409140), mRNA]	SET: OGS; Dmel Ortholog - C. Elsik Feb_2007: FBgn0023211; Best Dmel 5.1 match: FBgn0023211, blastp escore 9E-57;	0.343984	7.03427e-05	0.000131342
AM05296	GB12681-RA [PREDICTED: Apis mellifera similar to Aldehyde dehydrogenase type III CG11140-PI, isoform I (LOC411822), mRNA]	SET: OGS; Best Dmel 5.1 match: FBgn0010548, blastp escore 6E-174;	0.151165	7.04891e-05	0.000131342
AM04968	GB12350-RA [PREDICTED: Apis mellifera similar to CG7550-PA (LOC724666), mRNA]	SET: OGS; Dmel Ortholog - C. Elsik Feb_2007: FBgn0035839; Best Dmel 5.1 match: FBgn0035839, blastp escore 3E-29;	0.161629	7.06154e-05	0.000131342
AM05486	GB12873-RA [PREDICTED: Apis mellifera similar to CG16790-PA (LOC724953), mRNA]	SET: OGS; Dmel Ortholog - C. Elsik Feb_2007: FBgn0037713; Best Dmel 5.1 match: FBgn0037713, blastp escore 6E-31;	0.23763	7.08681e-05	0.000131552
AM01987	BB160008A20A04.5 Bee Brain Normalized Library, BB16 Apis mellifera cDNA clone BB160008A20A04 5', mRNA sequence	SET: UI_EST BI512128;	0.163902	7.18048e-05	0.000133029
AM04851	GB12231-RA [PREDICTED: Apis mellifera similar to Ferritin 1 heavy chain homologue CG2216-PE, isoform E (LOC551651), mRNA]	SET: OGS; Best Dmel 5.1 match: FBgn0015222, blastp escore 2E-20;	0.474393	7.20705e-05	0.00013326
AM07180	GB14583-RA [PREDICTED: Apis mellifera similar to CG5629-PA, isoform A (LOC411581), mRNA]	SET: OGS; Dmel Ortholog - C. Elsik Feb_2007: FBgn0027595; Best Dmel 5.1 match: FBgn0027595, blastp escore 2E-99;	0.141881	7.2573e-05	0.0001338
AM10236	GB17662-RA [PREDICTED: Apis mellifera similar to CG15478-PA (LOC409293), mRNA]	SET: OGS; Dmel Ortholog - C. Elsik Feb_2007: FBgn0029955; Best Dmel 5.1 match: FBgn0029955, blastp escore 9E-19;	-0.196565	7.26464e-05	0.0001338
AM00962	DB779437 RIKEN full-length enriched honey bee cDNA library, head Apis mellifera cDNA clone BH10087J18 3', mRNA sequence	SET: UI_EST BH1B0087J18M3;	-0.12818	7.37018e-05	0.000135479
AM01379	BB170019A20D10.5 Bee Brain Normalized/Subtracted Library, BB17 Apis mellifera cDNA clone BB170019A20D10 5', mRNA sequence	SET: UI_EST BI506046;	-0.207836	7.6669e-05	0.000140659
AM11573	GB19017-RA [Apis mellifera alpha-glucosidase (LOC406131), mRNA]	SET: OGS; Best Dmel 5.1 match: FBgn0032381, blastp escore 5E-144;	1.41828	7.70259e-05	0.00014104
AM02136	BB160012B10G09.5 Bee Brain Normalized Library, BB16 Apis mellifera cDNA clone BB160012B10G09 5', mRNA sequence	SET: UI_EST BI513356;	-0.19689	7.90943e-05	0.000144192
AM06086	GB13483-RA [PREDICTED: Apis mellifera similar to CG31550-PB, isoform B (LOC409536), mRNA]	SET: OGS; Dmel Ortholog - C. Elsik Feb_2007: FBgn0051550; Best Dmel 5.1 match: FBgn0051550, blastp escore 2E-100;	-0.270319	7.91218e-05	0.000144192
AM02195	BB160013B20F12.5 Bee Brain Normalized Library, BB16 Apis mellifera cDNA clone BB160013B20F12 5', mRNA sequence	SET: UI_EST BI513804;	-0.22644	7.92064e-05	0.000144192
AM11579	GB19024-RA [PREDICTED: Apis mellifera similar to Chrac-16 CG15736-PA (LOC726619), mRNA]	SET: OGS; Dmel Ortholog - C. Elsik Feb_2007: FBgn0043001; Best Dmel 5.1 match: FBgn0043001, blastp escore 2E-21;	-0.16308	7.98107e-05	0.000144881
AM01465	BB170030A20D07.5 Bee Brain Normalized/Subtracted Library, BB17 Apis mellifera cDNA clone BB170030A20D07 5', mRNA sequence	SET: UI_EST BI506913;	0.806162	8.015e-05	0.000144881
AM02943	GB10313-RA [PREDICTED: Apis mellifera similar to forkhead box P2 (LOC408423), mRNA]	SET: OGS; Dmel Ortholog - C. Elsik Feb_2007: FBgn0037735; Best Dmel 5.1 match: FBgn0037735, blastp escore 5E-38;	-0.180125	8.01813e-05	0.000144881
AM07751	GB15161-RA [PREDICTED: Apis mellifera similar to TM2 domain containing 2 isoform a (LOC408370), mRNA]	SET: OGS; Dmel Ortholog - C. Elsik Feb_2007: FBgn0030522; Best Dmel 5.1 match: FBgn0030522, blastp escore 4E-65;	-0.176808	8.0199e-05	0.000144881
AM11651	GB19096-RA [PREDICTED: Apis mellifera similar to CG9245-PA, isoform A (LOC411408), mRNA]	SET: OGS; Dmel Ortholog - C. Elsik Feb_2007: FBgn0030670; Best Dmel 5.1 match: FBgn0030670, blastp escore 3E-71;	0.231411	8.05266e-05	0.000145141
AM12030	GB19478-RA [PREDICTED: Apis mellifera similar to CG6600-PA, transcript variant 1 (LOC412540), partial mRNA]	SET: OGS; Dmel Ortholog - C. Elsik Feb_2007: FBgn0035672; Best Dmel 5.1 match: FBgn0035672, blastp escore 5E-149;	-0.190979	8.0651e-05	0.000145141
AM04746	GB12125-RA [PREDICTED: Apis mellifera similar to CG6465-PA (LOC408969), mRNA]	SET: OGS; Dmel Ortholog - C. Elsik Feb_2007: FBgn0037818; Best Dmel 5.1 match: FBgn0037818, blastp escore 5E-137;	0.266681	8.35785e-05	0.000149947
AM07387	GB14792-RA	SET: OGS;	-0.108336	8.37707e-05	0.000149947
AM12352	GB19805-RA [PREDICTED: Apis mellifera hypothetical LOC412416 (LOC412416), mRNA]	SET: OGS; Dmel Ortholog - C. Elsik Feb_2007: FBgn0016762; Best Dmel 5.1 match: FBgn0016762, blastp escore 2E-35;	0.139348	8.37986e-05	0.000149947
AM10201	GB17627-RA [PREDICTED: Apis mellifera similar to bancal CG13425-PC, isoform C (LOC409007), mRNA]	SET: OGS; Dmel Ortholog - C. Elsik Feb_2007: FBgn0015907; Best Dmel 5.1 match: FBgn0015907, blastp escore 1E-96;	-0.209628	8.58438e-05	0.000153316
AM11290	GB18729-RA [PREDICTED: Apis mellifera similar to Vha100-1 CG1709-PE, isoform E (LOC412651), partial mRNA]	SET: OGS; Dmel Ortholog - C. Elsik Feb_2007: FBgn0028671; Best Dmel 5.1 match: FBgn0028671, blastp escore 1E-75;	-0.243878	8.6984e-05	0.000155058
AM02337	BB160017A10D11.5 Bee Brain Normalized Library, BB16 Apis mellifera cDNA clone BB160017A10D11 5', mRNA sequence	SET: UI_EST BI515017;	-0.180992	9.0991e-05	0.000161895
AM12647	GB30550-RA [PREDICTED: Apis mellifera similar to tetratricopeptide repeat domain 12 (LOC727151), mRNA]	SET: OGS; Dmel Ortholog - C. Elsik Feb_2007: FBgn0039228; Best Dmel 5.1 match: FBgn0039228, blastp escore 1E-33;	-0.206874	9.23154e-05	0.000163942
AM04810	GB12189-RA [PREDICTED: Apis mellifera similar to follicular lymphoma variant translocation 1, transcript variant 1 (LOC408892), mRNA]	SET: OGS; Dmel Ortholog - C. Elsik Feb_2007: FBgn0039304; Best Dmel 5.1 match: FBgn0039304, blastp escore 1E-76;	0.140697	9.34548e-05	0.000165654
AM02232	DB765701 RIKEN full-length enriched honey bee cDNA library, head Apis mellifera cDNA clone BH10038K07 3', mRNA sequence	SET: UI_EST BI514174;	-0.288912	9.38472e-05	0.000166037
AM07618	GB15027-RA [PREDICTED: Apis mellifera similar to Homeobox protein Nkx-2.2 (Homeobox protein NK-2 homolog B) (LOC725671), mRNA]	SET: OGS; Best Dmel 5.1 match: FBgn0003986, blastp escore 1E-33;	-0.23905	9.49817e-05	0.00016773
AM07423	GB14828-RA [PREDICTED: Apis mellifera hypothetical protein LOC725691 (LOC725691), mRNA]	SET: OGS; Dmel Ortholog - C. Elsik Feb_2007: FBgn0037413; Best Dmel 5.1 match: FBgn0037413, blastp escore 2E-19;	-0.226723	9.78332e-05	0.000172442
AM02207	BB160014A10A01.5 Bee Brain Normalized Library, BB16 Apis mellifera cDNA clone BB160014A10A01 5', mRNA sequence	SET: UI_EST BI513850;	-0.300163	9.80194e-05	0.000172448
AM02761	GB10133-RA [PREDICTED: Apis mellifera CuZn superoxide dismutase, transcript variant 1 (Sod1), mRNA]	SET: OGS; Dmel Ortholog - C. Elsik Feb_2007: FBgn0003462; Best Dmel 5.1 match: FBgn0003462, blastp escore 2E-57;	0.316204	9.9202e-05	0.000174066
AM10323	GB17750-RA [PREDICTED: Apis mellifera similar to CG8320-PA (LOC725316), mRNA]	SET: OGS; Dmel Ortholog - C. Elsik Feb_2007: FBgn0034059; Best Dmel 5.1 match: FBgn0034059, blastp escore 3E-48;	0.565799	9.93082e-05	0.000174066
AM01971	DB765788 RIKEN full-length enriched honey bee cDNA library, head Apis mellifera cDNA clone BH10038P18 3', mRNA sequence	SET: UI_EST BI512049;	-0.255629	9.979e-05	0.000174474
AM02250	BB160014B20F05.5 Bee Brain Normalized Library, BB16 Apis mellifera cDNA clone BB160014B20F05 5', mRNA sequence	SET: UI_EST BI514288;	-0.26721	0.000100081	0.000174474
AM02586	NW_001253267.1 SET: UI_EST BI516934; Apis mellifera linkage group 2 genomic contig, reference assembly (based on Amel_4.0 Group2.34)	SET: UI_EST BI516934;	0.563543	0.000100096	0.000174474
AM09958	GB17385-RA [PREDICTED: Apis mellifera similar to CG8306-PA (LOC724504), partial mRNA]	SET: OGS; Best Dmel 5.1 match: FBgn0034142, blastp escore 5E-07;	0.180182	0.000100874	0.000175506
AM00291	GB30153-RA	SET: OGS; Dmel Ortholog - C. Elsik Feb_2007: FBgn0026388; Best Dmel 5.1 match: FBgn0026388, blastp escore 8E-20;	-0.132992	0.000101887	0.000176723
AM11702	GB19337-RA [PREDICTED: Apis mellifera similar to mitochondrial ribosomal protein L50 CG8612-PA (LOC724516), mRNA]	Also matches: GB19148-RA,XM_001122883.1; Dmel Ortholog - C. Elsik Feb_2007: FBgn0028648; Best Dmel 5.1 match: FBgn0028648, blastp escore 1E-33;	0.206504	0.000101948	0.000176723
AM02146	BB160012B20D02.5 Bee Brain Normalized Library, BB16 Apis mellifera cDNA clone BB160012B20D02 5', mRNA sequence	SET: UI_EST BI513476;	-0.211753	0.000102183	0.000176805
AM06855	GB14256-RA [PREDICTED: Apis mellifera similar to CCNDBP1 interactor (LOC410547), mRNA]	SET: OGS; Dmel Ortholog - C. Elsik Feb_2007: FBgn0033556; Best Dmel 5.1 match: FBgn0033556, blastp escore 2E-73;	-0.23875	0.000103486	0.00017856
AM01814	BB170024A20E02.5 Bee Brain Normalized/Subtracted Library, BB17 Apis mellifera cDNA clone BB170024A20E02 5', mRNA sequence	SET: UI_EST BI510456;	-0.139082	0.000103576	0.00017856
AM01558	BB170004B10G08.5 Bee Brain Normalized/Subtracted Library, BB17 Apis mellifera cDNA clone BB170004B10G08 5', mRNA sequence	SET: UI_EST BI507922;	-0.229533	0.000103837	0.000178683
AM03345	GB10720-RA [PREDICTED: Apis mellifera similar to casein kinase 1, alpha 1 (LOC410129), mRNA]	SET: OGS; Dmel Ortholog - C. Elsik Feb_2007: FBgn0015024; Best Dmel 5.1 match: FBgn0015024, blastp escore 7E-148;	0.259323	0.000105203	0.000180704
AM11938	GB19385-RA [PREDICTED: Apis mellifera similar to Suv4-20 CG13363-PA, transcript variant 1 (LOC411906), mRNA]	SET: OGS; Dmel Ortholog - C. Elsik Feb_2007: FBgn0025639; Best Dmel 5.1 match: FBgn0025639, blastp escore 5E-117;	-0.179913	0.000105849	0.000181483
AM04831	GB12211-RA [PREDICTED: Apis mellifera similar to ZK1067.4 (LOC408988), mRNA]	SET: OGS;	0.158893	0.000107578	0.000184112
AM07222	GB14625-RA [PREDICTED: Apis mellifera similar to CG5147-PA (LOC552353), mRNA]	SET: OGS; Dmel Ortholog - C. Elsik Feb_2007: FBgn0036775; Best Dmel 5.1 match: FBgn0036775, blastp escore 3E-15;	0.122331	0.000108809	0.000185684
AM00419R	DB731229 RIKEN full-length enriched honey bee cDNA library, head Apis mellifera cDNA clone BH10010G16 5', mRNA sequence	SET: UI_EST BH1B0010G16T3;	-0.16238	0.00010889	0.000185684
AM06642	GB14043-RA [PREDICTED: Apis mellifera similar to formin 3 CG33556-PA (LOC408821), mRNA]	SET: OGS; Dmel Ortholog - C. Elsik Feb_2007: FBgn0053556; Best Dmel 5.1 match: FBgn0053556, blastp escore 9E-39;	-0.129752	0.000109455	0.00018631
AM00836	XM_001119890.1 [PREDICTED: Apis mellifera hypothetical protein LOC724278 (LOC724278), mRNA]	SET: UI_EST BH1B0068P10T3;	-0.117226	0.000112912	0.000191849
AM09962	GB17389-RA [PREDICTED: Apis mellifera similar to CG11412-PC, isoform C, transcript variant 2 (LOC552341), mRNA]	SET: OGS; Dmel Ortholog - C. Elsik Feb_2007: FBgn0024362; Best Dmel 5.1 match: FBgn0024362, blastp escore 2E-46;	0.114504	0.000114422	0.000194065
AM11812	GB19258-RA [PREDICTED: Apis mellifera similar to Brahma associated protein 170kD CG3274-PA (LOC724261), mRNA]	SET: OGS; Best Dmel 5.1 match: FBgn0042085, blastp escore 3E-101;	-0.202966	0.000115993	0.000196376
AM01578	BB170007B10G10.5 Bee Brain Normalized/Subtracted Library, BB17 Apis mellifera cDNA clone BB170007B10G10 5', mRNA sequence	SET: UI_EST BI508070;	0.388893	0.000120199	0.000203133
AM12206	GB19657-RA [Apis mellifera long-wavelength rhodopsin (LW Rh), mRNA]	SET: OGS; Dmel Ortholog - C. Elsik Feb_2007: FBgn0019940; Best Dmel 5.1 match: FBgn0019940, blastp escore 2E-127;	0.219469	0.000121958	0.000205737
AM08302	GB15719-RA [PREDICTED: Apis mellifera similar to Tousled-like kinase CG32782-PD, isoform D (LOC551673), mRNA]	SET: OGS; Dmel Ortholog - C. Elsik Feb_2007: FBgn0026698; Best Dmel 5.1 match: FBgn0026698, blastp escore 0E+00;	-0.126472	0.000122236	0.000205837
AM06015	GB13411-RA	SET: OGS; Dmel Ortholog - C. Elsik Feb_2007: FBgn0031904; Best Dmel 5.1 match: FBgn0031904, blastp escore 4E-81;	-0.156318	0.000122494	0.000205904
AM01627	BB170009A10F05.5 Bee Brain Normalized/Subtracted Library, BB17 Apis mellifera cDNA clone BB170009A10F05 5', mRNA sequence	SET: UI_EST BI508643;	0.529735	0.000123287	0.000206867
AM12012	GB19460-RA [PREDICTED: Apis mellifera similar to Aldolase CG6058-PF, isoform F (LOC550785), mRNA]	SET: OGS; Dmel Ortholog - C. Elsik Feb_2007: FBgn0000064; Best Dmel 5.1 match: FBgn0000064, blastp escore 6E-149;	0.582529	0.000124532	0.000208585
AM01264	BB170003A20H05.5 Bee Brain Normalized/Subtracted Library, BB17 Apis mellifera cDNA clone BB170003A20H05 5', mRNA sequence	SET: UI_EST BI504935;	-0.402168	0.00013098	0.000218997
AM02704	GB10076-RA	SET: OGS; Dmel Ortholog - C. Elsik Feb_2007: FBgn0052448; Best Dmel 5.1 match: FBgn0052448, blastp escore 5E-16;	0.121399	0.000134202	0.000223986
AM02088	NM_001040230.1 [Apis mellifera acetylcholinesterase (Ache), mRNA]	SET: UI_EST BI512929;	-0.267844	0.000139379	0.000232216
AM01041	BB170008A20G05.5 Bee Brain Normalized/Subtracted Library, BB17 Apis mellifera cDNA clone BB170008A20G05 5', mRNA sequence	SET: UI_EST BI502834;	0.454013	0.000141879	0.000235965
AM05469	GB12855-RA [PREDICTED: Apis mellifera similar to Neural conserved at 73EF CG11661-PA, isoform A, transcript variant 1 (LOC408286), mRNA]	SET: OGS; Also matches: XM_623719.2; Dmel Ortholog - C. Elsik Feb_2007: FBgn0010352; Best Dmel 5.1 match: FBgn0010352, blastp escore 0E+00;	0.195938	0.000143162	0.000237678
AM09942	GB17369-RA [PREDICTED: Apis mellifera similar to Ecdysone-inducible gene L2 CG15009-PB, isoform B (LOC409512), partial mRNA]	SET: OGS; Dmel Ortholog - C. Elsik Feb_2007: FBgn0001257; Best Dmel 5.1 match: FBgn0001257, blastp escore 6E-19;	0.340576	0.000144842	0.000240046
AM01253	BB170008A10F07.5 Bee Brain Normalized/Subtracted Library, BB17 Apis mellifera cDNA clone BB170008A10F07 5', mRNA sequence	SET: UI_EST BI504856;	0.179848	0.000149313	0.000247022
AM05543	GB12931-RA [PREDICTED: Apis mellifera similar to poly(A)-specific ribonuclease (deadenylation nuclease) (LOC408626), mRNA]	SET: OGS;	-0.199064	0.000150698	0.000248876
AM03902	GB11279-RA [PREDICTED: Apis mellifera similar to CG6181-PA, isoform A (LOC413099), mRNA]	SET: OGS; Dmel Ortholog - C. Elsik Feb_2007: FBgn0032340; Best Dmel 5.1 match: FBgn0032340, blastp escore 2E-114;	0.153516	0.000151156	0.000249197
AM02312	NW_001253064.1 SET: UI_EST BI514727; Apis mellifera linkage group 13 genomic contig, reference assembly (based on Amel_4.0 Group13.7)	SET: UI_EST BI514727;	-0.125787	0.000152073	0.00025027
AM01625	BB170011A10D07.5 Bee Brain Normalized/Subtracted Library, BB17 Apis mellifera cDNA clone BB170011A10D07 5', mRNA sequence	SET: UI_EST BI508598;	-0.214957	0.000153024	0.000251396
AM12132	GB19580-RA [PREDICTED: Apis mellifera similar to Syntaxin 1A CG31136-PA (LOC410279), mRNA]	Also matches: GB19580-RB; Dmel Ortholog - C. Elsik Feb_2007: FBgn0013343; Best Dmel 5.1 match: FBgn0013343, blastp escore 2E-116;	-0.173446	0.000153592	0.00025189
AM05723	GB13115-RA [PREDICTED: Apis mellifera similar to CG2818-PA, isoform A (LOC410117), mRNA]	SET: OGS; Dmel Ortholog - C. Elsik Feb_2007: FBgn0031566; Best Dmel 5.1 match: FBgn0031566, blastp escore 5E-140;	-0.237914	0.000159551	0.00026121
AM02368	GB30412-RA	SET: UI_EST BI515219; Best Dmel 5.1 match: FBgn0010355, blastp escore 1E-07;	-0.195863	0.000160719	0.000262666
AM02832	GB10205-RA [PREDICTED: Apis mellifera similar to lethal (3) IX-14 CG3953-PA (LOC409923), mRNA]	SET: OGS; Dmel Ortholog - C. Elsik Feb_2007: FBgn0002478; Best Dmel 5.1 match: FBgn0002478, blastp escore 0E+00;	-0.151934	0.000162661	0.000265379
AM04077	GB11456-RA [PREDICTED: Apis mellifera similar to cellular repressor of E1A-stimulated genes (LOC551913), mRNA]	SET: OGS; Best Dmel 5.1 match: FBgn0025456, blastp escore 1E-26;	0.229164	0.000163855	0.000266866
AM07736	GB15146-RA	SET: OGS; Best Dmel 5.1 match: FBgn0034173, blastp escore 4E-59;	-0.136321	0.000164741	0.000267847
AM07347	GB14750-RA [PREDICTED: Apis mellifera similar to Ornithine decarboxylase (ODC) (LOC410043), mRNA]	SET: OGS; Dmel Ortholog - C. Elsik Feb_2007: FBgn0013307; Best Dmel 5.1 match: FBgn0013307, blastp escore 4E-97;	0.32106	0.000165718	0.00026897
AM07032	GB14434-RA [PREDICTED: Apis mellifera similar to Lipid storage droplet-2 CG9057-PA (LOC413975), mRNA]	SET: OGS; Dmel Ortholog - C. Elsik Feb_2007: FBgn0030608; Best Dmel 5.1 match: FBgn0030608, blastp escore 8E-47;	0.389275	0.000169586	0.000274776
AM07129	GB14530-RA	SET: OGS; Dmel Ortholog - C. Elsik Feb_2007: FBgn0050380; Best Dmel 5.1 match: FBgn0050380, blastp escore 1E-19;	-0.271229	0.00017248	0.000278586
AM06221	GB13622-RA [PREDICTED: Apis mellifera hypothetical protein LOC727247 (LOC727247), mRNA]	SET: OGS;	0.132206	0.000172528	0.000278586
AM06876	GB14276-RA [PREDICTED: Apis mellifera similar to CG30481-PA, isoform A (LOC725918), mRNA]	SET: OGS; Dmel Ortholog - C. Elsik Feb_2007: FBgn0050481; Best Dmel 5.1 match: FBgn0050481, blastp escore 6E-26;	0.234696	0.000174928	0.000281978
AM11836	GB19282-RA [PREDICTED: Apis mellifera similar to CG4281-PA (LOC725193), mRNA]	SET: OGS; Dmel Ortholog - C. Elsik Feb_2007: FBgn0025626; Best Dmel 5.1 match: FBgn0025626, blastp escore 2E-14;	0.108589	0.000177367	0.000285422
AM12005	GB30242-RA [Apis mellifera odorant binding protein 3 (Obp3), mRNA]	SET: OGS;	0.368174	0.000177817	0.000285659
AM02082	BB160010B10B09.5 Bee Brain Normalized Library, BB16 Apis mellifera cDNA clone BB160010B10B09 5', mRNA sequence	SET: UI_EST BI512893;	-0.28292	0.000179265	0.000287495
AM08419	GB15837-RA [PREDICTED: Apis mellifera similar to extradenticle CG8933-PA, isoform A (LOC408763), mRNA]	SET: OGS; Dmel Ortholog - C. Elsik Feb_2007: FBgn0000611; Best Dmel 5.1 match: FBgn0000611, blastp escore 2E-166;	-0.280869	0.000182521	0.000292205
AM06724	GB14124-RA [PREDICTED: Apis mellifera similar to Rad50-interacting protein 1 (LOC552312), mRNA]	SET: OGS; Dmel Ortholog - C. Elsik Feb_2007: FBgn0035762; Best Dmel 5.1 match: FBgn0035762, blastp escore 4E-112;	0.139217	0.000182822	0.000292205
AM04415	GB11796-RA [PREDICTED: Apis mellifera similar to CG16941-PA, transcript variant 2 (LOC409883), mRNA]	SET: OGS; Also matches: XM_393373.3; Dmel Ortholog - C. Elsik Feb_2007: FBgn0038464; Best Dmel 5.1 match: FBgn0038464, blastp escore 0E+00;	0.189094	0.000185015	0.000295211
AM09389	GB16812-RA [PREDICTED: Apis mellifera similar to smt3 CG4494-PA, transcript variant 1 (LOC550834), mRNA]	Also matches: GB16812-RB; Dmel Ortholog - C. Elsik Feb_2007: FBgn0026170; Best Dmel 5.1 match: FBgn0026170, blastp escore 9E-39;	0.17863	0.000185371	0.000295279
AM07695	GB30514-RA [PREDICTED: Apis mellifera similar to HDAC6 CG6170-PA, isoform A (LOC725938), mRNA]	SET: OGS; Best Dmel 5.1 match: FBgn0026428, blastp escore 0E+00;	-0.260802	0.0001867	0.000296894
AM12405	GB19858-RA [PREDICTED: Apis mellifera similar to beaten path Ia CG4846-PA (LOC724847), partial mRNA]	SET: OGS; Best Dmel 5.1 match: FBgn0039584, blastp escore 1E-23;	0.35791	0.000189724	0.000301195
AM01093	BB170008B20B08.5 Bee Brain Normalized/Subtracted Library, BB17 Apis mellifera cDNA clone BB170008B20B08 5', mRNA sequence	SET: UI_EST BI503273;	-0.303077	0.000190804	0.000302401
AM02102	NW_001253124.1 SET: UI_EST BI513118; Apis mellifera linkage group 15 genomic contig, reference assembly (based on Amel_4.0 Group15.21)	SET: UI_EST BI513118;	0.710832	0.000192214	0.000304124
AM05744	GB13135-RA [PREDICTED: Apis mellifera similar to Ras-like GTP-binding protein Rho1, transcript variant 2 (LOC409910), mRNA]	SET: OGS; Also matches: GB13135-RB,XM_393401.3; Dmel Ortholog - C. Elsik Feb_2007: FBgn0014020; Best Dmel 5.1 match: FBgn0014020, blastp escore 2E-104;	-0.28697	0.000194157	0.000306684
AM02768	GB10140-RA [PREDICTED: Apis mellifera similar to E-1 enzyme (LOC411809), mRNA]	SET: OGS; Dmel Ortholog - C. Elsik Feb_2007: FBgn0037305; Best Dmel 5.1 match: FBgn0037305, blastp escore 4E-53;	-0.34456	0.00019661	0.000310038
AM09810	GB17235-RA [PREDICTED: Apis mellifera similar to CG31800-PA (LOC413612), mRNA]	SET: OGS; Dmel Ortholog - C. Elsik Feb_2007: FBgn0051800; Best Dmel 5.1 match: FBgn0051800, blastp escore 4E-35;	0.129243	0.00019968	0.000314078
AM04392	GB11773-RA	SET: OGS; Best Dmel 5.1 match: FBgn0036254, blastp escore 7E-145;	-0.415961	0.000199838	0.000314078
AM01201	BB170003B20D07.5 Bee Brain Normalized/Subtracted Library, BB17 Apis mellifera cDNA clone BB170003B20D07 5', mRNA sequence	SET: UI_EST BI504374;	-0.305014	0.000201729	0.000316523
AM01756	BB170021B10F01.5 Bee Brain Normalized/Subtracted Library, BB17 Apis mellifera cDNA clone BB170021B10F01 5', mRNA sequence	SET: UI_EST BI509918;	0.234457	0.000202094	0.00031657
AM03499	GB30585-RA_2 [PREDICTED: Apis mellifera hypothetical LOC409953, transcript variant 1 (LOC409953), mRNA]	SET: OGS; Best Dmel 5.1 match: FBgn0030940, blastp escore 6E-11;	-0.196901	0.0002065	0.000322935
AM01804	NM_001011629.1 [Apis mellifera putative transcription factor mblk-1 (Mblk-1), mRNA]	SET: UI_EST BI510370; Best Dmel 5.1 match: FBgn0013948, blastp escore 4E-42;	-0.289182	0.000208969	0.000326254
AM10624	GB18052-RA [PREDICTED: Apis mellifera similar to Probable cytochrome P450 6a14 (CYPVIA14) (LOC412936), mRNA]	SET: OGS; Best Dmel 5.1 match: FBgn0000473, blastp escore 3E-98;	0.19749	0.000215388	0.00033572
AM00612	DB739042 RIKEN full-length enriched honey bee cDNA library, head Apis mellifera cDNA clone BH10039L05 5', mRNA sequence	SET: UI_EST BH1B0039L05T3;	0.214176	0.000219883	0.000342161
AM08491	GB15910-RA [PREDICTED: Apis mellifera similar to CG5367-PA (LOC410801), mRNA]	SET: OGS; Dmel Ortholog - C. Elsik Feb_2007: FBgn0032228; Best Dmel 5.1 match: FBgn0032228, blastp escore 1E-89;	-0.238223	0.000221269	0.000343354
AM02540	BB170010A10D06.5 Bee Brain Normalized/Subtracted Library, BB17 Apis mellifera cDNA clone BB170010A10D06 5', mRNA sequence	SET: UI_EST BI516544;	0.226626	0.000221737	0.000343354
AM12837	NW_001253237.1 SET: JDE_EST jdeC17_; Apis mellifera linkage group 1 genomic contig, reference assembly (based on Amel_4.0 Group1.74)	SET: JDE_EST jdeC17_;	0.297059	0.000221742	0.000343354
AM11810	GB19256-RA	SET: OGS; Best Dmel 5.1 match: FBgn0013988, blastp escore 3E-14;	0.0990274	0.0002262	0.000349682
AM09336	GB16758-RA	SET: OGS; Dmel Ortholog - C. Elsik Feb_2007: FBgn0053180; Best Dmel 5.1 match: FBgn0053180, blastp escore 0E+00;	0.188563	0.000226837	0.000350093
AM03029	GB10401-RA [PREDICTED: Apis mellifera similar to CG13126-PA (LOC726519), mRNA]	SET: OGS; Best Dmel 5.1 match: FBgn0032168, blastp escore 4E-50;	0.110968	0.000229819	0.000354117
AM04636	GB12019-RA [PREDICTED: Apis mellifera similar to tungus CG8253-PA (LOC725501), mRNA]	SET: OGS; Dmel Ortholog - C. Elsik Feb_2007: FBgn0034046; Best Dmel 5.1 match: FBgn0034046, blastp escore 2E-62;	0.355583	0.000231012	0.000355374
AM01885	BB170015B20H08.5 Bee Brain Normalized/Subtracted Library, BB17 Apis mellifera cDNA clone BB170015B20H08 5', mRNA sequence	SET: UI_EST BI511223;	0.209085	0.000232173	0.000356578
AM04124	GB11504-RA [PREDICTED: Apis mellifera similar to disulfide isomerase (LOC726649), mRNA]	SET: OGS; Dmel Ortholog - C. Elsik Feb_2007: FBgn0034050; Best Dmel 5.1 match: FBgn0034050, blastp escore 5E-25;	0.240729	0.000234129	0.000358999
AM03353	GB10728-RA [PREDICTED: Apis mellifera similar to CG4813-PA (LOC725092), mRNA]	SET: OGS; Dmel Ortholog - C. Elsik Feb_2007: FBgn0039013; Best Dmel 5.1 match: FBgn0039013, blastp escore 2E-37;	-0.227251	0.000235854	0.000361055
AM12745	GB30400-RA	SET: OGS;	0.347935	0.000238095	0.000363353
AM00867	DB775009 RIKEN full-length enriched honey bee cDNA library, head Apis mellifera cDNA clone BH10071K15 3', mRNA sequence	SET: UI_EST BH1B0071K15M3;	-0.224701	0.000238125	0.000363353
AM08835	GB16255-RA [PREDICTED: Apis mellifera similar to Syntaxin 17 CG7452-PA (LOC410719), mRNA]	SET: OGS; Best Dmel 5.1 match: FBgn0035540, blastp escore 2E-57;	-0.125587	0.000240986	0.000367125
AM08977	GB16396-RA [PREDICTED: Apis mellifera similar to CLIP-associating protein 2 (LOC410545), mRNA]	SET: OGS; Dmel Ortholog - C. Elsik Feb_2007: FBgn0021760; Best Dmel 5.1 match: FBgn0021760, blastp escore 0E+00;	-0.19893	0.000244066	0.000371137
AM12542	GB19995-RA [PREDICTED: Apis mellifera similar to Protein lethal(2)essential for life (Protein Efl21), transcript variant 1 (LOC412197), mRNA]	SET: OGS; Best Dmel 5.1 match: FBgn0011296, blastp escore 6E-35;	0.583423	0.000244407	0.000371137
AM05390	GB12775-RA [PREDICTED: Apis mellifera similar to CG12139-PB (LOC552358), mRNA]	SET: OGS; Best Dmel 5.1 match: FBgn0030130, blastp escore 0E+00;	-0.244348	0.000245195	0.000371735
AM12822	GB20155-RA [PREDICTED: Apis mellifera similar to allatostatin C receptor 2 CG13702-PB, isoform B (LOC412883), mRNA]	SET: OGS; Dmel Ortholog - C. Elsik Feb_2007: FBgn0036789; Best Dmel 5.1 match: FBgn0036789, blastp escore 2E-128;	0.266226	0.000249098	0.000377045
AM02181	BB160013B10G05.5 Bee Brain Normalized Library, BB16 Apis mellifera cDNA clone BB160013B10G05 5', mRNA sequence	SET: UI_EST BI513728;	-0.341053	0.000250671	0.000378819
AM05989	GB13386-RA [PREDICTED: Apis mellifera similar to CG7053-PA (LOC726197), mRNA]	SET: OGS; Dmel Ortholog - C. Elsik Feb_2007: FBgn0030960; Best Dmel 5.1 match: FBgn0030960, blastp escore 5E-90;	0.102609	0.000256406	0.000386866
AM07177	GB14580-RA [PREDICTED: Apis mellifera hypothetical protein LOC727670 (LOC727670), partial mRNA]	SET: OGS; Also matches: XM_001121351.1;	-0.112433	0.000257842	0.000388411
AM00149	NW_001253354.1 SET: Dscam exon 6.35; Apis mellifera linkage group 4 genomic contig, reference assembly (based on Amel_4.0 Group4.23)	SET: Dscam exon 6.35;	-0.248323	0.000259081	0.000389654
AM03657	GB11033-RA [PREDICTED: Apis mellifera similar to Glycine receptor CG7446-PA, transcript variant 1 (LOC413803), mRNA]	SET: OGS; Best Dmel 5.1 match: FBgn0030707, blastp escore 2E-95;	-0.144765	0.000263586	0.000395799
AM11762	GB19208-RA [PREDICTED: Apis mellifera similar to sar1 CG7073-PA, isoform A, transcript variant 2 (LOC409613), mRNA]	SET: OGS; Also matches: GB19208-RB,XM_393115.3; Dmel Ortholog - C. Elsik Feb_2007: FBgn0038947; Best Dmel 5.1 match: FBgn0038947, blastp escore 3E-99;	0.204224	0.000271973	0.000407744
AM08409	GB15827-RA [PREDICTED: Apis mellifera similar to lethal (2) 01424 CG3845-PB, isoform B (LOC411154), mRNA]	SET: OGS; Dmel Ortholog - C. Elsik Feb_2007: FBgn0010488; Best Dmel 5.1 match: FBgn0010488, blastp escore 3E-89;	-0.199508	0.000273875	0.000409944
AM10139	GB17567-RA [PREDICTED: Apis mellifera similar to zinc finger protein 617 (LOC409493), mRNA]	SET: OGS; Best Dmel 5.1 match: FBgn0025874, blastp escore 4E-22;	0.155749	0.000279856	0.000418232
AM01647	BB170013A20G10.5 Bee Brain Normalized/Subtracted Library, BB17 Apis mellifera cDNA clone BB170013A20G10 5', mRNA sequence	SET: UI_EST BI508836;	0.197423	0.000286558	0.000427569
AM00655R	DB740523 RIKEN full-length enriched honey bee cDNA library, head Apis mellifera cDNA clone BH10044O09 5', mRNA sequence	SET: UI_EST BH1B0044O09T3;	-0.160934	0.000287545	0.000428365
AM07067	GB14469-RA [PREDICTED: Apis mellifera similar to Ras-like protein 3 precursor (Protein roughened) (LOC413246), mRNA]	SET: OGS; Dmel Ortholog - C. Elsik Feb_2007: FBgn0004636; Best Dmel 5.1 match: FBgn0004636, blastp escore 2E-95;	-0.190421	0.00028884	0.000429112
AM02352	BB170021B20E10.5 Bee Brain Normalized/Subtracted Library, BB17 Apis mellifera cDNA clone BB170021B20E10 5', mRNA sequence	SET: UI_EST BI515123;	0.656872	0.000288956	0.000429112
AM02282	BB160015B10E10.5 Bee Brain Normalized Library, BB16 Apis mellifera cDNA clone BB160015B10E10 5', mRNA sequence	SET: UI_EST BI514547;	0.28136	0.000291679	0.000432474
AM01314	BB170029B10E07.5 Bee Brain Normalized/Subtracted Library, BB17 Apis mellifera cDNA clone BB170029B10E07 5', mRNA sequence	SET: UI_EST BI505393;	0.217425	0.000292306	0.000432724
AM04661	GB12044-RA [PREDICTED: Apis mellifera similar to Sialin (Solute carrier family 17 member 5) (Sodium/sialic acid cotransporter) (AST) (Membrane glycoprotein HP59) (LOC409183), mRNA]	SET: OGS; Best Dmel 5.1 match: FBgn0038799, blastp escore 3E-43;	-0.218026	0.000293552	0.000433886
AM10328	GB17755-RA	SET: OGS; Best Dmel 5.1 match: FBgn0013674, blastp escore 5E-05;	0.379902	0.000298122	0.000439952
AM08309	GB15726-RA [PREDICTED: Apis mellifera similar to CG32857-PA (LOC412366), mRNA]	SET: OGS; Dmel Ortholog - C. Elsik Feb_2007: FBgn0052500; Best Dmel 5.1 match: FBgn0052857, blastp escore 1E-85;	0.188055	0.000299642	0.000441074
AM11585	GB19030-RA [PREDICTED: Apis mellifera similar to CG10638-PA, isoform A, transcript variant 1 (LOC552018), mRNA]	SET: OGS; Dmel Ortholog - C. Elsik Feb_2007: FBgn0036290; Best Dmel 5.1 match: FBgn0036290, blastp escore 5E-96;	0.327429	0.000299818	0.000441074
AM01590	BB170019B20E09.5 Bee Brain Normalized/Subtracted Library, BB17 Apis mellifera cDNA clone BB170019B20E09 5', mRNA sequence	SET: UI_EST BI508209;	0.259491	0.000302845	0.000444817
AM08689	GB16109-RA [PREDICTED: Apis mellifera similar to Rheb CG1081-PA, isoform A (LOC409036), mRNA]	SET: OGS; Dmel Ortholog - C. Elsik Feb_2007: FBgn0041191; Best Dmel 5.1 match: FBgn0041191, blastp escore 6E-78;	0.208463	0.000303306	0.000444817
AM00652	DB774487 RIKEN full-length enriched honey bee cDNA library, head Apis mellifera cDNA clone BH10069P09 3', mRNA sequence	SET: UI_EST BH1B0044K23M3;	0.141666	0.000303844	0.000444914
AM11024	GB18461-RA [PREDICTED: Apis mellifera hypothetical protein LOC725985 (LOC725985), mRNA]	SET: OGS; Best Dmel 5.1 match: FBgn0031401, blastp escore 5E-07;	-0.14913	0.000309577	0.000452607
AM07661	GB30004-RA [PREDICTED: Apis mellifera similar to CG12807-PA (LOC726457), mRNA]	SET: OGS; Also matches: GB30004-RB; Dmel Ortholog - C. Elsik Feb_2007: FBgn0037772; Best Dmel 5.1 match: FBgn0037772, blastp escore 6E-38;	-0.117055	0.000314949	0.000459747
AM04860	GB12240-RA [PREDICTED: Apis mellifera similar to octopamine receptor 2 CG6919-PA, isoform A (LOC413698), mRNA]	SET: OGS; Dmel Ortholog - C. Elsik Feb_2007: FBgn0038980; Best Dmel 5.1 match: FBgn0038980, blastp escore 2E-131;	0.158702	0.000316274	0.000460968
AM02147	BB160012B20F05.5 Bee Brain Normalized Library, BB16 Apis mellifera cDNA clone BB160012B20F05 5', mRNA sequence	SET: UI_EST BI513483;	-0.252835	0.000320169	0.000465925
AM12282	GB19735-RA [PREDICTED: Apis mellifera similar to Epididymal secretory protein E1 precursor (Niemann-Pick disease type C2 protein) (hE1) (LOC551922), mRNA]	SET: OGS; Dmel Ortholog - C. Elsik Feb_2007: FBgn0031381; Best Dmel 5.1 match: FBgn0031381, blastp escore 1E-35;	0.229712	0.000322218	0.000468185
AM05156	GB12540-RA [PREDICTED: Apis mellifera similar to Protein ROP, transcript variant 2 (LOC412924), mRNA]	SET: OGS; Also matches: XM_396375.3; Dmel Ortholog - C. Elsik Feb_2007: FBgn0004574; Best Dmel 5.1 match: FBgn0004574, blastp escore 0E+00;	0.431566	0.000323175	0.000468853
AM09643	GB17067-RA [PREDICTED: Apis mellifera similar to proteasome (prosome, macropain) activator subunit 4 (LOC725550), mRNA]	SET: OGS;	0.171649	0.000326001	0.000472225
AM12825R	NW_001253520.1 SET: JDE_EST jdeA08_3DEF1; Apis mellifera linkage group 8 genomic contig, reference assembly (based on Amel_4.0 Group8.27)	SET: JDE_EST jdeA08_3DEF1;	0.512339	0.000328075	0.000474501
AM01983	BB160008A10H08.5 Bee Brain Normalized Library, BB16 Apis mellifera cDNA clone BB160008A10H08 5', mRNA sequence	SET: UI_EST BI512108;	-0.134393	0.000330457	0.000477215
AM05975	GB13372-RA [PREDICTED: Apis mellifera similar to CG5976-PB, isoform B (LOC411943), mRNA]	SET: OGS; Dmel Ortholog - C. Elsik Feb_2007: FBgn0036999; Best Dmel 5.1 match: FBgn0036999, blastp escore 7E-97;	0.152574	0.000333951	0.000481523
AM02602	XM_623885.1 [PREDICTED: Apis mellifera similar to CG14890-PA, transcript variant 2 (LOC551490), partial mRNA]	SET: UI_EST BI517072; Best Dmel 5.1 match: FBgn0032880, blastp escore 7E-117;	-0.198915	0.000347162	0.000499807
AM12131	GB19579-RA	SET: OGS; Dmel Ortholog - C. Elsik Feb_2007: FBgn0031079; Best Dmel 5.1 match: FBgn0031079, blastp escore 1E-170;	-0.141403	0.000358845	0.00051584
AM01999	NW_001253856.1 SET: UI_EST BI512221; Apis mellifera genomic contig, reference assembly (based on Amel_4.0 GroupUn.663)	SET: UI_EST BI512221;	0.237654	0.000360667	0.00051767
AM04006	GB11383-RA [PREDICTED: Apis mellifera similar to Protein lethal(2)essential for life (Protein Efl21) (LOC724405), mRNA]	SET: OGS; Best Dmel 5.1 match: FBgn0011296, blastp escore 1E-29;	0.384239	0.000365837	0.000524292
AM04079	GB11458-RA [PREDICTED: Apis mellifera similar to CG33331-PA (LOC410196), mRNA]	SET: OGS; Dmel Ortholog - C. Elsik Feb_2007: FBgn0067628; Best Dmel 5.1 match: FBgn0067628, blastp escore 1E-65;	0.139965	0.000370507	0.000529839
AM12228	GB19680-RA [PREDICTED: Apis mellifera similar to CG3061-PA (LOC413120), mRNA]	SET: OGS; Dmel Ortholog - C. Elsik Feb_2007: FBgn0038195; Best Dmel 5.1 match: FBgn0038195, blastp escore 2E-107;	-0.253573	0.000370831	0.000529839
AM01844	BB160003A20H02.5 Bee Brain Normalized Library, BB16 Apis mellifera cDNA clone BB160003A20H02 5', mRNA sequence	SET: UI_EST BI510722;	0.128238	0.000374469	0.000534227
AM02828	XM_395005.3 [PREDICTED: Apis mellifera similar to germ cell-expressed bHLH-PAS CG6211-PA (LOC411534), mRNA]	SET: OGS; Best Dmel 5.1 match: FBgn0030627, blastp escore 2E-71;	-0.183397	0.00037598	0.000535573
AM00775	DB728852 RIKEN full-length enriched honey bee cDNA library, head Apis mellifera cDNA clone BH10002D08 5', mRNA sequence	SET: UI_EST BH1B0060O07T3;	0.162884	0.000380017	0.000540507
AM09180	GB16602-RA [PREDICTED: Apis mellifera similar to CG10882-PA (LOC409439), mRNA]	SET: OGS; Dmel Ortholog - C. Elsik Feb_2007: FBgn0031408; Best Dmel 5.1 match: FBgn0031408, blastp escore 0E+00;	-0.156014	0.000381578	0.000541909
AM11082	GB18520-RA [PREDICTED: Apis mellifera similar to Protein toll precursor (LOC412703), mRNA]	SET: OGS; Dmel Ortholog - C. Elsik Feb_2007: FBgn0003717; Best Dmel 5.1 match: FBgn0003717, blastp escore 0E+00;	-0.171422	0.000382931	0.000543014
AM03588	GB10965-RA [PREDICTED: Apis mellifera similar to CG8927-PA, isoform A (LOC413113), mRNA]	SET: OGS; Best Dmel 5.1 match: FBgn0038405, blastp escore 7E-21;	-0.166342	0.000385136	0.00054532
AM03317	GB10692-RA [PREDICTED: Apis mellifera similar to CG6113-PA (LOC726621), partial mRNA]	SET: OGS; Dmel Ortholog - C. Elsik Feb_2007: FBgn0032264; Best Dmel 5.1 match: FBgn0051871, blastp escore 1E-65;	0.157442	0.000388815	0.000549704
AM01364	BB170031B10C05.5 Bee Brain Normalized/Subtracted Library, BB17 Apis mellifera cDNA clone BB170031B10C05 5', mRNA sequence	SET: UI_EST BI505946;	-0.170842	0.000389589	0.000549973
AM12303	GB19756-RA [PREDICTED: Apis mellifera similar to CG14646-PA (LOC412351), mRNA]	SET: OGS; Dmel Ortholog - C. Elsik Feb_2007: FBgn0037241; Best Dmel 5.1 match: FBgn0037241, blastp escore 9E-77;	0.158574	0.00039368	0.000554918
AM04192	GB11572-RA [PREDICTED: Apis mellifera similar to myo-inositol 1-phosphate synthase A1, transcript variant 1 (LOC551143), mRNA]	SET: OGS; Also matches: XM_623539.2; Dmel Ortholog - C. Elsik Feb_2007: FBgn0025885; Best Dmel 5.1 match: FBgn0025885, blastp escore 0E+00;	0.522941	0.000395418	0.000556536
AM07768	GB30316-RA [PREDICTED: Apis mellifera hypothetical LOC409187 (LOC409187), mRNA]	SET: OGS; Dmel Ortholog - C. Elsik Feb_2007: FBgn0039801; Best Dmel 5.1 match: FBgn0039800, blastp escore 5E-21;	0.319545	0.000404249	0.000567675
AM07756	GB15167-RA [PREDICTED: Apis mellifera similar to CG3814-PA, isoform A, transcript variant 1 (LOC408303), mRNA]	SET: OGS; Dmel Ortholog - C. Elsik Feb_2007: FBgn0013305; Best Dmel 5.1 match: FBgn0013305, blastp escore 1E-87;	0.30242	0.000404536	0.000567675
AM07157	GB14559-RA [PREDICTED: Apis mellifera similar to CG9368-PA, isoform A (LOC409972), mRNA]	SET: OGS; Best Dmel 5.1 match: FBgn0036890, blastp escore 6E-08;	0.248622	0.000405854	0.000568677
AM03950	GB11328-RA [PREDICTED: Apis mellifera similar to phosphofurin acidic cluster sorting protein 2 (LOC725093), mRNA]	SET: OGS; Dmel Ortholog - C. Elsik Feb_2007: FBgn0020647; Best Dmel 5.1 match: FBgn0020647, blastp escore 6E-149;	-0.128426	0.000409027	0.000572274
AM08661	GB16080-RA [PREDICTED: Apis mellifera similar to CG1998-PA, transcript variant 2 (LOC409360), mRNA]	SET: OGS; Also matches: XM_392875.3,XM_623093.2; Dmel Ortholog - C. Elsik Feb_2007: FBgn0030485; Best Dmel 5.1 match: FBgn0030485, blastp escore 3E-137;	0.342768	0.000412455	0.000576215
AM01249	BB170015B10E06.5 Bee Brain Normalized/Subtracted Library, BB17 Apis mellifera cDNA clone BB170015B10E06 5', mRNA sequence	SET: UI_EST BI504818;	-0.316634	0.000415646	0.000579814
AM01027	BB170002A20G02.5 Bee Brain Normalized/Subtracted Library, BB17 Apis mellifera cDNA clone BB170002A20G02 5', mRNA sequence	SET: UI_EST BI502715;	0.608634	0.00042927	0.000597934
AM01228	BB170002B10E08.5 Bee Brain Normalized/Subtracted Library, BB17 Apis mellifera cDNA clone BB170002B10E08 5', mRNA sequence	SET: UI_EST BI504628;	0.7357	0.000432019	0.000600876
AM05241	GB12625-RA	SET: OGS;	-0.151459	0.000437054	0.000606983
AM12088	GB19536-RA [PREDICTED: Apis mellifera similar to CG9117-PA (LOC726427), partial mRNA]	SET: OGS; Dmel Ortholog - C. Elsik Feb_2007: FBgn0031766; Best Dmel 5.1 match: FBgn0031766, blastp escore 4E-37;	0.119996	0.000437901	0.000607265
AM05111	GB12494-RA	SET: OGS; Best Dmel 5.1 match: FBgn0028878, blastp escore 4E-12;	-0.256715	0.000440581	0.000610085
AM09811	GB17236-RA [PREDICTED: Apis mellifera similar to CG7504-PA (LOC725908), mRNA]	SET: OGS; Dmel Ortholog - C. Elsik Feb_2007: FBgn0024912; Best Dmel 5.1 match: FBgn0035842, blastp escore 4E-70;	0.108078	0.000441822	0.000610907
AM00823	DB773713 RIKEN full-length enriched honey bee cDNA library, head Apis mellifera cDNA clone BH10067D19 3', mRNA sequence	SET: UI_EST BH1B0067D19M3;	0.327965	0.000447148	0.000617365
AM00439R	DB732027 RIKEN full-length enriched honey bee cDNA library, head Apis mellifera cDNA clone BH10013N07 5', mRNA sequence	SET: UI_EST BH1B0013N07T3;	0.503082	0.000451268	0.000622142
AM10390	GB17819-RA [PREDICTED: Apis mellifera similar to Acetylcholine receptor protein, beta-like subunit 1 precursor (LOC410478), partial mRNA]	SET: OGS; Best Dmel 5.1 match: FBgn0000038, blastp escore 0E+00;	-0.114133	0.000455139	0.000626563
AM12034	GB19482-RA [PREDICTED: Apis mellifera similar to CG1379-PA (LOC410535), mRNA]	SET: OGS; Best Dmel 5.1 match: FBgn0083981, blastp escore 3E-87;	-0.129439	0.000473203	0.000650481
AM11500	GB18944-RA [PREDICTED: Apis mellifera similar to CG13318-PA (LOC409204), mRNA]	SET: OGS; Dmel Ortholog - C. Elsik Feb_2007: FBgn0037627; Best Dmel 5.1 match: FBgn0037627, blastp escore 5E-82;	-0.221359	0.000486326	0.000667548
AM08242	GB15659-RA [PREDICTED: Apis mellifera similar to connector enhancer of ksr CG6556-PA (LOC409249), mRNA]	SET: OGS; Dmel Ortholog - C. Elsik Feb_2007: FBgn0021818; Best Dmel 5.1 match: FBgn0021818, blastp escore 9E-81;	0.143053	0.000491223	0.000672431
AM06881	GB14281-RA [PREDICTED: Apis mellifera similar to brain and reproductive organ-expressed (TNFRSF1A modulator) isoform 2 (LOC412589), mRNA]	SET: OGS;	0.134459	0.00049131	0.000672431
AM00444	DB758779 RIKEN full-length enriched honey bee cDNA library, head Apis mellifera cDNA clone BH10014J18 3', mRNA sequence	SET: UI_EST BH1B0014J18M3;	-0.242433	0.000501014	0.000684719
AM12550	GB20003-RA [PREDICTED: Apis mellifera similar to Hemomucin CG3373-PA (LOC552536), mRNA]	SET: OGS; Dmel Ortholog - C. Elsik Feb_2007: FBgn0015737; Best Dmel 5.1 match: FBgn0015737, blastp escore 1E-66;	0.29931	0.000502748	0.000685156
AM06717	GB14117-RA [PREDICTED: Apis mellifera similar to PHD finger protein 22 (LOC409806), mRNA]	SET: OGS; Also matches: GB14117-RB; Dmel Ortholog - C. Elsik Feb_2007: FBgn0039459; Best Dmel 5.1 match: FBgn0039459, blastp escore 3E-24;	0.172975	0.000502787	0.000685156
AM11299	GB18738-RA [PREDICTED: Apis mellifera similar to GS1-like CG15441-PA (LOC725653), mRNA]	SET: OGS; Dmel Ortholog - C. Elsik Feb_2007: FBgn0019982; Best Dmel 5.1 match: FBgn0019982, blastp escore 1E-62;	0.124699	0.00050424	0.000686145
AM07717	GB30088-RA [PREDICTED: Apis mellifera similar to CG17119-PA, isoform A (LOC411429), mRNA]	SET: OGS; Also matches: GB30088-RC; Dmel Ortholog - C. Elsik Feb_2007: FBgn0039045; Best Dmel 5.1 match: FBgn0039045, blastp escore 1E-108;	0.138673	0.000520969	0.000707887
AM01616	BB170027A10C07.5 Bee Brain Normalized/Subtracted Library, BB17 Apis mellifera cDNA clone BB170027A10C07 5', mRNA sequence	SET: UI_EST BI508459;	-0.111753	0.00052248	0.000708061
AM05719	GB13111-RA [PREDICTED: Apis mellifera similar to rogdi CG7725-PA, isoform A (LOC552331), mRNA]	SET: OGS; Dmel Ortholog - C. Elsik Feb_2007: FBgn0036697; Best Dmel 5.1 match: FBgn0036697, blastp escore 4E-91;	0.166302	0.000522599	0.000708061
AM05605	GB12994-RA [PREDICTED: Apis mellifera similar to CG9960-PA, isoform A (LOC725721), mRNA]	SET: OGS; Dmel Ortholog - C. Elsik Feb_2007: FBgn0031454; Best Dmel 5.1 match: FBgn0031454, blastp escore 2E-45;	-0.127106	0.00052549	0.000710957
AM02208	BB160014A10B05.5 Bee Brain Normalized Library, BB16 Apis mellifera cDNA clone BB160014A10B05 5', mRNA sequence	SET: UI_EST BI513853;	0.308648	0.000529076	0.000714415
AM01923	BB160006B10E09.5 Bee Brain Normalized Library, BB16 Apis mellifera cDNA clone BB160006B10E09 5', mRNA sequence	SET: UI_EST BI511663;	-0.217735	0.000529561	0.000714415
AM01361	BB170031A10A04.5 Bee Brain Normalized/Subtracted Library, BB17 Apis mellifera cDNA clone BB170031A10A04 5', mRNA sequence	SET: UI_EST BI505921;	0.556684	0.000546238	0.000735861
AM10470	GB17899-RA [PREDICTED: Apis mellifera similar to phosphatidylinositol glycan, class N (LOC726310), mRNA]	SET: OGS; Dmel Ortholog - C. Elsik Feb_2007: FBgn0033479; Best Dmel 5.1 match: FBgn0033479, blastp escore 3E-94;	0.17694	0.000561115	0.000754824
AM00468R	DB733296 RIKEN full-length enriched honey bee cDNA library, head Apis mellifera cDNA clone BH10018N18 5', mRNA sequence	SET: UI_EST BH1B0018N18T3;	-0.275832	0.000562287	0.000755323
AM01230	NW_001253489.1 SET: UI_EST BI504638; Apis mellifera linkage group 7 genomic contig, reference assembly (based on Amel_4.0 Group7.43)	SET: UI_EST BI504638;	-0.282661	0.000564998	0.000757885
AM00870	DB745830 RIKEN full-length enriched honey bee cDNA library, head Apis mellifera cDNA clone BH10063E06 5', mRNA sequence	SET: UI_EST BH1B0071O14T3;	-0.250538	0.000568172	0.00076106
AM10730	GB18162-RA [PREDICTED: Apis mellifera similar to Peroxisomal multifunctional enzyme type 2 (MFE-2) (D-bifunctional protein) (DBP) (17-beta-hydroxysteroid dehydrogenase 4) (17-beta-HSD 4) (LOC409986), mRNA]	SET: OGS; Dmel Ortholog - C. Elsik Feb_2007: FBgn0030731; Best Dmel 5.1 match: FBgn0030731, blastp escore 0E+00;	0.138476	0.00058785	0.000786302
AM10660	GB18090-RA [PREDICTED: Apis mellifera similar to CG9895-PA (LOC552397), mRNA]	SET: OGS; Best Dmel 5.1 match: FBgn0034810, blastp escore 7E-47;	-0.223243	0.000594061	0.000793484
AM03523	GB10898-RA [PREDICTED: Apis mellifera similar to Painting of fourth CG3691-PB, isoform B (LOC412053), mRNA]	SET: OGS; Best Dmel 5.1 match: FBgn0035047, blastp escore 1E-30;	0.179692	0.000603241	0.000804606
AM12104	GB19552-RA [PREDICTED: Apis mellifera similar to CG8451-PA (LOC725617), mRNA]	SET: OGS; Dmel Ortholog - C. Elsik Feb_2007: FBgn0031998; Best Dmel 5.1 match: FBgn0031998, blastp escore 1E-152;	0.181329	0.000611934	0.000815048
AM01966	BB160007B20F03.5 Bee Brain Normalized Library, BB16 Apis mellifera cDNA clone BB160007B20F03 5', mRNA sequence	SET: UI_EST BI512029;	-0.244243	0.000615976	0.000819274
AM02990	GB10360-RA [PREDICTED: Apis mellifera similar to RAB, member of RAS oncogene family-like 5 (LOC412491), mRNA]	SET: OGS; Dmel Ortholog - C. Elsik Feb_2007: FBgn0024807; Best Dmel 5.1 match: FBgn0024807, blastp escore 7E-19;	0.140239	0.000617869	0.000820635
AM00495	XM_001120025.1 [PREDICTED: Apis mellifera similar to RAB7, member RAS oncogene family (LOC724873), mRNA]	SET: UI_EST BH1B0022I11T3; Best Dmel 5.1 match: FBgn0015795, blastp escore 2E-91;	0.169637	0.00062003	0.000822347
AM12778	GB30028-RA [PREDICTED: Apis mellifera similar to DE-cadherin precursor (Protein shotgun) (LOC410585), mRNA]	SET: OGS;	0.372708	0.000626519	0.000829786
AM02097	BB160011A10C03.5 Bee Brain Normalized Library, BB16 Apis mellifera cDNA clone BB160011A10C03 5', mRNA sequence	SET: UI_EST BI513075;	0.519418	0.000628989	0.000831888
AM11512	GB18956-RA [PREDICTED: Apis mellifera similar to spinster CG8428-PD, isoform D, transcript variant 1 (LOC413089), mRNA]	SET: OGS; Dmel Ortholog - C. Elsik Feb_2007: FBgn0004571; Best Dmel 5.1 match: FBgn0004571, blastp escore 2E-159;	0.212746	0.000648925	0.000857054
AM01799	BB170005B10H06.5 Bee Brain Normalized/Subtracted Library, BB17 Apis mellifera cDNA clone BB170005B10H06 5', mRNA sequence	SET: UI_EST BI508784;	-0.214394	0.000652527	0.000860605
AM03973	GB11352-RA [PREDICTED: Apis mellifera similar to ovo CG6824-PB, isoform B (LOC552100), mRNA]	SET: OGS; Dmel Ortholog - C. Elsik Feb_2007: FBgn0003028; Best Dmel 5.1 match: FBgn0003028, blastp escore 1E-84;	-0.108133	0.000664953	0.000875213
AM01849	BB160003B10A06.5 Bee Brain Normalized Library, BB16 Apis mellifera cDNA clone BB160003B10A06 5', mRNA sequence	SET: UI_EST BI510773;	0.388368	0.000666232	0.000875213
AM02018	BB160009A10A08.5 Bee Brain Normalized Library, BB16 Apis mellifera cDNA clone BB160009A10A08 5', mRNA sequence	SET: UI_EST BI512358;	-0.29392	0.000666387	0.000875213
AM04913	GB30197-RA [PREDICTED: Apis mellifera similar to CG18497-PA, isoform A (LOC412243), partial mRNA]	SET: OGS; Best Dmel 5.1 match: FBgn0016977, blastp escore 0E+00;	-0.146475	0.000674252	0.000884311
AM12339	GB19792-RA [PREDICTED: Apis mellifera similar to Probable ATP-dependent RNA helicase DHX35 (DEAH box protein 35), transcript variant 1 (LOC413147), mRNA]	SET: OGS; Dmel Ortholog - C. Elsik Feb_2007: FBgn0031631; Best Dmel 5.1 match: FBgn0031631, blastp escore 0E+00;	0.218628	0.000682968	0.000894498
AM09993	GB17421-RA [PREDICTED: Apis mellifera similar to CG8507-PA (LOC411533), mRNA]	SET: OGS; Dmel Ortholog - C. Elsik Feb_2007: FBgn0037756; Best Dmel 5.1 match: FBgn0037756, blastp escore 1E-80;	0.18072	0.000685709	0.000896843
AM02126	NW_001253067.1 SET: UI_EST BI513276; Apis mellifera linkage group 13 genomic contig, reference assembly (based on Amel_4.0 Group13.10)	SET: UI_EST BI513276;	0.645609	0.000691042	0.000902565
AM12845R	BB160015B10B06.5 Bee Brain Normalized Library, BB16 Apis mellifera cDNA clone BB160015B10B06 5', mRNA sequence	SET: JDE_EST jdeC27_;	0.920879	0.000700929	0.000914213
AM12142	GB19589-RA [PREDICTED: Apis mellifera similar to Sulfatase-modifying factor 1 precursor (C-alpha-formyglycine-generating enzyme 1) (LOC409298), mRNA]	SET: OGS; Dmel Ortholog - C. Elsik Feb_2007: FBgn0035102; Best Dmel 5.1 match: FBgn0035102, blastp escore 2E-95;	-0.125517	0.000703051	0.000915714
AM01800	NM_001011629.1 [Apis mellifera putative transcription factor mblk-1 (Mblk-1), mRNA]	Best Dmel 5.1 match: FBgn0013948, blastp escore 4E-42;	-0.252547	0.000714632	0.000929515
AM01591	BB170020A20D02.5 Bee Brain Normalized/Subtracted Library, BB17 Apis mellifera cDNA clone BB170020A20D02 5', mRNA sequence	SET: UI_EST BI508242;	-0.366346	0.000719349	0.000933335
AM00986	DB780091 RIKEN full-length enriched honey bee cDNA library, head Apis mellifera cDNA clone BH10089P05 3', mRNA sequence	SET: UI_EST BH1B0089P05M3;	-0.190345	0.000719549	0.000933335
AM05976	GB13373-RA [PREDICTED: Apis mellifera hypothetical protein LOC724135 (LOC724135), partial mRNA]	SET: OGS; Best Dmel 5.1 match: FBgn0052394, blastp escore 2E-21;	-0.101551	0.000724277	0.000938177
AM08535	GB15954-RA [PREDICTED: Apis mellifera similar to Cyclin K CG15218-PA, isoform A (LOC411062), mRNA]	SET: OGS; Dmel Ortholog - C. Elsik Feb_2007: FBgn0025674; Best Dmel 5.1 match: FBgn0025674, blastp escore 5E-123;	0.083742	0.000728332	0.000941838
AM12226	GB19678-RA	SET: OGS; Best Dmel 5.1 match: FBgn0035907, blastp escore 4E-12;	0.224263	0.0007291	0.000941838
AM01639	BB170016A10G09.5 Bee Brain Normalized/Subtracted Library, BB17 Apis mellifera cDNA clone BB170016A10G09 5', mRNA sequence	SET: UI_EST BI508755;	0.243986	0.000745139	0.000961239
AM01427	BB170024A20F05.5 Bee Brain Normalized/Subtracted Library, BB17 Apis mellifera cDNA clone BB170024A20F05 5', mRNA sequence	SET: UI_EST BI506479;	0.431058	0.000748549	0.000964319
AM10849	GB18284-RA [PREDICTED: Apis mellifera similar to Mannosidase I CG32684-PA, isoform A (LOC409174), partial mRNA]	SET: OGS; Dmel Ortholog - C. Elsik Feb_2007: FBgn0010338; Best Dmel 5.1 match: FBgn0010338, blastp escore 1E-151;	-0.219769	0.000753707	0.00096964
AM12456	GB19909-RA [PREDICTED: Apis mellifera similar to sec10 CG6159-PA (LOC552574), mRNA]	SET: OGS; Dmel Ortholog - C. Elsik Feb_2007: FBgn0027103; Best Dmel 5.1 match: FBgn0027103, blastp escore 0E+00;	0.175114	0.000768059	0.000986756
AM04379	GB11760-RA	SET: OGS; Best Dmel 5.1 match: FBgn0036203, blastp escore 6E-10;	-0.2301	0.000796708	0.00102217
AM10686	GB18118-RA [Apis mellifera hyperpolarization-activated ion channel (Amih), mRNA]	SET: OGS; Dmel Ortholog - C. Elsik Feb_2007: FBgn0028428; Best Dmel 5.1 match: FBgn0028428, blastp escore 1E-175;	-0.308832	0.000809123	0.00103669
AM09669	GB17094-RA	SET: OGS; Best Dmel 5.1 match: FBgn0029749, blastp escore 4E-105;	-0.121711	0.000817519	0.00104603
AM10783	GB18217-RA [PREDICTED: Apis mellifera similar to CG3192-PA, isoform A (LOC551660), mRNA]	SET: OGS; Dmel Ortholog - C. Elsik Feb_2007: FBgn0029888; Best Dmel 5.1 match: FBgn0029888, blastp escore 4E-25;	0.272674	0.000835769	0.00106793
AM01897	BB160005B10C06.5 Bee Brain Normalized Library, BB16 Apis mellifera cDNA clone BB160005B10C06 5', mRNA sequence	SET: UI_EST BI511339;	0.0933694	0.0008462	0.00107979
AM05471	GB12857-RA [PREDICTED: Apis mellifera similar to CG3009-PA (LOC409277), partial mRNA]	SET: OGS; Dmel Ortholog - C. Elsik Feb_2007: FBgn0029720; Best Dmel 5.1 match: FBgn0029720, blastp escore 1E-63;	0.147304	0.000847399	0.00107986
AM03824	GB11201-RA [PREDICTED: Apis mellifera similar to CG5642-PA (LOC552056), mRNA]	SET: OGS; Dmel Ortholog - C. Elsik Feb_2007: FBgn0036258; Best Dmel 5.1 match: FBgn0036258, blastp escore 0E+00;	0.263722	0.000856218	0.00108963
AM06634	GB14035-RA [PREDICTED: Apis mellifera similar to CG40451-PA.3 (LOC724906), mRNA]	SET: OGS; Best Dmel 5.1 match: FBgn0031164, blastp escore 5E-45;	-0.188997	0.000861611	0.00109501
AM04175	GB11555-RA [PREDICTED: Apis mellifera similar to anaphase promoting complex subunit 13 (LOC725643), mRNA]	SET: OGS; Dmel Ortholog - C. Elsik Feb_2007: FBgn0053981; Best Dmel 5.1 match: FBgn0053981, blastp escore 5E-16;	0.180538	0.000872824	0.00110777
AM09507	GB16930-RA [PREDICTED: Apis mellifera similar to CG15094-PA, isoform A (LOC551863), mRNA]	SET: OGS; Dmel Ortholog - C. Elsik Feb_2007: FBgn0034392; Best Dmel 5.1 match: FBgn0034392, blastp escore 7E-120;	-0.136844	0.000874925	0.00110894
AM07546	GB14955-RA [PREDICTED: Apis mellifera similar to C35D10.6 (LOC551302), mRNA]	SET: OGS; Dmel Ortholog - C. Elsik Feb_2007: FBgn0028658; Best Dmel 5.1 match: FBgn0028658, blastp escore 6E-58;	0.108015	0.000885737	0.00112114
AM05308	GB12693-RA [PREDICTED: Apis mellifera similar to Fatty acid (long chain) transport protein CG7400-PA, isoform A (LOC408564), mRNA]	SET: OGS; Best Dmel 5.1 match: FBgn0021953, blastp escore 1E-168;	-0.252482	0.00091439	0.00115586
AM02969	GB10339-RA [PREDICTED: Apis mellifera similar to Protein lethal(2)essential for life (Protein Efl21), transcript variant 1 (LOC410857), mRNA]	SET: OGS; Dmel Ortholog - C. Elsik Feb_2007: FBgn0011296; Best Dmel 5.1 match: FBgn0011296, blastp escore 5E-49;	0.314287	0.000921868	0.00116375
AM08521	GB15940-RA [PREDICTED: Apis mellifera similar to SMC4 structural maintenance of chromosomes 4-like 1 (LOC413418), mRNA]	SET: OGS; Dmel Ortholog - C. Elsik Feb_2007: FBgn0015391; Best Dmel 5.1 match: FBgn0015391, blastp escore 0E+00;	-0.0863458	0.000927142	0.00116884
AM04273	GB11653-RA	SET: OGS; Best Dmel 5.1 match: FBgn0036181, blastp escore 2E-12;	-0.175818	0.000933364	0.00117512
AM01416	NW_001253388.1 SET: UI_EST BI506411; Apis mellifera linkage group 5 genomic contig, reference assembly (based on Amel_4.0 Group5.30)	SET: UI_EST BI506411;	-0.303775	0.00095742	0.0012038
AM01124	BB170017B20F06.5 Bee Brain Normalized/Subtracted Library, BB17 Apis mellifera cDNA clone BB170017B20F06 5', mRNA sequence	SET: UI_EST BI503606;	-0.298535	0.000991655	0.00124386
AM02048	NW_001253002.1 SET: UI_EST BI512657; Apis mellifera linkage group 11 genomic contig, reference assembly (based on Amel_4.0 Group11.17)	SET: UI_EST BI512657;	-0.183192	0.000991922	0.00124386
AM09645	GB17069-RA [PREDICTED: Apis mellifera similar to delta isoform of regulatory subunit B56, protein phosphatase 2A (LOC408949), mRNA]	SET: OGS; Dmel Ortholog - C. Elsik Feb_2007: FBgn0042693; Best Dmel 5.1 match: FBgn0042693, blastp escore 0E+00;	-0.220431	0.00101224	0.00126765
AM03978	GB11357-RA [PREDICTED: Apis mellifera similar to pita CG3941-PA, isoform A (LOC725061), mRNA]	SET: OGS; Dmel Ortholog - C. Elsik Feb_2007: FBgn0034878; Best Dmel 5.1 match: FBgn0034878, blastp escore 7E-85;	-0.137501	0.00101702	0.00127195
AM10290	GB17717-RA [PREDICTED: Apis mellifera similar to CG9996-PA (LOC552516), mRNA]	SET: OGS; Dmel Ortholog - C. Elsik Feb_2007: FBgn0039273; Best Dmel 5.1 match: FBgn0039273, blastp escore 6E-99;	0.150271	0.00102749	0.00128334
AM01498	BB170030A20C07.5 Bee Brain Normalized/Subtracted Library, BB17 Apis mellifera cDNA clone BB170030A20C07 5', mRNA sequence	SET: UI_EST BI507232;	0.181085	0.00103264	0.00128807
AM05451	GB12837-RA [PREDICTED: Apis mellifera similar to CG9965-PA (LOC726868), partial mRNA]	SET: OGS;	-0.310037	0.00103657	0.00129127
AM12533	GB19986-RA [PREDICTED: Apis mellifera similar to serine hydrolase-like 2 (LOC726707), mRNA]	SET: OGS; Best Dmel 5.1 match: FBgn0037070, blastp escore 2E-30;	0.110416	0.00104202	0.00129425
AM03625	GB11001-RA [PREDICTED: Apis mellifera similar to CG9849-PA (LOC408531), mRNA]	SET: OGS; Dmel Ortholog - C. Elsik Feb_2007: FBgn0034803; Best Dmel 5.1 match: FBgn0034803, blastp escore 2E-49;	0.158381	0.00104263	0.00129425
AM06190	GB13590-RA [PREDICTED: Apis mellifera similar to tetratricopeptide repeat domain 21B (LOC412650), mRNA]	SET: OGS; Best Dmel 5.1 match: FBgn0032237, blastp escore 7E-27;	-0.230745	0.00104308	0.00129425
AM02170	BB170019A10C03.5 Bee Brain Normalized/Subtracted Library, BB17 Apis mellifera cDNA clone BB170019A10C03 5', mRNA sequence	SET: UI_EST BI513646;	0.357678	0.00105684	0.00130959
AM08747	GB16169-RA [PREDICTED: Apis mellifera similar to CG3305-PA, transcript variant 2 (LOC409495), mRNA]	SET: OGS; Dmel Ortholog - C. Elsik Feb_2007: FBgn0032949; Best Dmel 5.1 match: FBgn0032949, blastp escore 2E-22;	0.191303	0.00106357	0.0013162
AM09933	GB17360-RA [PREDICTED: Apis mellifera similar to makorin, ring finger protein, 1 (LOC725397), mRNA]	SET: OGS; Dmel Ortholog - C. Elsik Feb_2007: FBgn0030577; Best Dmel 5.1 match: FBgn0029152, blastp escore 2E-87;	0.100256	0.00107335	0.00132656
AM12278	GB19731-RA [PREDICTED: Apis mellifera similar to peroxin 5 isoform 2 (LOC413880), mRNA]	SET: OGS; Dmel Ortholog - C. Elsik Feb_2007: FBgn0023516; Best Dmel 5.1 match: FBgn0023516, blastp escore 4E-99;	0.153303	0.00107939	0.00133229
AM12097	GB19545-RA [PREDICTED: Apis mellifera similar to SET domain and mariner transposase fusion (LOC726675), partial mRNA]	SET: OGS; Also matches: XR_014946.1,XM_001120396.1,XM_001121351.1;	-0.160771	0.00108389	0.00133609
AM01290	BB170016B10C04.5 Bee Brain Normalized/Subtracted Library, BB17 Apis mellifera cDNA clone BB170016B10C04 5', mRNA sequence	SET: UI_EST BI505213;	-0.253466	0.00111095	0.00136766
AM03234	GB10607-RA [PREDICTED: Apis mellifera similar to kinesin-associated protein 3 (LOC551999), mRNA]	SET: OGS; Dmel Ortholog - C. Elsik Feb_2007: FBgn0028421; Best Dmel 5.1 match: FBgn0028421, blastp escore 0E+00;	0.150365	0.0011133	0.00136856
AM10024	GB17452-RA [PREDICTED: Apis mellifera similar to CG10395-PA, isoform A (LOC414002), mRNA]	SET: OGS; Best Dmel 5.1 match: FBgn0050437, blastp escore 9E-58;	0.167263	0.00111458	0.00136856
AM07577	GB14986-RA [PREDICTED: Apis mellifera similar to Autophagy-specific gene 8a CG32672-PA (LOC725184), mRNA]	SET: OGS; Dmel Ortholog - C. Elsik Feb_2007: FBgn0052672; Best Dmel 5.1 match: FBgn0052672, blastp escore 1E-58;	0.187812	0.00112651	0.0013814
AM12834	BB170025B20H07.5 Bee Brain Normalized/Subtracted Library, BB17 Apis mellifera cDNA clone BB170025B20H07 5', mRNA sequence	SET: JDE_EST jdeC13_3DEF1;	-0.16122	0.0011311	0.00138523
AM09124	GB16545-RA [PREDICTED: Apis mellifera similar to 7B2 CG1168-PA, isoform A, transcript variant 1 (LOC408614), mRNA]	SET: OGS; Dmel Ortholog - C. Elsik Feb_2007: FBgn0041707; Best Dmel 5.1 match: FBgn0041707, blastp escore 3E-31;	0.164174	0.00115148	0.00140836
AM01305	BB170024A10E05.5 Bee Brain Normalized/Subtracted Library, BB17 Apis mellifera cDNA clone BB170024A10E05 5', mRNA sequence	SET: UI_EST BI505347;	0.31164	0.00115704	0.00141333
AM03751	GB11127-RA [PREDICTED: Apis mellifera similar to dikar CG32393-PA, isoform A (LOC409504), partial mRNA]	SET: OGS; Best Dmel 5.1 match: FBgn0052394, blastp escore 8E-08;	-0.23391	0.00119505	0.00145787
AM10046	GB17475-RA [PREDICTED: Apis mellifera similar to zinc finger protein 617 (LOC409493), mRNA]	SET: OGS;	-0.156515	0.00120646	0.00146988
AM01684	NW_001253387.1 SET: UI_EST BI509208; Apis mellifera linkage group 5 genomic contig, reference assembly (based on Amel_4.0 Group5.29)	SET: UI_EST BI509208;	0.202095	0.00121169	0.00147435
AM01424	BB170020B20F02.5 Bee Brain Normalized/Subtracted Library, BB17 Apis mellifera cDNA clone BB170020B20F02 5', mRNA sequence	SET: UI_EST BI506457;	-0.14014	0.00121379	0.00147501
AM01444	BB170027A20G04.5 Bee Brain Normalized/Subtracted Library, BB17 Apis mellifera cDNA clone BB170027A20G04 5', mRNA sequence	SET: UI_EST BI506691;	-0.275567	0.00121965	0.00148022
AM00085R	NW_001253271.1 SET: miRNA ame-mir-210; Apis mellifera linkage group 2 genomic contig, reference assembly (based on Amel_4.0 Group2.38)	SET: miRNA ame-mir-210;	0.264325	0.00123363	0.00149526
AM07108	GB14510-RA [PREDICTED: Apis mellifera similar to CG32281-PA (LOC727194), mRNA]	SET: OGS; Dmel Ortholog - C. Elsik Feb_2007: FBgn0052281; Best Dmel 5.1 match: FBgn0052281, blastp escore 2E-96;	0.115901	0.00124405	0.00150596
AM09714	GB17139-RA [PREDICTED: Apis mellifera similar to CG2611-PA (LOC724630), mRNA]	SET: OGS; Dmel Ortholog - C. Elsik Feb_2007: FBgn0032871; Best Dmel 5.1 match: FBgn0032871, blastp escore 5E-12;	0.212644	0.00130669	0.00157976
AM09122	GB16543-RA [PREDICTED: Apis mellifera similar to CG5274-PA, isoform A (LOC409262), mRNA]	SET: OGS; Dmel Ortholog - C. Elsik Feb_2007: FBgn0036987; Best Dmel 5.1 match: FBgn0036987, blastp escore 7E-42;	0.199427	0.00130969	0.00158135
AM00068	NW_001253101.1 SET: miRNA LC_3; Apis mellifera linkage group 14 genomic contig, reference assembly (based on Amel_4.0 Group14.23)	SET: miRNA LC_3;	-0.248712	0.00131407	0.00158461
AM08862	GB16282-RA [PREDICTED: Apis mellifera similar to Microsomal signal peptidase 18 kDa subunit (SPase 18 kDa subunit) (SPC18) (Endopeptidase SP18) (SEC11-like 1) (LOC409397), mRNA]	SET: OGS; Dmel Ortholog - C. Elsik Feb_2007: FBgn0026567; Best Dmel 5.1 match: FBgn0026567, blastp escore 3E-77;	0.144417	0.00132114	0.00159111
AM02426	NW_001253066.1 Apis mellifera linkage group 13 genomic contig, reference assembly (based on Amel_4.0 Group13.9)		0.333024	0.00134423	0.00161685
AM05452	GB12838-RA [PREDICTED: Apis mellifera similar to Ras-related protein CG2849-PC, isoform C (LOC413339), mRNA]	SET: OGS; Dmel Ortholog - C. Elsik Feb_2007: FBgn0015286; Best Dmel 5.1 match: FBgn0015286, blastp escore 4E-94;	-0.203388	0.00134758	0.00161881
AM00203	GB30258-RA		-0.140517	0.00137756	0.00165272
AM00793	DB755041 RIKEN full-length enriched honey bee cDNA library, head Apis mellifera cDNA clone BH10000F18 3', mRNA sequence	SET: UI_EST BH1B0063I05M3;	-0.111166	0.00137943	0.00165286
AM03471	GB10846-RA [PREDICTED: Apis mellifera similar to Patj CG12021-PC, isoform C (LOC552300), partial mRNA]	SET: OGS; Dmel Ortholog - C. Elsik Feb_2007: FBgn0067864; Best Dmel 5.1 match: FBgn0067864, blastp escore 0E+00;	-0.201065	0.00142011	0.00169945
AM03984	GB11363-RA [PREDICTED: Apis mellifera similar to Rab-protein 6 CG6601-PA (LOC409004), mRNA]	SET: OGS; Dmel Ortholog - C. Elsik Feb_2007: FBgn0015797; Best Dmel 5.1 match: FBgn0015797, blastp escore 8E-109;	0.266983	0.00144794	0.00173056
AM02710	GB30086-RA [PREDICTED: Apis mellifera similar to CG6129-PB, isoform B (LOC552019), mRNA]	SET: OGS; Best Dmel 5.1 match: FBgn0039152, blastp escore 0E+00;	-0.220792	0.0014747	0.00176031
AM12369	GB19822-RA [PREDICTED: Apis mellifera similar to halfway CG3095-PA (LOC412164), mRNA]	SET: OGS; Dmel Ortholog - C. Elsik Feb_2007: FBgn0001189; Best Dmel 5.1 match: FBgn0001189, blastp escore 1E-90;	0.142229	0.00149304	0.00177995
AM00040R	NW_001253062.1 SET: miRNA 3-23:Contig4904:1818:1894:+; Apis mellifera linkage group 13 genomic contig, reference assembly (based on Amel_4.0 Group13.5)	SET: miRNA 3-23:Contig4904:1818:1894:+;	-0.146864	0.00150858	0.0017962
AM12431	GB19884-RA [PREDICTED: Apis mellifera similar to heartless CG7223-PA, isoform A (LOC413200), mRNA]	SET: OGS; Also matches: GB19884-RB; Dmel Ortholog - C. Elsik Feb_2007: FBgn0010389; Best Dmel 5.1 match: FBgn0010389, blastp escore 7E-171;	-0.119844	0.00153024	0.0018197
AM00111	GB11871-RA Dscam exon 4.8	SET: Dscam exon 4.8;	-0.184137	0.00156996	0.00186266
AM01692	BB170013A20B09.5 Bee Brain Normalized/Subtracted Library, BB17 Apis mellifera cDNA clone BB170013A20B09 5', mRNA sequence	SET: UI_EST BI509310;	0.392582	0.00157032	0.00186266
AM05275	GB12660-RA [PREDICTED: Apis mellifera similar to CG13016-PA (LOC413023), mRNA]	SET: OGS; Dmel Ortholog - C. Elsik Feb_2007: FBgn0033899; Best Dmel 5.1 match: FBgn0033899, blastp escore 4E-55;	0.0941037	0.00158495	0.00187765
AM11170	GB18609-RA	SET: OGS;	0.220123	0.00159565	0.00188796
AM07543	GB14952-RA	SET: OGS; Best Dmel 5.1 match: FBgn0035048, blastp escore 8E-14;	-0.186599	0.0016239	0.00191897
AM12694	GB20148-RA [PREDICTED: Apis mellifera similar to beta-ureidopropionase, transcript variant 1 (LOC409250), mRNA]	SET: OGS; Dmel Ortholog - C. Elsik Feb_2007: FBgn0037513; Best Dmel 5.1 match: FBgn0037513, blastp escore 3E-139;	0.231434	0.00162754	0.00192024
AM07430	GB14835-RA [PREDICTED: Apis mellifera similar to CG6607-PA (LOC724380), mRNA]	SET: OGS; Dmel Ortholog - C. Elsik Feb_2007: FBgn0039204; Best Dmel 5.1 match: FBgn0039204, blastp escore 2E-39;	0.189518	0.00162905	0.00192024
AM10464	GB17893-RA [PREDICTED: Apis mellifera similar to CG7842-PA (LOC412286), mRNA]	SET: OGS; Dmel Ortholog - C. Elsik Feb_2007: FBgn0036691; Best Dmel 5.1 match: FBgn0036691, blastp escore 2E-85;	0.156579	0.0016535	0.00194663
AM06987	GB14389-RA [PREDICTED: Apis mellifera similar to CG6282-PA, isoform A, transcript variant 1 (LOC409642), mRNA]	SET: OGS; Also matches: XM_623133.2; Dmel Ortholog - C. Elsik Feb_2007: FBgn0035914; Best Dmel 5.1 match: FBgn0035914, blastp escore 5E-138;	0.157369	0.00166745	0.00196061
AM02019	NW_001252989.1 SET: UI_EST BI512368; Apis mellifera linkage group 11 genomic contig, reference assembly (based on Amel_4.0 Group11.4)	SET: UI_EST BI512368;	-0.149519	0.00167672	0.00196905
AM09796	GB17221-RA [PREDICTED: Apis mellifera similar to CG5205-PA (LOC552814), partial mRNA]	SET: OGS; Dmel Ortholog - C. Elsik Feb_2007: FBgn0038344; Best Dmel 5.1 match: FBgn0038344, blastp escore 0E+00;	0.23154	0.001725	0.00202322
AM02326	NW_001253495.1 SET: UI_EST BI514904; Apis mellifera linkage group 8 genomic contig, reference assembly (based on Amel_4.0 Group8.2)	SET: UI_EST BI514904;	-0.366369	0.00173347	0.00203063
AM06907	GB14307-RA [PREDICTED: Apis mellifera similar to CG8557-PA, isoform A (LOC413677), mRNA]	SET: OGS; Dmel Ortholog - C. Elsik Feb_2007: FBgn0030842; Best Dmel 5.1 match: FBgn0030842, blastp escore 0E+00;	0.162401	0.00174627	0.00204237
AM08101	GB15516-RA [PREDICTED: Apis mellifera similar to CG4089-PA (LOC724974), mRNA]	SET: OGS; Dmel Ortholog - C. Elsik Feb_2007: FBgn0037838; Best Dmel 5.1 match: FBgn0037838, blastp escore 4E-117;	0.101437	0.00174782	0.00204237
AM12011	GB19460-RA [PREDICTED: Apis mellifera similar to Aldolase CG6058-PF, isoform F (LOC550785), mRNA]	Dmel Ortholog - C. Elsik Feb_2007: FBgn0000064; Best Dmel 5.1 match: FBgn0000064, blastp escore 6E-149;	0.529324	0.00175003	0.00204243
AM08831	GB16251-RA [PREDICTED: Apis mellifera similar to CG6151-PA, isoform A (LOC551483), mRNA]	SET: OGS; Dmel Ortholog - C. Elsik Feb_2007: FBgn0036533; Best Dmel 5.1 match: FBgn0036533, blastp escore 1E-39;	0.100632	0.00181789	0.00211899
AM03093	GB10466-RA [PREDICTED: Apis mellifera similar to Cytochrome P450 6a8 (CYPVIA8) (LOC726646), mRNA]	SET: OGS; Also matches: GB10466-RB; Best Dmel 5.1 match: FBgn0013772, blastp escore 5E-93;	-0.0985267	0.00184377	0.00214652
AM08202	GB15618-RA [PREDICTED: Apis mellifera similar to DNApol- CG7143-PA (LOC726583), mRNA]	SET: OGS; Dmel Ortholog - C. Elsik Feb_2007: FBgn0037141; Best Dmel 5.1 match: FBgn0037141, blastp escore 3E-105;	0.155646	0.00186541	0.00216903
AM05951	GB13347-RA [PREDICTED: Apis mellifera similar to Mtr3 (mRNA transport regulator 3)-homolog, transcript variant 1 (LOC551097), mRNA]	SET: OGS; Dmel Ortholog - C. Elsik Feb_2007: FBgn0036916; Best Dmel 5.1 match: FBgn0036916, blastp escore 1E-27;	0.120836	0.00193697	0.00224946
AM07393	GB14798-RA [PREDICTED: Apis mellifera similar to Glyceraldehyde 3 phosphate dehydrogenase 1 CG12055-PA, isoform A, transcript variant 2 (LOC410122), mRNA]	SET: OGS; Also matches: XM_393605.3; Dmel Ortholog - C. Elsik Feb_2007: FBgn0001091; Best Dmel 5.1 match: FBgn0001091, blastp escore 1E-150;	0.551471	0.00194149	0.00224949
AM11266	GB18705-RA [PREDICTED: Apis mellifera similar to Henna CG7399-PB, isoform B, transcript variant 2 (LOC408622), mRNA]	SET: OGS;	0.199914	0.00194177	0.00224949
AM12112	GB19560-RA [PREDICTED: Apis mellifera similar to U3 small nucleolar RNA-associated protein 18 homolog (WD repeat protein 50) (LOC727320), mRNA]	SET: OGS; Dmel Ortholog - C. Elsik Feb_2007: FBgn0022070; Best Dmel 5.1 match: FBgn0022070, blastp escore 2E-77;	0.303974	0.00196724	0.0022762
AM00510	DB761397 RIKEN full-length enriched honey bee cDNA library, head Apis mellifera cDNA clone BH10023K23 3', mRNA sequence	SET: UI_EST BH1B0023K23M3;	-0.135528	0.00197767	0.00228547
AM11164	GB18603-RA [PREDICTED: Apis mellifera similar to Transmembrane protein 59 precursor (Thymic dendritic cell-derived factor 1) (LOC724710), mRNA]	SET: OGS;	0.134013	0.00198216	0.00228785
AM07263	GB14666-RA [PREDICTED: Apis mellifera similar to Protein KIAA0776 (LOC411483), mRNA]	SET: OGS; Dmel Ortholog - C. Elsik Feb_2007: FBgn0037467; Best Dmel 5.1 match: FBgn0037467, blastp escore 6E-161;	0.136107	0.00199533	0.00230024
AM09977	GB17404-RA [PREDICTED: Apis mellifera similar to lethal (2) 02045 CG11546-PA, isoform A (LOC552503), mRNA]	SET: OGS; Dmel Ortholog - C. Elsik Feb_2007: FBgn0010504; Best Dmel 5.1 match: FBgn0010504, blastp escore 2E-110;	0.223477	0.00199813	0.00230065
AM05761	GB13152-RA [PREDICTED: Apis mellifera similar to CG7442-PA (LOC408302), mRNA]	SET: OGS; Dmel Ortholog - C. Elsik Feb_2007: FBgn0037140; Best Dmel 5.1 match: FBgn0037144, blastp escore 8E-110;	-0.158613	0.00203735	0.00234295
AM02244	BB160014B20B09.5 Bee Brain Normalized Library, BB16 Apis mellifera cDNA clone BB160014B20B09 5', mRNA sequence	SET: UI_EST BI514251;	0.316941	0.00205708	0.00236276
AM08146	GB15562-RA [PREDICTED: Apis mellifera similar to CG33528-PC, isoform C (LOC726278), mRNA]	SET: OGS; Dmel Ortholog - C. Elsik Feb_2007: FBgn0043005; Best Dmel 5.1 match: FBgn0043005, blastp escore 5E-41;	-0.12421	0.0020876	0.00239489
AM03922	GB11299-RA [PREDICTED: Apis mellifera similar to Ribosomal protein L19 CG2746-PA, isoform A (LOC724186), mRNA]	SET: OGS; Also matches: GB11299-RC; Dmel Ortholog - C. Elsik Feb_2007: FBgn0002607; Best Dmel 5.1 match: FBgn0002607, blastp escore 2E-92;	-0.246243	0.00210937	0.00241693
AM07269	GB14672-RA [PREDICTED: Apis mellifera similar to CG16779-PA, transcript variant 1 (LOC408822), mRNA]	SET: OGS; Dmel Ortholog - C. Elsik Feb_2007: FBgn0037698; Best Dmel 5.1 match: FBgn0037698, blastp escore 6E-38;	-0.109553	0.00211466	0.00241732
AM10281	GB17708-RA [PREDICTED: Apis mellifera similar to leucine-rich repeats and IQ motif containing 2 (LOC726438), mRNA]	SET: OGS; Dmel Ortholog - C. Elsik Feb_2007: FBgn0031575; Best Dmel 5.1 match: FBgn0031575, blastp escore 8E-147;	0.209765	0.00211484	0.00241732
AM12359	GB19812-RA [PREDICTED: Apis mellifera similar to DEAD (Asp-Glu-Ala-Asp) box polypeptide 55 (LOC552423), mRNA]	SET: OGS; Dmel Ortholog - C. Elsik Feb_2007: FBgn0037561; Best Dmel 5.1 match: FBgn0037561, blastp escore 1E-164;	-0.144216	0.00222634	0.0025417
AM05565	GB12952-RA [PREDICTED: Apis mellifera similar to CG15312-PA, isoform A, transcript variant 1 (LOC413314), mRNA]	SET: OGS; Dmel Ortholog - C. Elsik Feb_2007: FBgn0030174; Best Dmel 5.1 match: FBgn0030174, blastp escore 6E-20;	0.170983	0.00226308	0.00258051
AM04650	GB12033-RA [PREDICTED: Apis mellifera similar to CG32687-PA (LOC411291), mRNA]	SET: OGS; Dmel Ortholog - C. Elsik Feb_2007: FBgn0052687; Best Dmel 5.1 match: FBgn0052687, blastp escore 2E-109;	-0.106575	0.00227088	0.00258628
AM11356	GB18798-RA [PREDICTED: Apis mellifera similar to ubiquitination factor E4B (LOC412219), mRNA]	SET: OGS; Dmel Ortholog - C. Elsik Feb_2007: FBgn0032467; Best Dmel 5.1 match: FBgn0032467, blastp escore 0E+00;	0.165573	0.00229312	0.00260846
AM05121	GB12504-RA [PREDICTED: Apis mellifera similar to casein kinase 2 beta (LOC551655), mRNA]	SET: OGS; Dmel Ortholog - C. Elsik Feb_2007: FBgn0000259; Best Dmel 5.1 match: FBgn0000259, blastp escore 8E-116;	0.16394	0.00233054	0.00264783
AM08117	GB15532-RA [PREDICTED: Apis mellifera similar to CG9322-PA (LOC408874), mRNA]	SET: OGS; Dmel Ortholog - C. Elsik Feb_2007: FBgn0038178; Best Dmel 5.1 match: FBgn0038178, blastp escore 2E-94;	-0.122995	0.00247084	0.00280386
AM07674	GB15083-RA [PREDICTED: Apis mellifera similar to thickveins CG14026-PD, isoform D (LOC408442), mRNA]	SET: OGS; Dmel Ortholog - C. Elsik Feb_2007: FBgn0003716; Best Dmel 5.1 match: FBgn0003716, blastp escore 6E-173;	0.157562	0.00248661	0.00281836
AM09214	GB16636-RA [PREDICTED: Apis mellifera similar to bolA-like 3 isoform 1 (LOC727306), mRNA]	SET: OGS; Best Dmel 5.1 match: FBgn0061360, blastp escore 1E-08;	0.26954	0.00253024	0.00286437
AM02354	BB160017B10D03.5 Bee Brain Normalized Library, BB16 Apis mellifera cDNA clone BB160017B10D03 5', mRNA sequence	SET: UI_EST BI515136;	0.40696	0.00254232	0.00287459
AM06588	GB13990-RA [PREDICTED: Apis mellifera similar to CG15817-PB, isoform B (LOC409389), mRNA]	SET: OGS; Dmel Ortholog - C. Elsik Feb_2007: FBgn0028476; Best Dmel 5.1 match: FBgn0028476, blastp escore 3E-78;	0.0843637	0.00256503	0.00289643
AM06877	GB14277-RA [PREDICTED: Apis mellifera similar to La protein homolog (La ribonucleoprotein) (La autoantigen homolog) (LOC411833), mRNA]	SET: OGS; Dmel Ortholog - C. Elsik Feb_2007: FBgn0011638; Best Dmel 5.1 match: FBgn0011638, blastp escore 4E-61;	-0.174635	0.00256778	0.00289643
AM12353	GB19806-RA [PREDICTED: Apis mellifera similar to CG30118-PA (LOC409872), mRNA]	SET: OGS; Dmel Ortholog - C. Elsik Feb_2007: FBgn0050118; Best Dmel 5.1 match: FBgn0050118, blastp escore 0E+00;	0.346431	0.002626	0.00295857
AM03901	GB11278-RA [PREDICTED: Apis mellifera similar to CG6154-PA, isoform A (LOC552636), mRNA]	SET: OGS; Best Dmel 5.1 match: FBgn0051746, blastp escore 4E-89;	0.149634	0.00262963	0.00295912
AM10182	GB17609-RA [PREDICTED: Apis mellifera similar to CG5037-PA (LOC409103), mRNA]	SET: OGS; Dmel Ortholog - C. Elsik Feb_2007: FBgn0032222; Best Dmel 5.1 match: FBgn0032222, blastp escore 4E-114;	0.186347	0.00265008	0.00297446
AM02433	BB170008B10E08.5 Bee Brain Normalized/Subtracted Library, BB17 Apis mellifera cDNA clone BB170008B10E08 5', mRNA sequence	SET: UI_EST BI515648;	0.207574	0.00265197	0.00297446
AM03078	GB10450-RA [PREDICTED: Apis mellifera similar to Protein Wnt-4 precursor (LOC552374), mRNA]	SET: OGS; Best Dmel 5.1 match: FBgn0004360, blastp escore 4E-70;	-0.165468	0.00265273	0.00297446
AM04370	GB11751-RA	SET: OGS; Best Dmel 5.1 match: FBgn0002174, blastp escore 1E-10;	0.142689	0.00265741	0.00297617
AM11409	GB18852-RA [PREDICTED: Apis mellifera similar to thioredoxin domain containing 11, transcript variant 1 (LOC410121), mRNA]	SET: OGS; Best Dmel 5.1 match: FBgn0035867, blastp escore 1E-19;	-0.0836474	0.00267733	0.00299492
AM01458	BB170020A20C12.5 Bee Brain Normalized/Subtracted Library, BB17 Apis mellifera cDNA clone BB170020A20C12 5', mRNA sequence	SET: UI_EST BI506840;	-0.333832	0.00273774	0.00305887
AM07883	GB15293-RA	SET: OGS; Best Dmel 5.1 match: FBgn0037218, blastp escore 2E-43;	0.144548	0.00278144	0.00310061
AM10661	GB18091-RA [PREDICTED: Apis mellifera similar to Protein KIAA0258 (LOC413244), mRNA]	SET: OGS; Dmel Ortholog - C. Elsik Feb_2007: FBgn0037297; Best Dmel 5.1 match: FBgn0037297, blastp escore 4E-75;	0.169916	0.00278168	0.00310061
AM10478	GB17907-RA [PREDICTED: Apis mellifera similar to Probable exocyst complex component 1 (Exocyst complex component Sec3) (LOC413524), mRNA]	SET: OGS; Dmel Ortholog - C. Elsik Feb_2007: FBgn0036718; Best Dmel 5.1 match: FBgn0036718, blastp escore 5E-171;	0.0909601	0.00279515	0.00311195
AM03086	GB10458-RA [PREDICTED: Apis mellifera similar to zinc finger protein 569 (LOC724938), mRNA]	SET: OGS; Best Dmel 5.1 match: FBgn0005630, blastp escore 2E-11;	-0.257582	0.0028335	0.00314992
AM11001	GB18438-RA	SET: OGS;	0.203753	0.00283593	0.00314992
AM00175	GB30504-RA [PREDICTED: Apis mellifera similar to CG17484-PA.3 (LOC408311), mRNA]	Also matches: GB30128-RA; Dmel Ortholog - C. Elsik Feb_2007: FBgn0015587; Best Dmel 5.1 match: FBgn0015587, blastp escore 0E+00;	-0.167845	0.00288244	0.00319781
AM10363	GB17791-RA [PREDICTED: Apis mellifera similar to CG4646-PA (LOC724996), mRNA]	SET: OGS; Dmel Ortholog - C. Elsik Feb_2007: FBgn0033810; Best Dmel 5.1 match: FBgn0033810, blastp escore 4E-38;	0.169938	0.00310218	0.00343755
AM06309	GB13711-RA [PREDICTED: Apis mellifera similar to oxysterol-binding protein-like protein 11 (LOC552690), mRNA]	SET: OGS; Dmel Ortholog - C. Elsik Feb_2007: FBgn0035181; Best Dmel 5.1 match: FBgn0035181, blastp escore 2E-37;	0.124156	0.00321403	0.00355731
AM04421	GB11802-RA [PREDICTED: Apis mellifera similar to CG10979-PA (LOC725941), mRNA]	SET: OGS; Dmel Ortholog - C. Elsik Feb_2007: FBgn0037379; Best Dmel 5.1 match: FBgn0037379, blastp escore 6E-51;	-0.241452	0.00335367	0.00370752
AM03084	GB10456-RA [PREDICTED: Apis mellifera similar to CG31729-PB, isoform B (LOC413138), mRNA]	SET: OGS; Dmel Ortholog - C. Elsik Feb_2007: FBgn0051729; Best Dmel 5.1 match: FBgn0051729, blastp escore 0E+00;	0.112673	0.00336323	0.00371373
AM12853R	[Antisense] GB17056-RA [PREDICTED: Apis mellifera similar to Cyclophilin 1 CG9916-PA (LOC409890), mRNA]	SET: JDE_EST jdeC37_; Dmel Ortholog - C. Elsik Feb_2007: FBgn0036415; Best Dmel 5.1 match: FBgn0004432, blastp escore 8E-78;	0.244397	0.00345764	0.00381351
AM07594	GB15003-RA [PREDICTED: Apis mellifera similar to zinc finger protein 111 (LOC724396), mRNA]	SET: OGS; Best Dmel 5.1 match: FBgn0028878, blastp escore 9E-22;	-0.141569	0.00346382	0.00381586
AM01722	BB170018B10G03.5 Bee Brain Normalized/Subtracted Library, BB17 Apis mellifera cDNA clone BB170018B10G03 5', mRNA sequence	SET: UI_EST BI509591;	-0.224819	0.00352139	0.00387476
AM01472	BB170032A20F01.5 Bee Brain Normalized/Subtracted Library, BB17 Apis mellifera cDNA clone BB170032A20F01 5', mRNA sequence	SET: UI_EST BI507004;	-0.29153	0.00356147	0.0039143
AM00971	DB753193 RIKEN full-length enriched honey bee cDNA library, head Apis mellifera cDNA clone BH10088N19 5', mRNA sequence	SET: UI_EST BH1B0088N19T3;	-0.13736	0.0035926	0.00394392
AM12031	GB19479-RA	SET: OGS;	-0.095423	0.00362636	0.00397635
AM06196	GB13596-RA [PREDICTED: Apis mellifera similar to ATP synthase- CG11154-PA, isoform A (LOC551766), mRNA]	SET: OGS; Dmel Ortholog - C. Elsik Feb_2007: FBgn0010217; Best Dmel 5.1 match: FBgn0010217, blastp escore 0E+00;	0.351611	0.00369191	0.00404352
AM01861	BB160004A10G07.5 Bee Brain Normalized Library, BB16 Apis mellifera cDNA clone BB160004A10G07 5', mRNA sequence	SET: UI_EST BI510947;	0.281618	0.00371909	0.00406856
AM08278	GB15695-RA [PREDICTED: Apis mellifera similar to CG6013-PA (LOC410897), mRNA]	SET: OGS; Dmel Ortholog - C. Elsik Feb_2007: FBgn0038675; Best Dmel 5.1 match: FBgn0038675, blastp escore 5E-52;	-0.233834	0.00373823	0.00408476
AM06947	GB14349-RA	SET: OGS; Best Dmel 5.1 match: FBgn0038290, blastp escore 3E-04;	0.157892	0.00375642	0.00409989
AM11738	GB19184-RA [PREDICTED: Apis mellifera similar to CG13344-PA, isoform A, transcript variant 1 (LOC551842), mRNA]	SET: OGS; Dmel Ortholog - C. Elsik Feb_2007: FBgn0033884; Best Dmel 5.1 match: FBgn0033884, blastp escore 1E-78;	0.104575	0.00378608	0.00412748
AM02153	BB160013A10C03.5 Bee Brain Normalized Library, BB16 Apis mellifera cDNA clone BB160013A10C03 5', mRNA sequence	SET: UI_EST BI513516;	-0.284302	0.00384483	0.00418669
AM01721	BB170018A10G08.5 Bee Brain Normalized/Subtracted Library, BB17 Apis mellifera cDNA clone BB170018A10G08 5', mRNA sequence	SET: UI_EST BI509581;	0.551139	0.00385864	0.00419688
AM00318	GB30114-RA	SET: OGS; Best Dmel 5.1 match: FBgn0030204, blastp escore 7E-12;	0.205488	0.00391047	0.00424836
AM06841	GB14242-RA [PREDICTED: Apis mellifera similar to CG9674-PA, isoform A (LOC727536), partial mRNA]	SET: OGS; Best Dmel 5.1 match: FBgn0036663, blastp escore 8E-30;	-0.0849497	0.00399659	0.00433692
AM09680	GB17105-RA [PREDICTED: Apis mellifera similar to CG14777-PB (LOC724427), mRNA]	SET: OGS; Dmel Ortholog - C. Elsik Feb_2007: FBgn0026872; Best Dmel 5.1 match: FBgn0026872, blastp escore 2E-51;	-0.0988414	0.0040343	0.00437281
AM06271	GB13673-RA [PREDICTED: Apis mellifera similar to protein kinase C, delta (LOC411270), mRNA]	SET: OGS; Dmel Ortholog - C. Elsik Feb_2007: FBgn0030387; Best Dmel 5.1 match: FBgn0030387, blastp escore 0E+00;	-0.12864	0.00404388	0.00437816
AM04439	GB11820-RA [PREDICTED: Apis mellifera similar to inositol polyphosphate-1-phosphatase (LOC409853), mRNA]	SET: OGS; Dmel Ortholog - C. Elsik Feb_2007: FBgn0016672; Best Dmel 5.1 match: FBgn0016672, blastp escore 5E-79;	0.170238	0.0040892	0.00442215
AM01520	BB170006B10B09.5 Bee Brain Normalized/Subtracted Library, BB17 Apis mellifera cDNA clone BB170006B10B09 5', mRNA sequence	SET: UI_EST BI507540;	-0.1716	0.0041244	0.00445191
AM08645	GB16064-RA [PREDICTED: Apis mellifera similar to CG6700-PA (LOC725596), mRNA]	SET: OGS; Dmel Ortholog - C. Elsik Feb_2007: FBgn0032305; Best Dmel 5.1 match: FBgn0032305, blastp escore 6E-128;	0.264456	0.00412616	0.00445191
AM01824	BB170015A20B05.5 Bee Brain Normalized/Subtracted Library, BB17 Apis mellifera cDNA clone BB170015A20B05 5', mRNA sequence	SET: UI_EST BI510541;	-0.163955	0.00415741	0.0044805
AM07790	GB15201-RA [PREDICTED: Apis mellifera similar to CG10420-PA (LOC724587), mRNA]	SET: OGS; Dmel Ortholog - C. Elsik Feb_2007: FBgn0039296; Best Dmel 5.1 match: FBgn0039296, blastp escore 3E-10;	0.268738	0.00418346	0.00450342
AM10175	GB17604-RA [PREDICTED: Apis mellifera similar to fringe CG10580-PA (LOC551501), mRNA]	SET: OGS; Dmel Ortholog - C. Elsik Feb_2007: FBgn0011591; Best Dmel 5.1 match: FBgn0011591, blastp escore 6E-116;	-0.451703	0.00419158	0.00450702
AM12381	GB19834-RA	SET: OGS; Dmel Ortholog - C. Elsik Feb_2007: FBgn0083984; Best Dmel 5.1 match: FBgn0083984, blastp escore 9E-31;	-0.145497	0.00433779	0.00465892
AM01024	DB781517 RIKEN full-length enriched honey bee cDNA library, head Apis mellifera cDNA clone BH10094M22 3', mRNA sequence	SET: UI_EST BH1B0094M22M3;	-0.141663	0.0043489	0.00466554
AM01677	BB170003B10B02.5 Bee Brain Normalized/Subtracted Library, BB17 Apis mellifera cDNA clone BB170003B10B02 5', mRNA sequence	SET: UI_EST BI509162;	-0.210783	0.0043636	0.00467599
AM00719	DB742345 RIKEN full-length enriched honey bee cDNA library, head Apis mellifera cDNA clone BH10051D06 5', mRNA sequence	SET: UI_EST BH1B0051D06T3;	-0.166484	0.00453137	0.00484911
AM07886	GB15296-RA [PREDICTED: Apis mellifera similar to CG5989-PA (LOC727277), mRNA]	SET: OGS; Dmel Ortholog - C. Elsik Feb_2007: FBgn0017429; Best Dmel 5.1 match: FBgn0017429, blastp escore 3E-61;	0.142558	0.00453544	0.00484911
AM11056	GB18494-RA [PREDICTED: Apis mellifera similar to Henna CG7399-PB, isoform B, transcript variant 1 (LOC408622), mRNA]	SET: OGS; Also matches: XM_623297.2; Dmel Ortholog - C. Elsik Feb_2007: FBgn0001208; Best Dmel 5.1 match: FBgn0001208, blastp escore 0E+00;	0.314369	0.0047781	0.00510277
AM02549	NW_001253214.1 SET: UI_EST BI516611; Apis mellifera linkage group 1 genomic contig, reference assembly (based on Amel_4.0 Group1.53)	SET: UI_EST BI516611;	-0.20685	0.00483961	0.00516262
AM03505	GB10880-RA	SET: OGS; Dmel Ortholog - C. Elsik Feb_2007: FBgn0030360; Best Dmel 5.1 match: FBgn0030360, blastp escore 2E-25;	-0.152237	0.00493738	0.00526096
AM02616	XM_001121099.1 [PREDICTED: Apis mellifera similar to galectin CG11372-PA (LOC725222), partial mRNA]	SET: UI_EST BI517206; Best Dmel 5.1 match: FBgn0031213, blastp escore 3E-43;	0.140132	0.00510606	0.00543455
AM06883	GB17254-RA [PREDICTED: Apis mellifera neuronal nicotinic acetylcholine Apisa7-2 subunit, transcript variant 1 (Apisa7-2), mRNA]	SET: OGS; Also matches: GB17254-RB; Best Dmel 5.1 match: FBgn0032151, blastp escore 1E-91;	-0.245275	0.00515037	0.00547553
AM12260	GB19713-RA [PREDICTED: Apis mellifera similar to CG13124-PA, isoform A (LOC410091), mRNA]	SET: OGS; Dmel Ortholog - C. Elsik Feb_2007: FBgn0032156; Best Dmel 5.1 match: FBgn0032156, blastp escore 1E-74;	0.149709	0.0051905	0.00551198
AM11153	GB18592-RA [PREDICTED: Apis mellifera similar to CG3625-PB, isoform B (LOC412929), mRNA]	SET: OGS; Dmel Ortholog - C. Elsik Feb_2007: FBgn0031245; Best Dmel 5.1 match: FBgn0031245, blastp escore 2E-69;	-0.145662	0.00525442	0.00557067
AM12906	GB30233-RA [PREDICTED: Apis mellifera similar to NMDA receptor 2 CG33513-PC, isoform C (LOC412818), mRNA]	SET: OGS; Dmel Ortholog - C. Elsik Feb_2007: FBgn0053513; Best Dmel 5.1 match: FBgn0053513, blastp escore 0E+00;	-0.175898	0.00525758	0.00557067
AM06995	GB14397-RA [PREDICTED: Apis mellifera similar to 60S ribosomal protein L38 (LOC725383), mRNA]	SET: OGS; Dmel Ortholog - C. Elsik Feb_2007: FBgn0040007; Best Dmel 5.1 match: FBgn0040007, blastp escore 2E-28;	-0.240507	0.00548346	0.00580348
AM06487	GB13889-RA [PREDICTED: Apis mellifera similar to CG30266-PA, transcript variant 2 (LOC551249), mRNA]	SET: OGS; Dmel Ortholog - C. Elsik Feb_2007: FBgn0050271; Best Dmel 5.1 match: FBgn0050271, blastp escore 5E-60;	-0.140546	0.00554755	0.00586473
AM07714	GB15124-RA	SET: OGS; Dmel Ortholog - C. Elsik Feb_2007: FBgn0032648; Best Dmel 5.1 match: FBgn0032647, blastp escore 1E-22;	-0.132703	0.00594796	0.006281
AM11252	GB18691-RA [PREDICTED: Apis mellifera similar to CG5434-PA (LOC726435), mRNA]	SET: OGS; Dmel Ortholog - C. Elsik Feb_2007: FBgn0038810; Best Dmel 5.1 match: FBgn0038810, blastp escore 3E-155;	-0.194744	0.00598885	0.0063171
AM02746	GB10118-RA [PREDICTED: Apis mellifera similar to Nhe2 CG9256-PA, isoform A (LOC408306), mRNA]	SET: OGS; Dmel Ortholog - C. Elsik Feb_2007: FBgn0040297; Best Dmel 5.1 match: FBgn0040297, blastp escore 0E+00;	-0.212169	0.00599946	0.00632122
AM11826	GB19272-RA	SET: OGS; Dmel Ortholog - C. Elsik Feb_2007: FBgn0025790; Best Dmel 5.1 match: FBgn0025790, blastp escore 1E-82;	-0.193214	0.00604243	0.00635938
AM02747	GB10119-RA [PREDICTED: Apis mellifera similar to RasGEF domain family, member 1B isoform 2 (LOC412801), mRNA]	SET: OGS; Best Dmel 5.1 match: FBgn0037188, blastp escore 5E-113;	-0.185897	0.00606071	0.00637152
AM12433	GB19886-RA [PREDICTED: Apis mellifera similar to CG3770-PA (LOC410425), mRNA]	SET: OGS; Dmel Ortholog - C. Elsik Feb_2007: FBgn0035085; Best Dmel 5.1 match: FBgn0035085, blastp escore 2E-54;	-0.140861	0.00629901	0.00661466
AM00363	DB755242 RIKEN full-length enriched honey bee cDNA library, head Apis mellifera cDNA clone BH10001A12 3', mRNA sequence	SET: UI_EST BH1B0001A12M3;	-0.324524	0.00642056	0.0067348
AM12622	GB20074-RA	SET: OGS;	-0.137639	0.00662233	0.00693873
AM09067	GB16488-RA [PREDICTED: Apis mellifera similar to miniature CG9369-PA (LOC408508), mRNA]	SET: OGS; Also matches: XM_001121816.1; Dmel Ortholog - C. Elsik Feb_2007: FBgn0002577; Best Dmel 5.1 match: FBgn0002577, blastp escore 0E+00;	-0.184703	0.00681987	0.00713777
AM04640	GB12023-RA [PREDICTED: Apis mellifera similar to CG6959-PA, isoform A (LOC552784), mRNA]	SET: OGS; Dmel Ortholog - C. Elsik Feb_2007: FBgn0037956; Best Dmel 5.1 match: FBgn0037956, blastp escore 4E-97;	0.121818	0.0068653	0.00717736
AM04581	GB11963-RA [PREDICTED: Apis mellifera similar to CG14223-PA, transcript variant 2 (LOC551865), mRNA]	SET: OGS; Dmel Ortholog - C. Elsik Feb_2007: FBgn0031053; Best Dmel 5.1 match: FBgn0031053, blastp escore 3E-65;	-0.17317	0.00687488	0.00717941
AM05346	GB12731-RA [PREDICTED: Apis mellifera similar to mitochondrial ribosomal protein L43 CG5479-PA (LOC409269), mRNA]	SET: OGS; Dmel Ortholog - C. Elsik Feb_2007: FBgn0034893; Best Dmel 5.1 match: FBgn0034893, blastp escore 1E-55;	0.228289	0.00693208	0.00722655
AM11611	GB19056-RA [PREDICTED: Apis mellifera similar to Protein lethal(2)essential for life (Protein Efl21) (LOC724231), mRNA]	SET: OGS; Best Dmel 5.1 match: FBgn0011296, blastp escore 2E-30;	0.236888	0.00693535	0.00722655
AM10599	GB18026-RA [PREDICTED: Apis mellifera similar to PI-3-kinase-related kinase SMG-1 (LOC727185), mRNA]	SET: OGS; Dmel Ortholog - C. Elsik Feb_2007: FBgn0052743; Best Dmel 5.1 match: FBgn0052743, blastp escore 0E+00;	0.0975765	0.00726947	0.00756635
AM07746	GB15156-RA	SET: OGS; Best Dmel 5.1 match: FBgn0005630, blastp escore 9E-27;	-0.105639	0.00739564	0.00768918
AM09342	GB16764-RA [PREDICTED: Apis mellifera similar to eiger CG12919-PB, isoform B (LOC725245), mRNA]	SET: OGS; Dmel Ortholog - C. Elsik Feb_2007: FBgn0033483; Best Dmel 5.1 match: FBgn0033483, blastp escore 3E-10;	0.120739	0.00743273	0.00771924
AM12857	XM_623356.1 [PREDICTED: Apis mellifera similar to tosca CG10387-PA (LOC550962), partial mRNA]	SET: JDE_EST jdeC41_; Best Dmel 5.1 match: FBgn0028968, blastp escore 0E+00;	0.165727	0.00772231	0.00801116
AM08131	GB15546-RA [PREDICTED: Apis mellifera similar to Ugt86Da CG18578-PA (LOC725106), partial mRNA]	SET: OGS; Dmel Ortholog - C. Elsik Feb_2007: FBgn0026314; Best Dmel 5.1 match: FBgn0040259, blastp escore 1E-74;	-0.246648	0.00782394	0.00810766
AM03349	GB10724-RA [PREDICTED: Apis mellifera similar to leucyl/cystinyl aminopeptidase (LOC724612), partial mRNA]	SET: OGS;	-0.224261	0.00784841	0.00812409
AM08289	GB15706-RA [PREDICTED: Apis mellifera similar to Caf1-180 CG12109-PB (LOC411150), mRNA]	SET: OGS; Best Dmel 5.1 match: FBgn0030054, blastp escore 2E-61;	-0.113889	0.00800661	0.00827877
AM02206	BB160010B20F07.5 Bee Brain Normalized Library, BB16 Apis mellifera cDNA clone BB160010B20F07 5', mRNA sequence	SET: UI_EST BI513848;	0.317982	0.00831378	0.00858696
AM07025	GB14427-RA [PREDICTED: Apis mellifera similar to CG14801-PB, isoform B (LOC725324), mRNA]	SET: OGS; Dmel Ortholog - C. Elsik Feb_2007: FBgn0024988; Best Dmel 5.1 match: FBgn0024988, blastp escore 5E-70;	-0.185012	0.00852819	0.00879878
AM07061	GB14463-RA	SET: OGS; Dmel Ortholog - C. Elsik Feb_2007: FBgn0030676; Best Dmel 5.1 match: FBgn0030676, blastp escore 2E-21;	-0.129223	0.00857124	0.00883353
AM11973	GB19421-RA [PREDICTED: Apis mellifera similar to dpr18 CG14948-PA (LOC409701), mRNA]	SET: OGS; Best Dmel 5.1 match: FBgn0030723, blastp escore 5E-47;	0.14841	0.00882866	0.00908889
AM01664	BB170006A10E02.5 Bee Brain Normalized/Subtracted Library, BB17 Apis mellifera cDNA clone BB170006A10E02 5', mRNA sequence	SET: UI_EST BI509089;	-0.208863	0.00890962	0.00916223
AM11944	GB19391-RA [PREDICTED: Apis mellifera similar to Gram-negative bacteria binding protein 3 CG5008-PA (LOC552587), partial mRNA]	SET: OGS; Dmel Ortholog - C. Elsik Feb_2007: FBgn0050148; Best Dmel 5.1 match: FBgn0040321, blastp escore 1E-26;	0.126744	0.00909648	0.0093442
AM10384	GB17812-RA	SET: OGS; Dmel Ortholog - C. Elsik Feb_2007: FBgn0030747; Best Dmel 5.1 match: FBgn0030746, blastp escore 0E+00;	-0.113176	0.00940946	0.00965519
AM10203	GB17629-RA [PREDICTED: Apis mellifera similar to Ribosomal protein L8 CG1263-PA, isoform A (LOC410188), mRNA]	SET: OGS; Dmel Ortholog - C. Elsik Feb_2007: FBgn0024939; Best Dmel 5.1 match: FBgn0024939, blastp escore 3E-134;	-0.259769	0.00955619	0.0097951
AM04042	GB11421-RA	SET: OGS; Dmel Ortholog - C. Elsik Feb_2007: FBgn0035450; Best Dmel 5.1 match: FBgn0035450, blastp escore 5E-21;	-0.114885	0.00964032	0.00987059
AM08590	GB16009-RA [PREDICTED: Apis mellifera similar to Y73E7A.3, transcript variant 1 (LOC408681), mRNA]	SET: OGS;	-0.130348	0.00981415	0.0100377
AM07810	GB15221-RA [PREDICTED: Apis mellifera similar to WD repeat domain 59 (LOC410345), mRNA]	SET: OGS; Dmel Ortholog - C. Elsik Feb_2007: FBgn0032339; Best Dmel 5.1 match: FBgn0032339, blastp escore 0E+00;	0.161845	0.0101504	0.0103703
AM03472	GB10847-RA	SET: OGS; Dmel Ortholog - C. Elsik Feb_2007: FBgn0030219; Best Dmel 5.1 match: FBgn0030219, blastp escore 8E-139;	-0.223472	0.010478	0.0106935
AM05182	GB12566-RA [PREDICTED: Apis mellifera similar to lilliputian CG8817-PB, isoform B (LOC724254), mRNA]	SET: OGS; Dmel Ortholog - C. Elsik Feb_2007: FBgn0041111; Best Dmel 5.1 match: FBgn0041111, blastp escore 4E-66;	-0.243275	0.0106373	0.0108443
AM08156	GB15572-RA	SET: OGS; Best Dmel 5.1 match: FBgn0030359, blastp escore 8E-28;	-0.116733	0.0107134	0.01091
AM08510	GB15929-RA	SET: OGS; Dmel Ortholog - C. Elsik Feb_2007: FBgn0026751; Best Dmel 5.1 match: FBgn0026751, blastp escore 2E-48;	0.188364	0.0111797	0.0113727
AM09793	GB17218-RA [PREDICTED: Apis mellifera similar to CG30104-PA, isoform A (LOC410539), mRNA]	SET: OGS; Dmel Ortholog - C. Elsik Feb_2007: FBgn0050104; Best Dmel 5.1 match: FBgn0050104, blastp escore 3E-138;	0.10981	0.0115796	0.0117668
AM06796	GB14197-RA [PREDICTED: Apis mellifera similar to protein O-fucosyltransferase 2 (LOC724730), mRNA]	SET: OGS; Dmel Ortholog - C. Elsik Feb_2007: FBgn0027791; Best Dmel 5.1 match: FBgn0027791, blastp escore 2E-81;	0.0874378	0.0119963	0.0121771
AM05210	GB12594-RA [PREDICTED: Apis mellifera similar to CG3817-PA (LOC724992), mRNA]	SET: OGS; Dmel Ortholog - C. Elsik Feb_2007: FBgn0038275; Best Dmel 5.1 match: FBgn0038275, blastp escore 1E-48;	-0.190352	0.0127167	0.0128944
AM00548	DB762701 RIKEN full-length enriched honey bee cDNA library, head Apis mellifera cDNA clone BH10028A01 3', mRNA sequence	SET: UI_EST BH1B0028A01M3;	-0.201429	0.0128145	0.0129797
AM08828	GB16248-RA	SET: OGS; Dmel Ortholog - C. Elsik Feb_2007: FBgn0032020; Best Dmel 5.1 match: FBgn0032020, blastp escore 4E-25;	-0.150831	0.0133123	0.0134694
AM09722	GB17147-RA [PREDICTED: Apis mellifera similar to WD repeat protein 18 (LOC725554), mRNA]	SET: OGS; Dmel Ortholog - C. Elsik Feb_2007: FBgn0023514; Best Dmel 5.1 match: FBgn0023514, blastp escore 6E-61;	-0.146416	0.0138859	0.0140347
AM11732	GB19178-RA [PREDICTED: Apis mellifera similar to Ran GTPase-activating protein 1 (LOC411909), mRNA]	SET: OGS; Dmel Ortholog - C. Elsik Feb_2007: FBgn0003346; Best Dmel 5.1 match: FBgn0003346, blastp escore 8E-79;	0.0769086	0.0142659	0.0144033
AM06111	GB13509-RA [PREDICTED: Apis mellifera similar to primase polypeptide 1 (LOC726227), mRNA]	SET: OGS;	-0.130554	0.0146981	0.0148239
AM07131	GB14532-RA [PREDICTED: Apis mellifera similar to M60.7 (LOC727555), partial mRNA]	SET: OGS; Best Dmel 5.1 match: FBgn0043884, blastp escore 6E-08;	-0.0889604	0.0149884	0.0151005
AM11163	GB18602-RA [PREDICTED: Apis mellifera similar to CG7582-PA (LOC409538), mRNA]	SET: OGS; Dmel Ortholog - C. Elsik Feb_2007: FBgn0039681; Best Dmel 5.1 match: FBgn0039681, blastp escore 3E-39;	0.137692	0.0152884	0.0153863
AM05547	GB12935-RA [PREDICTED: Apis mellifera similar to CG3529-PB (LOC726833), mRNA]	SET: OGS; Dmel Ortholog - C. Elsik Feb_2007: FBgn0035995; Best Dmel 5.1 match: FBgn0035995, blastp escore 4E-23;	0.212817	0.0163257	0.0164127
AM11481	GB18924-RA	SET: OGS; Best Dmel 5.1 match: FBgn0035872, blastp escore 3E-04;	-0.153958	0.0178806	0.0179568
AM10141	GB17569-RA [PREDICTED: Apis mellifera similar to MutS protein homolog 4 (LOC726455), mRNA]	SET: OGS; Best Dmel 5.1 match: FBgn0015546, blastp escore 4E-09;	-0.159004	0.0198835	0.019947
AM07534	GB14943-RA [PREDICTED: Apis mellifera similar to Ngp CG6501-PA (LOC725378), mRNA]	SET: OGS; Dmel Ortholog - C. Elsik Feb_2007: FBgn0034243; Best Dmel 5.1 match: FBgn0034243, blastp escore 0E+00;	0.154481	0.0201209	0.0201637
AM02954	GB10324-RA	SET: OGS; Dmel Ortholog - C. Elsik Feb_2007: FBgn0052529; Best Dmel 5.1 match: FBgn0052529, blastp escore 3E-59;	-0.19502	0.0204688	0.0204905
AM04276	GB11656-RA	SET: OGS; Best Dmel 5.1 match: FBgn0031273, blastp escore 1E-12;	-0.144311	0.0218873	0.0218873
