# Supplementary material for: Mixing of Honeybees with Different Genotypes Affects Individual Worker Behavior and Transcription of Genes in the Neuronal Substrate
Source: PLoS One. 2012 Feb 14;7(2):e31653. doi: 10.1371/journal.pone.0031653 (PMC3279409; doi:10.1371/journal.pone.0031653)
Supplement: Table S6 — The list of genes identified in the modules of highly correlated transcripts and their functions in Drosophila melanogaster orthologs. Modules of transcriptionally correlated genes inferred from 943 transcripts associated with the interaction of uncapping behavior and hygienic genotype composition (BxC). Pearson correlation analysis was performed on the normalized expression ratios of C+BxC hybridizations (n = 48). |r—| is the average correlation of all transcripts within a module, r the mean correlation of one transcript to the other transcripts in the module. FlyBase IDs represent putative orthologs based on the gene annotations from the UIUC Honey bee oligo 13K v1 annotation file (May 2007). GO terms were assigned using DAVID functional annotation clustering tool. (XLS) [file pone.0031653.s010.xls]

## Sheet: Table S6
Module ID	|r̅|	r	Oligo ID	Transcript ID	FlyBase ID	GO terms
M1	0.81262	0.87513	AM01027	BB170002A20G02.5 Bee Brain Normalized/Subtracted Library, BB17 Apis mellifera cDNA clone BB170002A20G02 5', mRNA sequence	-
M1	0.81262	0.87436	AM02586	NW_001253267.1 SET: UI_EST BI516934; Apis mellifera linkage group 2 genomic contig, reference assembly (based on Amel_4.0 Group2.34)	-
M1	0.81262	0.87404	AM02352	BB170021B20E10.5 Bee Brain Normalized/Subtracted Library, BB17 Apis mellifera cDNA clone BB170021B20E10 5', mRNA sequence	-
M1	0.81262	0.86874	AM02126	NW_001253067.1 SET: UI_EST BI513276; Apis mellifera linkage group 13 genomic contig, reference assembly (based on Amel_4.0 Group13.10)	-
M1	0.81262	0.85927	AM01721	BB170018A10G08.5 Bee Brain Normalized/Subtracted Library, BB17 Apis mellifera cDNA clone BB170018A10G08 5', mRNA sequence	-
M1	0.81262	0.85768	AM01907	BB160005B20A07.5 Bee Brain Normalized Library, BB16 Apis mellifera cDNA clone BB160005B20A07 5', mRNA sequence	-
M1	0.81262	0.85572	AM01465	BB170030A20D07.5 Bee Brain Normalized/Subtracted Library, BB17 Apis mellifera cDNA clone BB170030A20D07 5', mRNA sequence	-
M1	0.81262	0.84085	AM02170	BB170019A10C03.5 Bee Brain Normalized/Subtracted Library, BB17 Apis mellifera cDNA clone BB170019A10C03 5', mRNA sequence	-
M1	0.81262	0.82472	AM01041	BB170008A20G05.5 Bee Brain Normalized/Subtracted Library, BB17 Apis mellifera cDNA clone BB170008A20G05 5', mRNA sequence	-
M1	0.81262	0.81747	AM01692	BB170013A20B09.5 Bee Brain Normalized/Subtracted Library, BB17 Apis mellifera cDNA clone BB170013A20B09 5', mRNA sequence	-
M1	0.81262	0.81224	AM02354	BB160017B10D03.5 Bee Brain Normalized Library, BB16 Apis mellifera cDNA clone BB160017B10D03 5', mRNA sequence	-
M1	0.81262	0.80639	AM12405	GB19858-RA [PREDICTED: Apis mellifera similar to beaten path Ia CG4846-PA (LOC724847), partial mRNA]	FBgn0013433	defasciculation of motor neuron axon; Bolwig's organ morphogenesis; axon choice point recognition; axon guidance
M1	0.81262	0.79768	AM02102	NW_001253124.1 SET: UI_EST BI513118; Apis mellifera linkage group 15 genomic contig, reference assembly (based on Amel_4.0 Group15.21)	-
M1	0.81262	0.79708	AM01177	NW_001253491.1 SET: UI_EST BI504108; Apis mellifera linkage group 7 genomic contig, reference assembly (based on Amel_4.0 Group7.45)	-
M1	0.81262	0.79617	AM02097	BB160011A10C03.5 Bee Brain Normalized Library, BB16 Apis mellifera cDNA clone BB160011A10C03 5', mRNA sequence	-
M1	0.81262	0.78797	AM01329	NW_001253018.1 SET: UI_EST BI505498; Apis mellifera linkage group 11 genomic contig, reference assembly (based on Amel_4.0 Group11.33)	-
M1	0.81262	0.77528	AM01590	BB170019B20E09.5 Bee Brain Normalized/Subtracted Library, BB17 Apis mellifera cDNA clone BB170019B20E09 5', mRNA sequence	-
M1	0.81262	0.77314	AM12837	NW_001253237.1 SET: JDE_EST jdeC17_; Apis mellifera linkage group 1 genomic contig, reference assembly (based on Amel_4.0 Group1.74)	-
M1	0.81262	0.73328	AM02479	NW_001253338.1 SET: UI_EST BI516006; Apis mellifera linkage group 4 genomic contig, reference assembly (based on Amel_4.0 Group4.7)	-
M1	0.81262	0.72006	AM02282	BB160015B10E10.5 Bee Brain Normalized Library, BB16 Apis mellifera cDNA clone BB160015B10E10 5', mRNA sequence	-
M1	0.81262	0.71767	AM12845R	BB160015B10B06.5 Bee Brain Normalized Library, BB16 Apis mellifera cDNA clone BB160015B10B06 5', mRNA sequence	-
M2	0.65921	0.78301	AM01833	BB160003A10G05.5 Bee Brain Normalized Library, BB16 Apis mellifera cDNA clone BB160003A10G05 5', mRNA sequence	-
M2	0.65921	0.77865	AM01651	BB170003A10F04.5 Bee Brain Normalized/Subtracted Library, BB17 Apis mellifera cDNA clone BB170003A10F04 5', mRNA sequence	-
M2	0.65921	0.77752	AM01361	BB170031A10A04.5 Bee Brain Normalized/Subtracted Library, BB17 Apis mellifera cDNA clone BB170031A10A04 5', mRNA sequence	-
M2	0.65921	0.77501	AM01578	BB170007B10G10.5 Bee Brain Normalized/Subtracted Library, BB17 Apis mellifera cDNA clone BB170007B10G10 5', mRNA sequence	-
M2	0.65921	0.77169	AM01101	BB170013B20D06.5 Bee Brain Normalized/Subtracted Library, BB17 Apis mellifera cDNA clone BB170013B20D06 5', mRNA sequence	-
M2	0.65921	0.76173	AM00439R	DB732027 RIKEN full-length enriched honey bee cDNA library, head Apis mellifera cDNA clone BH10013N07 5', mRNA sequence	-
M2	0.65921	0.75376	AM01849	BB160003B10A06.5 Bee Brain Normalized Library, BB16 Apis mellifera cDNA clone BB160003B10A06 5', mRNA sequence	-
M2	0.65921	0.75129	AM01661	BB170001B10F08.5 Bee Brain Normalized/Subtracted Library, BB17 Apis mellifera cDNA clone BB170001B10F08 5', mRNA sequence	-
M2	0.65921	0.75090	AM02553	DB762465 RIKEN full-length enriched honey bee cDNA library, head Apis mellifera cDNA clone BH10027D08 3', mRNA sequence	-
M2	0.65921	0.74956	AM01783	BB170029B10G03.5 Bee Brain Normalized/Subtracted Library, BB17 Apis mellifera cDNA clone BB170029B10G03 5', mRNA sequence	-
M2	0.65921	0.74019	AM01305	BB170024A10E05.5 Bee Brain Normalized/Subtracted Library, BB17 Apis mellifera cDNA clone BB170024A10E05 5', mRNA sequence	-
M2	0.65921	0.73883	AM02426	NW_001253066.1 Apis mellifera linkage group 13 genomic contig, reference assembly (based on Amel_4.0 Group13.9)	-
M2	0.65921	0.73633	AM01607	NW_001253063.1 SET: UI_EST BI508396; Apis mellifera linkage group 13 genomic contig, reference assembly (based on Amel_4.0 Group13.6)	-
M2	0.65921	0.72796	AM01232	[Antisense] NM_001040230.1 [Apis mellifera acetylcholinesterase (Ache), mRNA]	FBgn0000024	cholinesterase activity; protein homodimerization activity; acetylcholinesterase activity
M2	0.65921	0.72172	AM01427	BB170024A20F05.5 Bee Brain Normalized/Subtracted Library, BB17 Apis mellifera cDNA clone BB170024A20F05 5', mRNA sequence	-
M2	0.65921	0.71476	AM01627	BB170009A10F05.5 Bee Brain Normalized/Subtracted Library, BB17 Apis mellifera cDNA clone BB170009A10F05 5', mRNA sequence	-
M2	0.65921	0.71086	AM02561	BB170032A20C12.5 Bee Brain Normalized/Subtracted Library, BB17 Apis mellifera cDNA clone BB170032A20C12 5', mRNA sequence	-
M2	0.65921	0.69762	AM08419	GB15837-RA [PREDICTED: Apis mellifera similar to extradenticle CG8933-PA, isoform A (LOC408763), mRNA]	FBgn0000611	specific RNA polymerase II transcription factor activity; DNA binding; protein binding; sequence-specific DNA binding; transcription factor activity
M2	0.65921	0.68066	AM01861	BB160004A10G07.5 Bee Brain Normalized Library, BB16 Apis mellifera cDNA clone BB160004A10G07 5', mRNA sequence	-
M2	0.65921	0.67214	AM11001	GB18438-RA	-
M2	0.65921	0.65987	AM02244	BB160014B20B09.5 Bee Brain Normalized Library, BB16 Apis mellifera cDNA clone BB160014B20B09 5', mRNA sequence	-
M2	0.65921	0.64667	AM00562R	DB735864 RIKEN full-length enriched honey bee cDNA library, head Apis mellifera cDNA clone BH10027J02 5', mRNA sequence	-
M2	0.65921	0.64524	AM01756	BB170021B10F01.5 Bee Brain Normalized/Subtracted Library, BB17 Apis mellifera cDNA clone BB170021B10F01 5', mRNA sequence	-
M2	0.65921	0.62373	AM10686	GB18118-RA [Apis mellifera hyperpolarization-activated ion channel (Amih), mRNA]	FBgn0028428	intracellular cyclic nucleotide activated cation channel activity; voltage-gated ion channel activity; voltage-gated potassium channel activity
M2	0.65921	0.61447	AM02674	GB10046-RA [PREDICTED: Apis mellifera similar to CG8372-PA, isoform A, transcript variant 1 (LOC410283), mRNA]	FBgn0032000
M2	0.65921	0.59887	AM12857	XM_623356.1 [PREDICTED: Apis mellifera similar to tosca CG10387-PA (LOC550962), partial mRNA]	FBgn0015553	exodeoxyribonuclease I activity; nuclease activity; DNA binding
M2	0.65921	0.59676	AM12825R	NW_001253520.1 SET: JDE_EST jdeA08_3DEF1; Apis mellifera linkage group 8 genomic contig, reference assembly (based on Amel_4.0 Group8.27)	-
M2	0.65921	0.58847	AM12853R	[Antisense] GB17056-RA [PREDICTED: Apis mellifera similar to Cyclophilin 1 CG9916-PA (LOC409890), mRNA]	FBgn0004432	peptidyl-prolyl cis-trans isomerase activity; cyclin-dependent protein kinase regulator activity
M2	0.65921	0.56153	AM01716	BB170006A20G01.5 Bee Brain Normalized/Subtracted Library, BB17 Apis mellifera cDNA clone BB170006A20G01 5', mRNA sequence	-
M2	0.65921	0.54861	AM00652	DB774487 RIKEN full-length enriched honey bee cDNA library, head Apis mellifera cDNA clone BH10069P09 3', mRNA sequence	-
M2	0.65921	0.51958	AM02180	BB160013B10G04.5 Bee Brain Normalized Library, BB16 Apis mellifera cDNA clone BB160013B10G04 5', mRNA sequence	-
M2	0.65921	0.50395	AM02136	BB160012B10G09.5 Bee Brain Normalized Library, BB16 Apis mellifera cDNA clone BB160012B10G09 5', mRNA sequence	-
M2	0.65921	0.44257	AM01498	BB170030A20C07.5 Bee Brain Normalized/Subtracted Library, BB17 Apis mellifera cDNA clone BB170030A20C07 5', mRNA sequence	-
M2	0.65921	0.40463	AM00894	DB749323 RIKEN full-length enriched honey bee cDNA library, head Apis mellifera cDNA clone BH10075I24 5', mRNA sequence	-
M2	0.65921	0.32332	AM01897	BB160005B10C06.5 Bee Brain Normalized Library, BB16 Apis mellifera cDNA clone BB160005B10C06 5', mRNA sequence	-
M3	0.62971	0.76389	AM03349	GB10724-RA [PREDICTED: Apis mellifera similar to leucyl/cystinyl aminopeptidase (LOC724612), partial mRNA]	-
M3	0.62971	0.72824	AM02153	BB160013A10C03.5 Bee Brain Normalized Library, BB16 Apis mellifera cDNA clone BB160013A10C03 5', mRNA sequence	-
M3	0.62971	0.71650	AM03984	GB11363-RA [PREDICTED: Apis mellifera similar to Rab-protein 6 CG6601-PA (LOC409004), mRNA]	FBgn0015797	GTPase activity; protein binding; GTP binding
M3	0.62971	0.70215	AM06567	GB13969-RA [PREDICTED: Apis mellifera similar to Fermitin 1 CG14991-PA, isoform A, transcript variant 1 (LOC408836), mRNA]	FBgn0035498
M3	0.62971	0.69796	AM08820	GB16240-RA [PREDICTED: Apis mellifera hypothetical protein LOC725160 (LOC725160), mRNA]	FBgn0024963	extracellular-glutamate-gated chloride channel activity; neurotransmitter receptor activity; GABA-A receptor activity
M3	0.62971	0.68802	AM01124	BB170017B20F06.5 Bee Brain Normalized/Subtracted Library, BB17 Apis mellifera cDNA clone BB170017B20F06 5', mRNA sequence	-
M3	0.62971	0.68514	AM00758	DB770986 RIKEN full-length enriched honey bee cDNA library, head Apis mellifera cDNA clone BH10057G12 3', mRNA sequence	-
M3	0.62971	0.68226	AM02969	GB10339-RA [PREDICTED: Apis mellifera similar to Protein lethal(2)essential for life (Protein Efl21), transcript variant 1 (LOC410857), mRNA]	FBgn0011296	embryonic development; response to heat
M3	0.62971	0.66829	AM09427	GB16849-RA	FBgn0031484	nucleic acid binding
M3	0.62971	0.48152	AM05346	GB12731-RA [PREDICTED: Apis mellifera similar to mitochondrial ribosomal protein L43 CG5479-PA (LOC409269), mRNA]	FBgn0034893	structural constituent of ribosome
M3	0.62971	0.37434	AM03078	GB10450-RA [PREDICTED: Apis mellifera similar to Protein Wnt-4 precursor (LOC552374), mRNA]	FBgn0004360	signal transducer activity; receptor binding
M3	0.62971	0.36816	AM09793	GB17218-RA [PREDICTED: Apis mellifera similar to CG30104-PA, isoform A (LOC410539), mRNA]	FBgn0050104	hydrolase activity, acting on ester bonds; nucleotide binding; metal ion binding
M4	0.62463	0.72682	AM06728	GB14128-RA [PREDICTED: Apis mellifera similar to CG32264-PA, isoform A (LOC408740), mRNA]	FBgn0052264
M4	0.62463	0.71282	AM02006	BB170001A20G03.5 Bee Brain Normalized/Subtracted Library, BB17 Apis mellifera cDNA clone BB170001A20G03 5', mRNA sequence	-
M4	0.62463	0.70871	AM11812	GB19258-RA [PREDICTED: Apis mellifera similar to Brahma associated protein 170kD CG3274-PA (LOC724261), mRNA]	FBgn0042085	transcription coactivator activity; protein binding; DNA binding; zinc ion binding
M4	0.62463	0.69557	AM02324	BB160016B10E04.5 Bee Brain Normalized Library, BB16 Apis mellifera cDNA clone BB160016B10E04 5', mRNA sequence	-
M4	0.62463	0.68341	AM02042	BB170017B10H04.5 Bee Brain Normalized/Subtracted Library, BB17 Apis mellifera cDNA clone BB170017B10H04 5', mRNA sequence	-
M4	0.62463	0.67767	AM09645	GB17069-RA [PREDICTED: Apis mellifera similar to delta isoform of regulatory subunit B56, protein phosphatase 2A (LOC408949), mRNA]	FBgn0042693	protein phosphatase type 2A regulator activity
M4	0.62463	0.67616	AM08413	GB15831-RA [PREDICTED: Apis mellifera similar to CG12099-PB, isoform B (LOC409417), mRNA]	FBgn0035232	protein binding; zinc ion binding
M4	0.62463	0.67337	AM05984	GB30507-RA [PREDICTED: Apis mellifera similar to brahma CG5942-PA, isoform A (LOC551881), partial mRNA]	FBgn0000212	DNA-dependent ATPase activity; general RNA polymerase II transcription factor activity; transcription coactivator activity; protein binding; ATP binding; DNA binding; helicase activity
M4	0.62463	0.66246	AM05627	GB13016-RA [PREDICTED: Apis mellifera similar to metabotropic GABA-B receptor subtype 3 CG3022-PA, isoform A, transcript variant 1 (LOC410979), mRNA]	FBgn0031275	GABA-B receptor activity; G-protein coupled receptor activity
M4	0.62463	0.65994	AM01804	NM_001011629.1 [Apis mellifera putative transcription factor mblk-1 (Mblk-1), mRNA]	FBgn0013948	transcription factor activity; DNA binding
M4	0.62463	0.65502	AM09350	GB16772-RA [PREDICTED: Apis mellifera hypothetical protein LOC726065 (LOC726065), mRNA]	FBgn0036203	structural constituent of peritrophic membrane; chitin binding
M4	0.62463	0.64310	AM09246	GB30358-RB [Apis mellifera 1D-myo-inositol-trisphosphate 3-kinase (Ip3k), mRNA]	FBgn0085388	inositol trisphosphate 3-kinase activity; calmodulin binding; calcium-dependent protein binding
M4	0.62463	0.63351	AM01879	NW_001253391.1 SET: UI_EST BI511123; Apis mellifera linkage group 5 genomic contig, reference assembly (based on Amel_4.0 Group5.33)	-
M4	0.62463	0.62887	AM02555	BB160023A10C07.5 Bee Brain Normalized Library, BB16 Apis mellifera cDNA clone BB160023A10C07 5', mRNA sequence	-
M4	0.62463	0.61179	AM02380	BB160019A10C04.5 Bee Brain Normalized Library, BB16 Apis mellifera cDNA clone BB160019A10C04 5', mRNA sequence	-
M4	0.62463	0.60937	AM07271	GB14674-RA [PREDICTED: Apis mellifera similar to ubiquitin-specific protease 2 isoform Usp2-69 (LOC408964), mRNA]	FBgn0031187	ubiquitin-specific protease activity; ubiquitin thiolesterase activity
M4	0.62463	0.60909	AM01739	BB170019B10E09.5 Bee Brain Normalized/Subtracted Library, BB17 Apis mellifera cDNA clone BB170019B10E09 5', mRNA sequence	-
M4	0.62463	0.60153	AM01230	NW_001253489.1 SET: UI_EST BI504638; Apis mellifera linkage group 7 genomic contig, reference assembly (based on Amel_4.0 Group7.43)	-
M4	0.62463	0.59761	AM10911	GB18347-RA [PREDICTED: Apis mellifera similar to Protein FAM60A (Tera protein) (LOC413309), mRNA]	FBgn0029738
M4	0.62463	0.58095	AM05035	GB12418-RA [PREDICTED: Apis mellifera similar to CG5815-PA, isoform A (LOC412227), mRNA]	FBgn0027574	catalytic activity; protein binding; phosphoinositide binding
M4	0.62463	0.57769	AM02156	BB160013A10E03.5 Bee Brain Normalized Library, BB16 Apis mellifera cDNA clone BB160013A10E03 5', mRNA sequence	-
M4	0.62463	0.57522	AM05744	GB13135-RA [PREDICTED: Apis mellifera similar to Ras-like GTP-binding protein Rho1, transcript variant 2 (LOC409910), mRNA]	FBgn0014020	GTPase activity; protein binding; kinase binding; GTP binding
M4	0.62463	0.57203	AM03226	GB10599-RA [PREDICTED: Apis mellifera similar to muscle RAS oncogene homolog (LOC410415), mRNA]	FBgn0003206	GTPase activity; GDP binding; GTP binding
M4	0.62463	0.56151	AM01227	BB170027B10C08.5 Bee Brain Normalized/Subtracted Library, BB17 Apis mellifera cDNA clone BB170027B10C08 5', mRNA sequence	-
M4	0.62463	0.54374	AM03376	GB10751-RA [PREDICTED: Apis mellifera similar to Protein tramtrack, beta isoform (Tramtrack p69) (Repressor protein fushi tarazu) (LOC410918), mRNA]	FBgn0003870	specific RNA polymerase II transcription factor activity; transcription repressor activity; protein binding; chromatin binding; specific transcriptional repressor activity; protein homodimerization activity; DNA binding; zinc ion binding
M4	0.62463	0.53832	AM09767	GB17192-RA [PREDICTED: Apis mellifera similar to myosin regulatory light chain interacting protein (LOC412897), partial mRNA]	FBgn0260866	protein binding; zinc ion binding
M4	0.62463	0.53819	AM00757R	GB12929-RA [PREDICTED: Apis mellifera similar to paralytic CG9907-PA, transcript variant 1 (LOC409018), mRNA]	FBgn0260993	voltage-gated sodium channel activity
M4	0.62463	0.53518	AM02967	GB10337-RA [PREDICTED: Apis mellifera similar to Ank2 CG7462-PB, isoform B (LOC409051), mRNA]	FBgn0085445	structural constituent of cytoskeleton; cytoskeletal protein binding; protein binding
M5	0.55608	0.69172	AM12827	DB766958 RIKEN full-length enriched honey bee cDNA library, head Apis mellifera cDNA clone BH10042O19 3', mRNA sequence	-
M5	0.55608	0.68573	AM12256	GB19709-RA [PREDICTED: Apis mellifera similar to Syt7 CG2381-PG, isoform G (LOC409138), mRNA]	FBgn0039900	calcium-dependent phospholipid binding; transporter activity
M5	0.55608	0.67892	AM01264	BB170003A20H05.5 Bee Brain Normalized/Subtracted Library, BB17 Apis mellifera cDNA clone BB170003A20H05 5', mRNA sequence	-
M5	0.55608	0.67575	AM01763	BB170029B10E03.5 Bee Brain Normalized/Subtracted Library, BB17 Apis mellifera cDNA clone BB170029B10E03 5', mRNA sequence	-
M5	0.55608	0.67413	AM00704	DB768993 RIKEN full-length enriched honey bee cDNA library, head Apis mellifera cDNA clone BH10050F21 3', mRNA sequence	-
M5	0.55608	0.67152	AM00065	NW_001253371.1 SET: miRNA ame-mir-277; Apis mellifera linkage group 5 genomic contig, reference assembly (based on Amel_4.0 Group5.13)	-
M5	0.55608	0.66964	AM10510	GB17937-RA [PREDICTED: Apis mellifera similar to CG2247-PA (LOC412607), mRNA]	FBgn0030320
M5	0.55608	0.66910	AM11712	GB19158-RA [PREDICTED: Apis mellifera similar to TATA box binding protein-related factor 2 CG18009-PD, isoform D, transcript variant 1 (LOC412919), mRNA]	FBgn0026758	general RNA polymerase II transcription factor activity; specific RNA polymerase II transcription factor activity; DNA binding
M5	0.55608	0.66414	AM00543	DB735842 RIKEN full-length enriched honey bee cDNA library, head Apis mellifera cDNA clone BH10027H21 5', mRNA sequence	-
M5	0.55608	0.66372	AM08661	GB16080-RA [PREDICTED: Apis mellifera similar to CG1998-PA, transcript variant 2 (LOC409360), mRNA]	FBgn0030485	C-4 methylsterol oxidase activity; iron ion binding
M5	0.55608	0.66252	AM06437	GB13838-RA [PREDICTED: Apis mellifera similar to dishevelled 3 (LOC409050), mRNA]	FBgn0000499
M5	0.55608	0.66113	AM02326	NW_001253495.1 SET: UI_EST BI514904; Apis mellifera linkage group 8 genomic contig, reference assembly (based on Amel_4.0 Group8.2)	-
M5	0.55608	0.66057	AM03824	GB11201-RA [PREDICTED: Apis mellifera similar to CG5642-PA (LOC552056), mRNA]	FBgn0036258
M5	0.55608	0.65905	AM01387	BB170017A20G07.5 Bee Brain Normalized/Subtracted Library, BB17 Apis mellifera cDNA clone BB170017A20G07 5', mRNA sequence	-
M5	0.55608	0.65836	AM01482	BB170032B10F06.5 Bee Brain Normalized/Subtracted Library, BB17 Apis mellifera cDNA clone BB170032B10F06 5', mRNA sequence	-
M5	0.55608	0.65795	AM00444	DB758779 RIKEN full-length enriched honey bee cDNA library, head Apis mellifera cDNA clone BH10014J18 3', mRNA sequence	-
M5	0.55608	0.65793	AM01162	BB170020A20C01.5 Bee Brain Normalized/Subtracted Library, BB17 Apis mellifera cDNA clone BB170020A20C01 5', mRNA sequence	-
M5	0.55608	0.65727	AM02078	BB160003A10C10.5 Bee Brain Normalized Library, BB16 Apis mellifera cDNA clone BB160003A10C10 5', mRNA sequence	-
M5	0.55608	0.65670	AM04746	GB12125-RA [PREDICTED: Apis mellifera similar to CG6465-PA (LOC408969), mRNA]	FBgn0037818	aminoacylase activity; metallopeptidase activity; protein dimerization activity
M5	0.55608	0.65605	AM01966	BB160007B20F03.5 Bee Brain Normalized Library, BB16 Apis mellifera cDNA clone BB160007B20F03 5', mRNA sequence	-
M5	0.55608	0.65594	AM05592	GB12981-RA [PREDICTED: Apis mellifera similar to Serine/threonine-protein kinase 23 (Muscle-specific serine kinase 1) (MSSK-1) (LOC724672), mRNA]	FBgn0025702
M5	0.55608	0.65440	AM02801	GB10173-RA [PREDICTED: Apis mellifera similar to Elongin B CG4204-PA (LOC551511), mRNA]	FBgn0023212	transcription elongation regulator activity
M5	0.55608	0.65135	AM01923	BB160006B10E09.5 Bee Brain Normalized Library, BB16 Apis mellifera cDNA clone BB160006B10E09 5', mRNA sequence	-
M5	0.55608	0.64820	AM01201	BB170003B20D07.5 Bee Brain Normalized/Subtracted Library, BB17 Apis mellifera cDNA clone BB170003B20D07 5', mRNA sequence	-
M5	0.55608	0.64793	AM01453	NW_001253110.1 SET: UI_EST BI506747; Apis mellifera linkage group 15 genomic contig, reference assembly (based on Amel_4.0 Group15.7)	-
M5	0.55608	0.64760	AM01869	BB160004A20F08.5 Bee Brain Normalized Library, BB16 Apis mellifera cDNA clone BB160004A20F08 5', mRNA sequence	-
M5	0.55608	0.64593	AM06365	GB13766-RA [PREDICTED: Apis mellifera hypothetical LOC551742 (LOC551742), mRNA]	FBgn0010808
M5	0.55608	0.64504	AM01332	BB170029A20E10.5 Bee Brain Normalized/Subtracted Library, BB17 Apis mellifera cDNA clone BB170029A20E10 5', mRNA sequence	-
M5	0.55608	0.64446	AM05561	GB12949-RA [PREDICTED: Apis mellifera similar to 6-phosphogluconate dehydrogenase, decarboxylating (LOC552712), partial mRNA]	FBgn0004654	phosphogluconate dehydrogenase (decarboxylating) activity; NADP or NADPH binding
M5	0.55608	0.64402	AM01290	BB170016B10C04.5 Bee Brain Normalized/Subtracted Library, BB17 Apis mellifera cDNA clone BB170016B10C04 5', mRNA sequence	-
M5	0.55608	0.64389	AM01094	BB170001B20A06.5 Bee Brain Normalized/Subtracted Library, BB17 Apis mellifera cDNA clone BB170001B20A06 5', mRNA sequence	-
M5	0.55608	0.64364	AM04931	GB12312-RA [PREDICTED: Apis mellifera similar to CG10077-PA, isoform A (LOC550835), mRNA]	FBgn0035720	RNA helicase activity; ATP-dependent helicase activity; ATP binding; nucleic acid binding
M5	0.55608	0.64345	AM00984	DB780022 RIKEN full-length enriched honey bee cDNA library, head Apis mellifera cDNA clone BH10089L06 3', mRNA sequence	-
M5	0.55608	0.64330	AM06876	GB14276-RA [PREDICTED: Apis mellifera similar to CG30481-PA, isoform A (LOC725918), mRNA]	FBgn0050481
M5	0.55608	0.64323	AM05488	GB12875-RA [PREDICTED: Apis mellifera similar to CG6666-PA (LOC409549), mRNA]	FBgn0037873	succinate dehydrogenase activity; succinate dehydrogenase (ubiquinone) activity; electron carrier activity
M5	0.55608	0.64155	AM05336	GB12721-RA [PREDICTED: Apis mellifera similar to Pterin-4-alpha-carbinolamine dehydratase 2 (PHS 2) (4-alpha-hydroxy-tetrahydropterin dehydratase 2) (DcoH-like protein DCoHm) (Dimerization cofactor of hepatocyte nuclear factor 1 from muscle) (HNF1-alpha dimerization cofactor)... (LOC411607), mRNA]	FBgn0024841	4-alpha-hydroxytetrahydrobiopterin dehydratase activity
M5	0.55608	0.64080	AM01238	BB170020B20F11.5 Bee Brain Normalized/Subtracted Library, BB17 Apis mellifera cDNA clone BB170020B20F11 5', mRNA sequence	-
M5	0.55608	0.63965	AM01458	BB170020A20C12.5 Bee Brain Normalized/Subtracted Library, BB17 Apis mellifera cDNA clone BB170020A20C12 5', mRNA sequence	-
M5	0.55608	0.63850	AM01491	BB170027A20H09.5 Bee Brain Normalized/Subtracted Library, BB17 Apis mellifera cDNA clone BB170027A20H09 5', mRNA sequence	-
M5	0.55608	0.63796	AM08398	GB15816-RA [PREDICTED: Apis mellifera similar to Cytochrome c oxidase polypeptide Va, mitochondrial precursor (LOC408837), mRNA]	FBgn0019624	cytochrome-c oxidase activity
M5	0.55608	0.63714	AM01591	BB170020A20D02.5 Bee Brain Normalized/Subtracted Library, BB17 Apis mellifera cDNA clone BB170020A20D02 5', mRNA sequence	-
M5	0.55608	0.63615	AM07713	GB15123-RA [PREDICTED: Apis mellifera similar to CG8885-PA (LOC726314), mRNA]	FBgn0031656	copper chaperone activity
M5	0.55608	0.63515	AM01229	BB170003A10D03.5 Bee Brain Normalized/Subtracted Library, BB17 Apis mellifera cDNA clone BB170003A10D03 5', mRNA sequence	-
M5	0.55608	0.63455	AM00468R	DB733296 RIKEN full-length enriched honey bee cDNA library, head Apis mellifera cDNA clone BH10018N18 5', mRNA sequence	-
M5	0.55608	0.63402	AM02532	BB160022B10D10.5 Bee Brain Normalized Library, BB16 Apis mellifera cDNA clone BB160022B10D10 5', mRNA sequence	-
M5	0.55608	0.63328	AM11651	GB19096-RA [PREDICTED: Apis mellifera similar to CG9245-PA, isoform A (LOC411408), mRNA]	FBgn0030670	CDP-diacylglycerol-inositol 3-phosphatidyltransferase activity
M5	0.55608	0.63228	AM00648	DB767285 RIKEN full-length enriched honey bee cDNA library, head Apis mellifera cDNA clone BH10044D20 3', mRNA sequence	-
M5	0.55608	0.63183	AM08709	GB16129-RA [PREDICTED: Apis mellifera similar to CG10219-PA (LOC725566), mRNA]	FBgn0039112	succinate dehydrogenase (ubiquinone) activity; succinate dehydrogenase activity; heme binding
M5	0.55608	0.63158	AM00619	DB766343 RIKEN full-length enriched honey bee cDNA library, head Apis mellifera cDNA clone BH10040P10 3', mRNA sequence	-
M5	0.55608	0.63118	AM02620	BB160024B20C06.5 Bee Brain Normalized Library, BB16 Apis mellifera cDNA clone BB160024B20C06 5', mRNA sequence	-
M5	0.55608	0.63074	AM04851	GB12231-RA [PREDICTED: Apis mellifera similar to Ferritin 1 heavy chain homologue CG2216-PE, isoform E (LOC551651), mRNA]	FBgn0015222	ferrous iron binding; ferric iron binding; oxidoreductase activity
M5	0.55608	0.63024	AM02275	BB160015B10G01.5 Bee Brain Normalized Library, BB16 Apis mellifera cDNA clone BB160015B10G01 5', mRNA sequence	-
M5	0.55608	0.62942	AM10786	GB18220-RA [PREDICTED: Apis mellifera hypothetical LOC412988 (LOC412988), partial mRNA]	FBgn0037256
M5	0.55608	0.62535	AM00870	DB745830 RIKEN full-length enriched honey bee cDNA library, head Apis mellifera cDNA clone BH10063E06 5', mRNA sequence	-
M5	0.55608	0.62437	AM08573	GB15991-RA	FBgn0038582	circadian rhythm
M5	0.55608	0.62413	AM06693	GB14091-RA [PREDICTED: Apis mellifera similar to CG17233-PA, isoform A (LOC409232), mRNA]	FBgn0036958
M5	0.55608	0.62336	AM00363	DB755242 RIKEN full-length enriched honey bee cDNA library, head Apis mellifera cDNA clone BH10001A12 3', mRNA sequence	-
M5	0.55608	0.62273	AM08862	GB16282-RA [PREDICTED: Apis mellifera similar to Microsomal signal peptidase 18 kDa subunit (SPase 18 kDa subunit) (SPC18) (Endopeptidase SP18) (SEC11-like 1) (LOC409397), mRNA]	FBgn0026567	peptidase activity; serine-type peptidase activity
M5	0.55608	0.62048	AM05572	GB12959-RA [PREDICTED: Apis mellifera similar to CG10189-PA (LOC727009), mRNA]	FBgn0032793
M5	0.55608	0.62043	AM08184	GB15600-RA [PREDICTED: Apis mellifera hypothetical protein LOC726410 (LOC726410), mRNA]	FBgn0010338
M5	0.55608	0.61996	AM07127	GB14529-RA [PREDICTED: Apis mellifera similar to Tyrosine-protein phosphatase non-receptor type 1 (Protein-tyrosine phosphatase 1B) (PTP-1B) (Protein-protein-tyrosine phosphatase HA2) (PTP-HA2), transcript variant 1 (LOC408900), mRNA]	FBgn0003138
M5	0.55608	0.61911	AM12565	GB20018-RA [PREDICTED: Apis mellifera similar to eukaryotic release factor 1 CG5605-PA, isoform A (LOC725555), mRNA]	FBgn0036974	translation termination factor activity; translation release factor activity; translation release factor activity, codon specific
M5	0.55608	0.61678	AM01416	NW_001253388.1 SET: UI_EST BI506411; Apis mellifera linkage group 5 genomic contig, reference assembly (based on Amel_4.0 Group5.30)	-
M5	0.55608	0.61601	AM01609	BB170008B20D07.5 Bee Brain Normalized/Subtracted Library, BB17 Apis mellifera cDNA clone BB170008B20D07 5', mRNA sequence	-
M5	0.55608	0.61522	AM01951	DB768653 RIKEN full-length enriched honey bee cDNA library, head Apis mellifera cDNA clone BH10049B22 3', mRNA sequence	-
M5	0.55608	0.61514	AM12088	GB19536-RA [PREDICTED: Apis mellifera similar to CG9117-PA (LOC726427), partial mRNA]	FBgn0031766	hydrolase activity
M5	0.55608	0.61472	AM12226	GB19678-RA	FBgn0035907	glutathione transferase activity; glutathione dehydrogenase (ascorbate) activity; transferase activity, transferring sulfur-containing groups; pyrimidodiazepine synthase activity
M5	0.55608	0.61467	AM05951	GB13347-RA [PREDICTED: Apis mellifera similar to Mtr3 (mRNA transport regulator 3)-homolog, transcript variant 1 (LOC551097), mRNA]	FBgn0036916	3'-5'-exoribonuclease activity; RNA binding
M5	0.55608	0.61359	AM05725	GB13117-RA [PREDICTED: Apis mellifera similar to Elongin C CG9291-PB, isoform B, transcript variant 2 (LOC409140), mRNA]	FBgn0023211	transcription elongation regulator activity; protein binding
M5	0.55608	0.61250	AM02048	NW_001253002.1 SET: UI_EST BI512657; Apis mellifera linkage group 11 genomic contig, reference assembly (based on Amel_4.0 Group11.17)	-
M5	0.55608	0.61238	AM02250	BB160014B20F05.5 Bee Brain Normalized Library, BB16 Apis mellifera cDNA clone BB160014B20F05 5', mRNA sequence	-
M5	0.55608	0.61236	AM04099	GB11478-RA [PREDICTED: Apis mellifera hypothetical protein LOC724130 (LOC724130), mRNA]	FBgn0004656
M5	0.55608	0.61168	AM11056	GB18494-RA [PREDICTED: Apis mellifera similar to Henna CG7399-PB, isoform B, transcript variant 1 (LOC408622), mRNA]	FBgn0001208	phenylalanine 4-monooxygenase activity; tryptophan 5-monooxygenase activity; amino acid binding; iron ion binding
M5	0.55608	0.61086	AM00603	DB765443 RIKEN full-length enriched honey bee cDNA library, head Apis mellifera cDNA clone BH10037K14 3', mRNA sequence	-
M5	0.55608	0.60994	AM01249	BB170015B10E06.5 Bee Brain Normalized/Subtracted Library, BB17 Apis mellifera cDNA clone BB170015B10E06 5', mRNA sequence	-
M5	0.55608	0.60720	AM01379	BB170019A20D10.5 Bee Brain Normalized/Subtracted Library, BB17 Apis mellifera cDNA clone BB170019A20D10 5', mRNA sequence	-
M5	0.55608	0.60518	AM01826	GB17328-RA [Apis mellifera putative transcription factor mblk-1 (Mblk-1), mRNA]	FBgn0013948
M5	0.55608	0.60348	AM03474	GB10849-RA	-
M5	0.55608	0.60284	AM01037	BB170008A20F12.5 Bee Brain Normalized/Subtracted Library, BB17 Apis mellifera cDNA clone BB170008A20F12 5', mRNA sequence	-
M5	0.55608	0.60244	AM04124	GB11504-RA [PREDICTED: Apis mellifera similar to disulfide isomerase (LOC726649), mRNA]	FBgn0034050
M5	0.55608	0.60151	AM07768	GB30316-RA [PREDICTED: Apis mellifera hypothetical LOC409187 (LOC409187), mRNA]	FBgn0039800	mesoderm development
M5	0.55608	0.60150	AM10970	GB18407-RA	FBgn0005596	DNA binding
M5	0.55608	0.60030	AM11290	GB18729-RA [PREDICTED: Apis mellifera similar to Vha100-1 CG1709-PE, isoform E (LOC412651), partial mRNA]	FBgn0028671	hydrogen-exporting ATPase activity, phosphorylative mechanism; calmodulin binding
M5	0.55608	0.59936	AM10363	GB17791-RA [PREDICTED: Apis mellifera similar to CG4646-PA (LOC724996), mRNA]	FBgn0033810
M5	0.55608	0.59932	AM02181	BB160013B10G05.5 Bee Brain Normalized Library, BB16 Apis mellifera cDNA clone BB160013B10G05 5', mRNA sequence	-
M5	0.55608	0.59847	AM01216	BB170013B10G12.5 Bee Brain Normalized/Subtracted Library, BB17 Apis mellifera cDNA clone BB170013B10G12 5', mRNA sequence	-
M5	0.55608	0.59846	AM11611	GB19056-RA [PREDICTED: Apis mellifera similar to Protein lethal(2)essential for life (Protein Efl21) (LOC724231), mRNA]	FBgn0011296	embryonic development; response to heat
M5	0.55608	0.59726	AM07717	GB30088-RA [PREDICTED: Apis mellifera similar to CG17119-PA, isoform A (LOC411429), mRNA]	FBgn0039045	L-cystine transmembrane transporter activity; amino acid transmembrane transporter activity
M5	0.55608	0.59651	AM00002	GB30369-RA [PREDICTED: Apis mellifera hypothetical LOC413721 (LOC413721), mRNA]	FBgn0029807
M5	0.55608	0.59551	AM11512	GB18956-RA [PREDICTED: Apis mellifera similar to spinster CG8428-PD, isoform D, transcript variant 1 (LOC413089), mRNA]	FBgn0004571
M5	0.55608	0.59480	AM06196	GB13596-RA [PREDICTED: Apis mellifera similar to ATP synthase- CG11154-PA, isoform A (LOC551766), mRNA]	FBgn0010217	hydrogen-exporting ATPase activity, phosphorylative mechanism; proton-transporting ATPase activity, rotational mechanism; hydrogen ion transporting ATP synthase activity, rotational mechanism; nucleotide binding
M5	0.55608	0.59479	AM02207	BB160014A10A01.5 Bee Brain Normalized Library, BB16 Apis mellifera cDNA clone BB160014A10A01 5', mRNA sequence	-
M5	0.55608	0.59217	AM12624	GB20076-RA [PREDICTED: Apis mellifera similar to coronin, actin binding protein, 2B (LOC409316), mRNA]	FBgn0033109	actin binding; hydrolase activity, acting on carbon-nitrogen (but not peptide) bonds, in linear amidines; metal ion binding
M5	0.55608	0.59118	AM05121	GB12504-RA [PREDICTED: Apis mellifera similar to casein kinase 2 beta (LOC551655), mRNA]	FBgn0000259	protein kinase CK2 regulator activity; protein kinase activity; protein serine/threonine kinase activity
M5	0.55608	0.59087	AM08044	GB15457-RA [PREDICTED: Apis mellifera similar to Thioredoxin-like CG5495-PA, transcript variant 1 (LOC550734), mRNA]	FBgn0035631	disulfide oxidoreductase activity
M5	0.55608	0.59073	AM03498	GB10873-RA [PREDICTED: Apis mellifera similar to bip2 CG2009-PA (LOC725906), partial mRNA]	FBgn0026262	general RNA polymerase II transcription factor activity; protein binding; zinc ion binding
M5	0.55608	0.59070	AM05614	GB13003-RA [PREDICTED: Apis mellifera similar to Polyadenylate-binding protein 2 (Poly(A)-binding protein 2) (PolyA binding protein II) (PABII) (Polyadenylate-binding nuclear protein 1) (Nuclear poly(A)-binding protein 1) (LOC409558), mRNA]	FBgn0005648	poly(A) binding; mRNA binding; RNA binding; nucleotide binding
M5	0.55608	0.59021	AM03086	GB10458-RA [PREDICTED: Apis mellifera similar to zinc finger protein 569 (LOC724938), mRNA]	FBgn0005630	specific RNA polymerase II transcription factor activity; transcription activator activity; protein binding; RNA polymerase II transcription factor activity; zinc ion binding; motor activity; structural molecule activity
M5	0.55608	0.59008	AM00767	DB744306 RIKEN full-length enriched honey bee cDNA library, head Apis mellifera cDNA clone BH10058B14 5', mRNA sequence	-
M5	0.55608	0.58719	AM03737	GB11113-RA [PREDICTED: Apis mellifera similar to CG7530-PA, isoform A (LOC408805), mRNA]	FBgn0038256
M5	0.55608	0.58498	AM11266	GB18705-RA [PREDICTED: Apis mellifera similar to Henna CG7399-PB, isoform B, transcript variant 2 (LOC408622), mRNA]	FBgn0001208	phenylalanine 4-monooxygenase activity; tryptophan 5-monooxygenase activity; amino acid binding; iron ion binding
M5	0.55608	0.58471	AM00970	DB779781 RIKEN full-length enriched honey bee cDNA library, head Apis mellifera cDNA clone BH10088N19 3', mRNA sequence	-
M5	0.55608	0.58384	AM02761	GB10133-RA [PREDICTED: Apis mellifera CuZn superoxide dismutase, transcript variant 1 (Sod1), mRNA]	FBgn0003462	superoxide dismutase activity; antioxidant activity; metal ion binding
M5	0.55608	0.58342	AM01762	BB170026B10F11.5 Bee Brain Normalized/Subtracted Library, BB17 Apis mellifera cDNA clone BB170026B10F11 5', mRNA sequence	-
M5	0.55608	0.58285	AM02088	NM_001040230.1 [Apis mellifera acetylcholinesterase (Ache), mRNA]	FBgn0000024
M5	0.55608	0.58202	AM02417	BB160019B10G08.5 Bee Brain Normalized Library, BB16 Apis mellifera cDNA clone BB160019B10G08 5', mRNA sequence	-
M5	0.55608	0.58037	AM12853	GB17056-RA [PREDICTED: Apis mellifera similar to Cyclophilin 1 CG9916-PA (LOC409890), mRNA]	FBgn0004432
M5	0.55608	0.57851	AM02219	BB160014A10H12.5 Bee Brain Normalized Library, BB16 Apis mellifera cDNA clone BB160014A10H12 5', mRNA sequence	-
M5	0.55608	0.57714	AM05322	GB12707-RA [PREDICTED: Apis mellifera similar to CG11148-PA, isoform A, transcript variant 1 (LOC410003), mRNA]	FBgn0039936
M5	0.55608	0.57696	AM01411	BB170022B10E08.5 Bee Brain Normalized/Subtracted Library, BB17 Apis mellifera cDNA clone BB170022B10E08 5', mRNA sequence	-
M5	0.55608	0.57695	AM06813	GB14214-RA [PREDICTED: Apis mellifera similar to CG10277-PA, isoform A (LOC408283), mRNA]	FBgn0030940
M5	0.55608	0.57606	AM02597	XM_624734.2 [PREDICTED: Apis mellifera similar to CG12139-PB (LOC552358), mRNA]	FBgn0035111
M5	0.55608	0.57576	AM01664	BB170006A10E02.5 Bee Brain Normalized/Subtracted Library, BB17 Apis mellifera cDNA clone BB170006A10E02 5', mRNA sequence	-
M5	0.55608	0.57532	AM02057	BB160010A10C09.5 Bee Brain Normalized Library, BB16 Apis mellifera cDNA clone BB160010A10C09 5', mRNA sequence	-
M5	0.55608	0.57511	AM01464	BB170028A20C12.5 Bee Brain Normalized/Subtracted Library, BB17 Apis mellifera cDNA clone BB170028A20C12 5', mRNA sequence	-
M5	0.55608	0.57465	AM07596	GB15005-RA [PREDICTED: Apis mellifera similar to Serine palmitoyltransferase subunit I CG4016-PA, isoform A (LOC552392), mRNA]	FBgn0033800
M5	0.55608	0.56957	AM00885	DB761714 RIKEN full-length enriched honey bee cDNA library, head Apis mellifera cDNA clone BH10024L17 3', mRNA sequence	-
M5	0.55608	0.56884	AM01978	BB160008A10C02.5 Bee Brain Normalized Library, BB16 Apis mellifera cDNA clone BB160008A10C02 5', mRNA sequence	-
M5	0.55608	0.56860	AM05975	GB13372-RA [PREDICTED: Apis mellifera similar to CG5976-PB, isoform B (LOC411943), mRNA]	FBgn0036999	glutaminyl-peptide cyclotransferase activity; peptidase activity
M5	0.55608	0.56830	AM11766	GB19212-RA	FBgn0050108
M5	0.55608	0.56648	AM02147	BB160012B20F05.5 Bee Brain Normalized Library, BB16 Apis mellifera cDNA clone BB160012B20F05 5', mRNA sequence	-
M5	0.55608	0.56603	AM07618	GB15027-RA [PREDICTED: Apis mellifera similar to Homeobox protein Nkx-2.2 (Homeobox protein NK-2 homolog B) (LOC725671), mRNA]	FBgn0003986	transcription factor activity; transcription regulator activity; transcription factor binding; sequence-specific DNA binding
M5	0.55608	0.56505	AM11997	GB19446-RA [PREDICTED: Apis mellifera similar to CG5047-PA (LOC410339), mRNA]	FBgn0037008	mitochondrial translation; transcription from mitochondrial promoter; mitochondrial DNA replication
M5	0.55608	0.56458	AM10601	GB18028-RA	FBgn0031066	cytochrome-c oxidase activity
M5	0.55608	0.56407	AM05215	GB12599-RA	-
M5	0.55608	0.56382	AM01520	BB170006B10B09.5 Bee Brain Normalized/Subtracted Library, BB17 Apis mellifera cDNA clone BB170006B10B09 5', mRNA sequence	-
M5	0.55608	0.56345	AM04481	GB11862-RA [PREDICTED: Apis mellifera hypothetical protein LOC726175 (LOC726175), mRNA]	FBgn0032400	response to oxidative stress
M5	0.55608	0.56343	AM00068	NW_001253101.1 SET: miRNA LC_3; Apis mellifera linkage group 14 genomic contig, reference assembly (based on Amel_4.0 Group14.23)	-
M5	0.55608	0.56330	AM01881	BB160004B20H07.5 Bee Brain Normalized Library, BB16 Apis mellifera cDNA clone BB160004B20H07 5', mRNA sequence	-
M5	0.55608	0.56207	AM07779	GB15190-RA [PREDICTED: Apis mellifera similar to CG9809-PA, isoform A (LOC727127), mRNA]	FBgn0037248	mRNA binding; nucleic acid binding; nucleotide binding
M5	0.55608	0.56157	AM07960	GB15372-RA [PREDICTED: Apis mellifera similar to signal recognition particle 14kDa (homologous Alu RNA binding protein) (LOC552323), mRNA]	FBgn0038808	mRNA binding; endoplasmic reticulum signal peptide binding; protein binding; 7S RNA binding
M5	0.55608	0.56152	AM02435	BB160020A10F08.5 Bee Brain Normalized Library, BB16 Apis mellifera cDNA clone BB160020A10F08 5', mRNA sequence	-
M5	0.55608	0.56149	AM01291	NW_001262098.1 SET: UI_EST BI505214; Apis mellifera genomic contig, reference assembly (based on Amel_4.0 GroupUn.8612)	-
M5	0.55608	0.56147	AM12359	GB19812-RA [PREDICTED: Apis mellifera similar to DEAD (Asp-Glu-Ala-Asp) box polypeptide 55 (LOC552423), mRNA]	FBgn0037561	ATP-dependent RNA helicase activity; ATP binding; nucleic acid binding
M5	0.55608	0.56136	AM12109	GB19557-RA	FBgn0033194	protein targeting to vacuole
M5	0.55608	0.56127	AM05654	GB13044-RA [PREDICTED: Apis mellifera similar to Hypothetical UPF0195 protein CG7949 (LOC552791), mRNA]	FBgn0036107
M5	0.55608	0.55953	AM00522	DB761724 RIKEN full-length enriched honey bee cDNA library, head Apis mellifera cDNA clone BH10024M04 3', mRNA sequence	-
M5	0.55608	0.55852	AM01646	BB170009B10G06.5 Bee Brain Normalized/Subtracted Library, BB17 Apis mellifera cDNA clone BB170009B10G06 5', mRNA sequence	-
M5	0.55608	0.55808	AM01794	BB170011B20E12.5 Bee Brain Normalized/Subtracted Library, BB17 Apis mellifera cDNA clone BB170011B20E12 5', mRNA sequence	-
M5	0.55608	0.55738	AM02367	BB160017B20B01.5 Bee Brain Normalized Library, BB16 Apis mellifera cDNA clone BB160017B20B01 5', mRNA sequence	-
M5	0.55608	0.55448	AM01767	BB170024A20B04.5 Bee Brain Normalized/Subtracted Library, BB17 Apis mellifera cDNA clone BB170024A20B04 5', mRNA sequence	-
M5	0.55608	0.55435	AM11890	GB19337-RA [PREDICTED: Apis mellifera similar to mitochondrial ribosomal protein L50 CG8612-PA (LOC724516), mRNA]	FBgn0028648	structural constituent of ribosome
M5	0.55608	0.55375	AM12499	GB19952-RA [PREDICTED: Apis mellifera similar to DnaJ (Hsp40) homolog, subfamily C, member 7, transcript variant 1 (LOC410037), mRNA]	FBgn0032586	heat shock protein binding
M5	0.55608	0.55301	AM02232	DB765701 RIKEN full-length enriched honey bee cDNA library, head Apis mellifera cDNA clone BH10038K07 3', mRNA sequence	-
M5	0.55608	0.55255	AM01581	BB170001A20F12.5 Bee Brain Normalized/Subtracted Library, BB17 Apis mellifera cDNA clone BB170001A20F12 5', mRNA sequence	-
M5	0.55608	0.55178	AM12704	GB16422-RA [PREDICTED: Apis mellifera similar to hopscotch CG1594-PA (LOC726002), mRNA]	FBgn0004864	Janus kinase activity; protein tyrosine kinase activity; non-membrane spanning protein tyrosine kinase activity; ATP binding; protein binding
M5	0.55608	0.54936	AM06045	GB13441-RA [PREDICTED: Apis mellifera similar to O-glycosyltransferase CG10392-PB, isoform B (LOC551425), mRNA]	FBgn0040295	transferase activity, transferring glycosyl groups; binding
M5	0.55608	0.54745	AM12282	GB19735-RA [PREDICTED: Apis mellifera similar to Epididymal secretory protein E1 precursor (Niemann-Pick disease type C2 protein) (hE1) (LOC551922), mRNA]	FBgn0031381
M5	0.55608	0.54549	AM11938	GB19385-RA [PREDICTED: Apis mellifera similar to Suv4-20 CG13363-PA, transcript variant 1 (LOC411906), mRNA]	FBgn0025639	histone methyltransferase activity (H4-K20 specific)
M5	0.55608	0.54348	AM01127	BB170019A20D05.5 Bee Brain Normalized/Subtracted Library, BB17 Apis mellifera cDNA clone BB170019A20D05 5', mRNA sequence	-
M5	0.55608	0.54323	AM00167	GB15141-RA Dscam exon 10.10	FBgn0033159	axon guidance receptor activity; bacterial binding; protein binding; protein homodimerization activity
M5	0.55608	0.54302	AM10908	GB18344-RA [PREDICTED: Apis mellifera hypothetical protein LOC726543 (LOC726543), mRNA]	FBgn0037636
M5	0.55608	0.54227	AM12745	GB30400-RA	-
M5	0.55608	0.54159	AM04968	GB12350-RA [PREDICTED: Apis mellifera similar to CG7550-PA (LOC724666), mRNA]	FBgn0035839
M5	0.55608	0.54133	AM12034	GB19482-RA [PREDICTED: Apis mellifera similar to CG1379-PA (LOC410535), mRNA]	FBgn0083981	transcription factor activity; ATP binding
M5	0.55608	0.54115	AM05439	GB12824-RA [PREDICTED: Apis mellifera similar to putative aminopeptidase Fxna (LOC411731), mRNA]	FBgn0034438	peptidase activity
M5	0.55608	0.54113	AM01548	XM_391841.3 [PREDICTED: Apis mellifera similar to 14-3-3 CG17870-PC, isoform C, transcript variant 1 (LOC408289), mRNA]	FBgn0004907
M5	0.55608	0.53938	AM02828	XM_395005.3 [PREDICTED: Apis mellifera similar to germ cell-expressed bHLH-PAS CG6211-PA (LOC411534), mRNA]	FBgn0030627	transcription factor activity; signal transducer activity
M5	0.55608	0.53859	AM03499	GB30585-RA_2 [PREDICTED: Apis mellifera hypothetical LOC409953, transcript variant 1 (LOC409953), mRNA]	FBgn0030940
M5	0.55608	0.53808	AM05428	GB12813-RA [PREDICTED: Apis mellifera hypothetical protein LOC725224 (LOC725224), mRNA]	FBgn0037028	guanylate cyclase activity
M5	0.55608	0.53704	AM01895	BB160005A20G08.5 Bee Brain Normalized Library, BB16 Apis mellifera cDNA clone BB160005A20G08 5', mRNA sequence	-
M5	0.55608	0.53470	AM01054	NW_001253358.1 Apis mellifera linkage group 4 genomic contig, reference assembly (based on Amel_4.0 Group4.27)	-
M5	0.55608	0.53451	AM10477	GB17906-RA [PREDICTED: Apis mellifera similar to Chloride intracellular channel CG10997-PA (LOC408481), mRNA]	FBgn0030529	chloride channel activity; calcium ion binding; lipid binding
M5	0.55608	0.53344	AM09179	GB16601-RA [PREDICTED: Apis mellifera similar to toutatis CG10897-PA, isoform A (LOC551071), mRNA]	FBgn0033636	chromatin binding; hydrolase activity, acting on acid anhydrides, catalyzing transmembrane movement of substances; DNA binding; protein binding; phosphopantetheine binding; zinc ion binding
M5	0.55608	0.53326	AM00708	DB769093 RIKEN full-length enriched honey bee cDNA library, head Apis mellifera cDNA clone BH10050L07 3', mRNA sequence	-
M5	0.55608	0.53172	AM06717	GB14117-RA [PREDICTED: Apis mellifera similar to PHD finger protein 22 (LOC409806), mRNA]	FBgn0039459	protein binding; zinc ion binding
M5	0.55608	0.53129	AM00085	NW_001253271.1 SET: miRNA ame-mir-210; Apis mellifera linkage group 2 genomic contig, reference assembly (based on Amel_4.0 Group2.38)	-
M5	0.55608	0.53105	AM00600	DB738370 RIKEN full-length enriched honey bee cDNA library, head Apis mellifera cDNA clone BH10037H12 5', mRNA sequence	-
M5	0.55608	0.53006	AM00557	DB763094 RIKEN full-length enriched honey bee cDNA library, head Apis mellifera cDNA clone BH10029G21 3', mRNA sequence	-
M5	0.55608	0.52961	AM00722	DB769462 RIKEN full-length enriched honey bee cDNA library, head Apis mellifera cDNA clone BH10052A04 3', mRNA sequence	-
M5	0.55608	0.52829	AM04723	GB13689-RA [PREDICTED: Apis mellifera similar to Der1-like domain family, member 1 (LOC727262), mRNA]	FBgn0028327
M5	0.55608	0.52746	AM07707	GB15117-RA [PREDICTED: Apis mellifera similar to Choline O-acetyltransferase (CHOACTase) (Choline acetylase) (Acetyl-CoA) (ChAT) (LOC408934), partial mRNA]	FBgn0000303	choline O-acetyltransferase activity
M5	0.55608	0.52720	AM02082	BB160010B10B09.5 Bee Brain Normalized Library, BB16 Apis mellifera cDNA clone BB160010B10B09 5', mRNA sequence	-
M5	0.55608	0.52686	AM01821	DB777476 RIKEN full-length enriched honey bee cDNA library, head Apis mellifera cDNA clone BH10079N21 3', mRNA sequence	-
M5	0.55608	0.52673	AM07463	GB14869-RA [PREDICTED: Apis mellifera similar to CG6665-PA, isoform A (LOC552842), mRNA]	FBgn0022338	deoxynucleoside kinase activity; thymidine kinase activity; ATP binding; phosphotransferase activity, alcohol group as acceptor
M5	0.55608	0.52545	AM02542	BB160007B10E08.5 Bee Brain Normalized Library, BB16 Apis mellifera cDNA clone BB160007B10E08 5', mRNA sequence	-
M5	0.55608	0.52520	AM00395	DB729986 RIKEN full-length enriched honey bee cDNA library, head Apis mellifera cDNA clone BH10005O14 5', mRNA sequence	-
M5	0.55608	0.52352	AM09389	GB16812-RA [PREDICTED: Apis mellifera similar to smt3 CG4494-PA, transcript variant 1 (LOC550834), mRNA]	FBgn0026170
M5	0.55608	0.52327	AM01945	BB160007A20C01.5 Bee Brain Normalized Library, BB16 Apis mellifera cDNA clone BB160007A20C01 5', mRNA sequence	-
M5	0.55608	0.52316	AM02943	GB10313-RA [PREDICTED: Apis mellifera similar to forkhead box P2 (LOC408423), mRNA]	FBgn0037735	transcription factor activity; zinc ion binding; sequence-specific DNA binding
M5	0.55608	0.52243	AM01152	BB170026A20F12.5 Bee Brain Normalized/Subtracted Library, BB17 Apis mellifera cDNA clone BB170026A20F12 5', mRNA sequence	-
M5	0.55608	0.52187	AM12635	GB20087-RA [PREDICTED: Apis mellifera similar to CG17218-PA, isoform A (LOC726268), mRNA]	FBgn0032421
M5	0.55608	0.52131	AM11805	GB19251-RA [PREDICTED: Apis mellifera similar to M-phase inducer phosphatase (Protein string) (Cdc25-like protein) (LOC726510), mRNA]	FBgn0002673	protein tyrosine phosphatase activity; protein tyrosine/serine/threonine phosphatase activity; non-membrane spanning protein tyrosine phosphatase activity
M5	0.55608	0.52116	AM03648	GB11024-RA [PREDICTED: Apis mellifera similar to CG11030-PA (LOC552729), mRNA]	FBgn0031736
M5	0.55608	0.52100	AM09731	GB17156-RA [PREDICTED: Apis mellifera similar to CG17397-PA (LOC412578), mRNA]	FBgn0040020
M5	0.55608	0.52089	AM09714	GB17139-RA [PREDICTED: Apis mellifera similar to CG2611-PA (LOC724630), mRNA]	FBgn0032871
M5	0.55608	0.51946	AM09304	GB16725-RA [PREDICTED: Apis mellifera similar to coiled-coil domain containing 58 (LOC725961), mRNA]	FBgn0036909
M5	0.55608	0.51896	AM11377	GB18819-RA [Apis mellifera antennal-specific protein 3c precursor (Asp3c), mRNA]	FBgn0011695	response to virus; metamorphosis
M5	0.55608	0.51798	AM01323	DB779977 RIKEN full-length enriched honey bee cDNA library, head Apis mellifera cDNA clone BH10089I19 3', mRNA sequence	-
M5	0.55608	0.51674	AM02131	BB160011B20H01.5 Bee Brain Normalized Library, BB16 Apis mellifera cDNA clone BB160011B20H01 5', mRNA sequence	-
M5	0.55608	0.51611	AM02817	GB10190-RA [PREDICTED: Apis mellifera similar to Cyclin T CG6292-PB, isoform B, transcript variant 1 (LOC410174), mRNA]	FBgn0025455
M5	0.55608	0.51550	AM07132	GB14533-RA [PREDICTED: Apis mellifera doublesex (Dsx), mRNA]	FBgn0004595	DNA binding; specific transcriptional repressor activity; transcription factor activity; transcription regulator activity
M5	0.55608	0.51479	AM11626	GB19071-RA [PREDICTED: Apis mellifera similar to CG2269-PA, isoform A (LOC409634), mRNA]	FBgn0033484
M5	0.55608	0.51456	AM02433	BB170008B10E08.5 Bee Brain Normalized/Subtracted Library, BB17 Apis mellifera cDNA clone BB170008B10E08 5', mRNA sequence	-
M5	0.55608	0.51378	AM05591	GB12980-RA [PREDICTED: Apis mellifera similar to lethal (2) k14708 CG9006-PA (LOC725296), mRNA]	FBgn0021848
M5	0.55608	0.51353	AM00836	XM_001119890.1 [PREDICTED: Apis mellifera hypothetical protein LOC724278 (LOC724278), mRNA]	-
M5	0.55608	0.51337	AM12278	GB19731-RA [PREDICTED: Apis mellifera similar to peroxin 5 isoform 2 (LOC413880), mRNA]	FBgn0023516	peroxisome targeting sequence binding
M5	0.55608	0.51317	AM01031	BB170002B20G07.5 Bee Brain Normalized/Subtracted Library, BB17 Apis mellifera cDNA clone BB170002B20G07 5', mRNA sequence	-
M5	0.55608	0.51253	AM08441	GB15859-RA [PREDICTED: Apis mellifera similar to CG7338-PA (LOC551781), mRNA]	FBgn0037073	ribosome biogenesis
M5	0.55608	0.51141	AM08202	GB15618-RA [PREDICTED: Apis mellifera similar to DNApol- CG7143-PA (LOC726583), mRNA]	FBgn0037141	DNA-directed DNA polymerase activity; damaged DNA binding
M5	0.55608	0.51131	AM10995	GB18432-RA [PREDICTED: Apis mellifera similar to CG13623-PA (LOC724467), mRNA]	FBgn0039205	iron-sulfur cluster binding; structural molecule activity
M5	0.55608	0.51075	AM09863	GB17288-RA [PREDICTED: Apis mellifera similar to CG32626-PA, isoform A (LOC409444), mRNA]	FBgn0052626
M5	0.55608	0.51012	AM01814	BB170024A20E02.5 Bee Brain Normalized/Subtracted Library, BB17 Apis mellifera cDNA clone BB170024A20E02 5', mRNA sequence	-
M5	0.55608	0.50930	AM05171	GB12556-RA [PREDICTED: Apis mellifera similar to Ras-like protein 1 (LOC410812), mRNA]	FBgn0003205	GTPase activity; GDP binding; GTP binding
M5	0.55608	0.50894	AM03657	GB11033-RA [PREDICTED: Apis mellifera similar to Glycine receptor CG7446-PA, transcript variant 1 (LOC413803), mRNA]	FBgn0030707
M5	0.55608	0.50888	AM08278	GB15695-RA [PREDICTED: Apis mellifera similar to CG6013-PA (LOC410897), mRNA]	FBgn0038675
M5	0.55608	0.50882	AM10436	GB17865-RA [PREDICTED: Apis mellifera similar to CG5934-PA (LOC409706), mRNA]	FBgn0039505
M5	0.55608	0.50642	AM09942	GB17369-RA [PREDICTED: Apis mellifera similar to Ecdysone-inducible gene L2 CG15009-PB, isoform B (LOC409512), partial mRNA]	FBgn0001257	cell adhesion
M5	0.55608	0.50404	AM10182	GB17609-RA [PREDICTED: Apis mellifera similar to CG5037-PA (LOC409103), mRNA]	FBgn0032222	protoheme IX farnesyltransferase activity
M5	0.55608	0.50301	AM07582	GB14991-RA [PREDICTED: Apis mellifera similar to CG9047-PA, isoform A (LOC552749), mRNA]	FBgn0035075
M5	0.55608	0.50030	AM10316	GB17743-RA [PREDICTED: Apis mellifera similar to Centrosomal protein 190kD CG6384-PA, isoform A (LOC724841), mRNA]	FBgn0000283	microtubule binding; zinc ion binding
M5	0.55608	0.49754	AM04300	GB11680-RA	-
M5	0.55608	0.49471	AM12228	GB19680-RA [PREDICTED: Apis mellifera similar to CG3061-PA (LOC413120), mRNA]	FBgn0038195	unfolded protein binding; heat shock protein binding
M5	0.55608	0.49257	AM08267	XM_001121229.1 [PREDICTED: Apis mellifera similar to tube CG10520-PA (LOC725368), mRNA]	FBgn0003882	protein domain specific binding
M5	0.55608	0.49234	AM00160	GB11871-RA Dscam exon 10.3	FBgn0033159	axon guidance receptor activity; bacterial binding; protein binding; protein homodimerization activity
M5	0.55608	0.49168	AM04595	GB11978-RA [PREDICTED: Apis mellifera similar to visgun CG16707-PC, isoform C (LOC408717), mRNA]	FBgn0045823	learning or memory; olfactory learning; regulation of cell proliferation
M5	0.55608	0.48783	AM09064	GB16485-RA [PREDICTED: Apis mellifera similar to ATP synthase D chain, mitochondrial (LOC410557), mRNA]	FBgn0016120	hydrogen-exporting ATPase activity, phosphorylative mechanism
M5	0.55608	0.48602	AM03353	GB10728-RA [PREDICTED: Apis mellifera similar to CG4813-PA (LOC725092), mRNA]	FBgn0039013	protein binding; zinc ion binding
M5	0.55608	0.48580	AM01098	XM_624401.2 [PREDICTED: Apis mellifera similar to igloo CG18285-PA, isoform A (LOC552020), mRNA]	FBgn0036290	aldehyde reductase activity
M5	0.55608	0.48529	AM03900	GB11277-RA [PREDICTED: Apis mellifera similar to CG12304-PB, isoform B (LOC409404), mRNA]	FBgn0036515
M5	0.55608	0.48507	AM04033	GB11412-RA [PREDICTED: Apis mellifera similar to CG1443-PA, transcript variant 1 (LOC411983), mRNA]	FBgn0039620	catalytic activity; binding
M5	0.55608	0.48501	AM01647	BB170013A20G10.5 Bee Brain Normalized/Subtracted Library, BB17 Apis mellifera cDNA clone BB170013A20G10 5', mRNA sequence	-
M5	0.55608	0.48448	AM04984	GB12366-RA [PREDICTED: Apis mellifera similar to CG7065-PA (LOC551475), mRNA]	FBgn0030091
M5	0.55608	0.48430	AM01035	XM_397506.3 [PREDICTED: Apis mellifera similar to CG8861-PA, transcript variant 1 (LOC408547), mRNA]	FBgn0037676
M5	0.55608	0.48289	AM06930	GB14330-RA [PREDICTED: Apis mellifera similar to neuromusculin CG8779-PA, transcript variant 1 (LOC412893), mRNA]	FBgn0005629	cell adhesion
M5	0.55608	0.48034	AM07024	GB14426-RA [PREDICTED: Apis mellifera similar to CG4398-PA (LOC727243), partial mRNA]	FBgn0034131
M5	0.55608	0.47881	AM04077	GB11456-RA [PREDICTED: Apis mellifera similar to cellular repressor of E1A-stimulated genes (LOC551913), mRNA]	FBgn0025456	protein binding; transcription repressor activity
M5	0.55608	0.47691	AM04207	GB11587-RA [PREDICTED: Apis mellifera similar to proteasome (prosome, macropain) 26S subunit, non-ATPase, 2 (LOC409475), mRNA]	FBgn0028695	endopeptidase activity; enzyme regulator activity; binding
M5	0.55608	0.47668	AM02166	BB160013A20G05.5 Bee Brain Normalized Library, BB16 Apis mellifera cDNA clone BB160013A20G05 5', mRNA sequence	-
M5	0.55608	0.47630	AM10783	GB18217-RA [PREDICTED: Apis mellifera similar to CG3192-PA, isoform A (LOC551660), mRNA]	FBgn0029888	NADH dehydrogenase (ubiquinone) activity; NADH dehydrogenase activity
M5	0.55608	0.47565	AM12774	GB10498-RA [PREDICTED: Apis mellifera similar to Peroxiredoxin 2540 CG11765-PA (LOC551975), mRNA]	FBgn0033518	antioxidant activity; peroxidase activity; glutathione peroxidase activity; thioredoxin peroxidase activity
M5	0.55608	0.47433	AM09167	GB16588-RA [PREDICTED: Apis mellifera similar to wunen CG8804-PA, isoform A (LOC724942), partial mRNA]	FBgn0016078	phosphatase activity; phosphatidate phosphatase activity; protein homodimerization activity
M5	0.55608	0.47388	AM04530	GB11913-RA [PREDICTED: Apis mellifera hypothetical protein LOC727458 (LOC727458), partial mRNA]	FBgn0026262	general RNA polymerase II transcription factor activity; protein binding; zinc ion binding
M5	0.55608	0.47384	AM12456	GB19909-RA [PREDICTED: Apis mellifera similar to sec10 CG6159-PA (LOC552574), mRNA]	FBgn0027103	neurotransmitter secretion; synaptic vesicle docking during exocytosis; synaptic vesicle targeting; vesicle-mediated transport; exocytosis; vesicle docking
M5	0.55608	0.47204	AM09977	GB17404-RA [PREDICTED: Apis mellifera similar to lethal (2) 02045 CG11546-PA, isoform A (LOC552503), mRNA]	FBgn0010504	protein binding
M5	0.55608	0.47114	AM05111	GB12494-RA	FBgn0028878	nucleic acid binding; zinc ion binding
M5	0.55608	0.47092	AM12550	GB20003-RA [PREDICTED: Apis mellifera similar to Hemomucin CG3373-PA (LOC552536), mRNA]	FBgn0015737	mRNA binding; serine-type endopeptidase activity; receptor activity; strictosidine synthase activity
M5	0.55608	0.47075	AM03355	GB10730-RA [PREDICTED: Apis mellifera similar to encore CG10847-PB, isoform B (LOC408476), mRNA]	FBgn0004875	nucleic acid binding
M5	0.55608	0.46960	AM03625	GB11001-RA [PREDICTED: Apis mellifera similar to CG9849-PA (LOC408531), mRNA]	FBgn0034803	muscle cell fate determination
M5	0.55608	0.46843	AM00203	GB30258-RA	-
M5	0.55608	0.46686	AM12352	GB19805-RA [PREDICTED: Apis mellifera hypothetical LOC412416 (LOC412416), mRNA]	FBgn0016762
M5	0.55608	0.46431	AM12795	GB13255-RA [PREDICTED: Apis mellifera similar to Tetraspanin 66E CG4999-PA, isoform A, transcript variant 1 (LOC409511), mRNA]	FBgn0035936
M5	0.55608	0.46431	AM11163	GB18602-RA [PREDICTED: Apis mellifera similar to CG7582-PA (LOC409538), mRNA]	FBgn0039681
M5	0.55608	0.45923	AM08176	GB15592-RA [PREDICTED: Apis mellifera hypothetical LOC552131 (LOC552131), partial mRNA]	FBgn0032678
M5	0.55608	0.45886	AM00495	XM_001120025.1 [PREDICTED: Apis mellifera similar to RAB7, member RAS oncogene family (LOC724873), mRNA]	FBgn0015795
M5	0.55608	0.45807	AM02637	GB10008-RA [PREDICTED: Apis mellifera similar to CG6321-PA (LOC409721), mRNA]	FBgn0036117	transferase activity, transferring nitrogenous groups; pyridoxal phosphate binding
M5	0.55608	0.45601	AM01307	BB170027A10E07.5 Bee Brain Normalized/Subtracted Library, BB17 Apis mellifera cDNA clone BB170027A10E07 5', mRNA sequence	-
M5	0.55608	0.45485	AM09126	GB16547-RA	FBgn0038535
M5	0.55608	0.45212	AM09958	GB17385-RA [PREDICTED: Apis mellifera similar to CG8306-PA (LOC724504), partial mRNA]	FBgn0034142
M5	0.55608	0.45099	AM09329	GB16751-RA [PREDICTED: Apis mellifera similar to lethal (2) 06225 CG6105-PA (LOC726222), mRNA]	FBgn0010612	hydrogen-exporting ATPase activity, phosphorylative mechanism
M5	0.55608	0.44833	AM02393	NW_001253442.1 SET: UI_EST BI515408; Apis mellifera linkage group 6 genomic contig, reference assembly (based on Amel_4.0 Group6.51)	-
M5	0.55608	0.44751	AM10926	GB18362-RA [PREDICTED: Apis mellifera similar to Suppressor of variegation 2-10 CG8068-PI, isoform I (LOC551174), mRNA]	FBgn0003612	DNA binding; DEAD/H-box RNA helicase binding; zinc ion binding; nucleic acid binding
M5	0.55608	0.44718	AM10360	GB17788-RA [PREDICTED: Apis mellifera similar to forkhead box P2 (LOC408423), mRNA]	FBgn0000659
M5	0.55608	0.44681	AM02527	NW_001253893.1 SET: UI_EST BI516452; Apis mellifera genomic contig, reference assembly (based on Amel_4.0 GroupUn.700)	-
M5	0.55608	0.44674	AM00054	NW_001253310.1 SET: miRNA 2-25:Contig1504:156:230:+; Apis mellifera linkage group 3 genomic contig, reference assembly (based on Amel_4.0 Group3.18)	-
M5	0.55608	0.44407	AM00867	DB775009 RIKEN full-length enriched honey bee cDNA library, head Apis mellifera cDNA clone BH10071K15 3', mRNA sequence	-
M5	0.55608	0.43653	AM04313	GB11693-RA [PREDICTED: Apis mellifera similar to CG2224-PA (LOC724789), mRNA]	FBgn0039773
M5	0.55608	0.43631	AM04771	GB12150-RA [PREDICTED: Apis mellifera similar to Wiskott-Aldrich syndrome (eczema-thrombocytopenia) (LOC409218), mRNA]	FBgn0024273	actin binding; protein binding; small GTPase regulator activity
M5	0.55608	0.43505	AM01063	BB170013A20H02.5 Bee Brain Normalized/Subtracted Library, BB17 Apis mellifera cDNA clone BB170013A20H02 5', mRNA sequence	-
M5	0.55608	0.43159	AM09830	GB17255-RA [PREDICTED: Apis mellifera similar to lethal (1) G0230 CG2968-PA (LOC552682), mRNA]	FBgn0028342	hydrogen-exporting ATPase activity, phosphorylative mechanism; proton-transporting ATPase activity, rotational mechanism; hydrogen ion transporting ATP synthase activity, rotational mechanism
M5	0.55608	0.42482	AM08076	GB15491-RA	FBgn0037540	DNA binding; sequence-specific DNA binding; bent DNA binding
M5	0.55608	0.42013	AM11500	GB18944-RA [PREDICTED: Apis mellifera similar to CG13318-PA (LOC409204), mRNA]	FBgn0037627	serine-type endopeptidase activity
M5	0.55608	0.41607	AM01789	BB170021A10A02.5 Bee Brain Normalized/Subtracted Library, BB17 Apis mellifera cDNA clone BB170021A10A02 5', mRNA sequence	-
M5	0.55608	0.39719	AM10340	GB17767-RA	FBgn0050185
M5	0.55608	0.37521	AM01799	BB170005B10H06.5 Bee Brain Normalized/Subtracted Library, BB17 Apis mellifera cDNA clone BB170005B10H06 5', mRNA sequence	-
M5	0.55608	0.32866	AM10236	GB17662-RA [PREDICTED: Apis mellifera similar to CG15478-PA (LOC409293), mRNA]	FBgn0029955
M5	0.55608	0.28174	AM12385	GB19838-RA [PREDICTED: Apis mellifera similar to jing CG9403-PA, isoform A (LOC408661), mRNA]	FBgn0041145
M5	0.55608	0.26719	AM05149	GB12533-RA [PREDICTED: Apis mellifera similar to checkpoint suppressor 1 (LOC552820), mRNA]	FBgn0029504	transcription factor activity; sequence-specific DNA binding
M6	0.53732	0.64478	AM07886	GB15296-RA [PREDICTED: Apis mellifera similar to CG5989-PA (LOC727277), mRNA]	FBgn0017429
M6	0.53732	0.63881	AM10139	GB17567-RA [PREDICTED: Apis mellifera similar to zinc finger protein 617 (LOC409493), mRNA]	FBgn0025874	transcription factor activity; zinc ion binding
M6	0.53732	0.60423	AM08491	GB15910-RA [PREDICTED: Apis mellifera similar to CG5367-PA (LOC410801), mRNA]	FBgn0032228	cysteine-type endopeptidase activity
M6	0.53732	0.59317	AM09122	GB16543-RA [PREDICTED: Apis mellifera similar to CG5274-PA, isoform A (LOC409262), mRNA]	FBgn0036987
M6	0.53732	0.58828	AM12131	GB19579-RA	FBgn0031079	signal transduction
M6	0.53732	0.57026	AM12369	GB19822-RA [PREDICTED: Apis mellifera similar to halfway CG3095-PA (LOC412164), mRNA]	FBgn0001189	protein binding
M6	0.53732	0.56541	AM11587	GB19032-RA	FBgn0033994	methyltransferase activity; nucleic acid binding
M6	0.53732	0.54796	AM05296	GB12681-RA [PREDICTED: Apis mellifera similar to Aldehyde dehydrogenase type III CG11140-PI, isoform I (LOC411822), mRNA]	FBgn0010548	oxidoreductase activity, acting on the aldehyde or oxo group of donors, NAD or NADP as acceptor; aldehyde dehydrogenase [NAD(P)+] activity
M6	0.53732	0.54674	AM02206	BB160010B20F07.5 Bee Brain Normalized Library, BB16 Apis mellifera cDNA clone BB160010B20F07 5', mRNA sequence	-
M6	0.53732	0.54405	AM08257	GB15674-RA [PREDICTED: Apis mellifera similar to CG7556-PA (LOC552151), mRNA]	FBgn0030990	unfolded protein binding; DNA binding; heat shock protein binding
M6	0.53732	0.53968	AM07509	GB14918-RA [PREDICTED: Apis mellifera similar to CG11190-PA, transcript variant 1 (LOC410132), mRNA]	FBgn0030035	attachment of GPI anchor to protein
M6	0.53732	0.52285	AM00175	GB30504-RA [PREDICTED: Apis mellifera similar to CG17484-PA.3 (LOC408311), mRNA]	FBgn0260799	binding
M6	0.53732	0.51691	AM10384	GB17812-RA	FBgn0030746	ATPase activity, coupled to transmembrane movement of ions, phosphorylative mechanism; ATP binding; magnesium ion binding; phospholipid-translocating ATPase activity
M6	0.53732	0.50965	AM09214	GB16636-RA [PREDICTED: Apis mellifera similar to bolA-like 3 isoform 1 (LOC727306), mRNA]	FBgn0061360
M6	0.53732	0.50524	AM00675R	DB741134 RIKEN full-length enriched honey bee cDNA library, head Apis mellifera cDNA clone BH10046O03 5', mRNA sequence	-
M6	0.53732	0.50135	AM11442	GB18885-RA	FBgn0042125	zinc ion binding; nucleic acid binding
M6	0.53732	0.50113	AM01082	NW_001253366.1 SET: UI_EST BI503141; Apis mellifera linkage group 5 genomic contig, reference assembly (based on Amel_4.0 Group5.8)	-
M6	0.53732	0.48787	AM06271	GB13673-RA [PREDICTED: Apis mellifera similar to protein kinase C, delta (LOC411270), mRNA]	FBgn0259680	protein serine/threonine kinase activity; diacylglycerol binding; protein kinase C activity; ATP binding
M6	0.53732	0.48282	AM12822	GB20155-RA [PREDICTED: Apis mellifera similar to allatostatin C receptor 2 CG13702-PB, isoform B (LOC412883), mRNA]	FBgn0036789	somatostatin receptor activity; neuropeptide receptor activity; allatostatin receptor activity; G-protein coupled receptor activity
M6	0.53732	0.47199	AM10175	GB17604-RA [PREDICTED: Apis mellifera similar to fringe CG10580-PA (LOC551501), mRNA]	FBgn0011591	UDP-glycosyltransferase activity; acetylglucosaminyltransferase activity; O-fucosylpeptide 3-beta-N-acetylglucosaminyltransferase activity
M6	0.53732	0.40047	AM10369	GB17797-RA [PREDICTED: Apis mellifera similar to dual-specificity tyrosine-(Y)-phosphorylation regulated kinase 2 (LOC725430), partial mRNA]	FBgn0016930	protein serine/threonine kinase activity; ATP binding
M7	0.45754	0.57372	AM00986	DB780091 RIKEN full-length enriched honey bee cDNA library, head Apis mellifera cDNA clone BH10089P05 3', mRNA sequence	-
M7	0.45754	0.56612	AM02019	NW_001252989.1 SET: UI_EST BI512368; Apis mellifera linkage group 11 genomic contig, reference assembly (based on Amel_4.0 Group11.4)	-
M7	0.45754	0.42796	AM06877	GB14277-RA [PREDICTED: Apis mellifera similar to La protein homolog (La ribonucleoprotein) (La autoantigen homolog) (LOC411833), mRNA]	FBgn0011638	5S rRNA primary transcript binding; RNA polymerase III transcription termination factor activity; mRNA binding; nucleotide binding
M7	0.45754	0.40835	AM07883	GB15293-RA	FBgn0037218	protein kinase activity; ATP binding; protein serine/threonine kinase activity; heat shock protein binding
M7	0.45754	0.38929	AM03029	GB10401-RA [PREDICTED: Apis mellifera similar to CG13126-PA (LOC726519), mRNA]	FBgn0032168	methyltransferase activity; copper ion binding
M7	0.45754	0.37978	AM01444	BB170027A20G04.5 Bee Brain Normalized/Subtracted Library, BB17 Apis mellifera cDNA clone BB170027A20G04 5', mRNA sequence	-
M8	0.31769	0.42789	AM07873	GB15283-RA [PREDICTED: Apis mellifera similar to CG10077-PA, isoform A (LOC726768), partial mRNA]	FBgn0035720	RNA helicase activity; ATP-dependent helicase activity; ATP binding; nucleic acid binding
M8	0.31769	0.38859	AM03676	GB30186-RA [PREDICTED: Apis mellifera similar to Ephrin CG1862-PB, isoform B (LOC727308), mRNA]	FBgn0040324	ephrin receptor binding
M8	0.31769	0.38546	AM06706	GB14105-RA [PREDICTED: Apis mellifera similar to Organic anion transporting polypeptide 58Dc CG3380-PA (LOC409650), mRNA]	FBgn0034716	organic anion transmembrane transporter activity; sodium-independent organic anion transmembrane transporter activity
M8	0.31769	0.37426	AM08024	GB15437-RA [PREDICTED: Apis mellifera similar to CG17034-PD, isoform D (LOC552074), mRNA]	FBgn0259221	ATPase activity, coupled to transmembrane movement of ions, phosphorylative mechanism; ATP binding; magnesium ion binding; phospholipid-translocating ATPase activity
M8	0.31769	0.37255	AM07041	GB14443-RA [PREDICTED: Apis mellifera similar to Stromal interaction molecule homolog precursor, transcript variant 1 (LOC411739), mRNA]	FBgn0045073	store-operated calcium channel activity; calcium-induced calcium release activity
M8	0.31769	0.36472	AM09117	GB16538-RA [PREDICTED: Apis mellifera similar to Erbb2 interacting protein isoform 2 (LOC410256), mRNA]	FBgn0033984	Ras GTPase binding
M8	0.31769	0.36076	AM01047	BB170011A20H08.5 Bee Brain Normalized/Subtracted Library, BB17 Apis mellifera cDNA clone BB170011A20H08 5', mRNA sequence	-
M8	0.31769	0.35966	AM11251	GB18690-RA [PREDICTED: Apis mellifera similar to CG31638-PA (LOC412804), mRNA]	FBgn0051638
M8	0.31769	0.34992	AM01178	BB170031B20G07.5 Bee Brain Normalized/Subtracted Library, BB17 Apis mellifera cDNA clone BB170031B20G07 5', mRNA sequence	-
M8	0.31769	0.34966	AM05666	GB13057-RA [PREDICTED: Apis mellifera similar to spermatogenesis associated 13, transcript variant 1 (LOC409108), mRNA]	FBgn0259743	Rho guanyl-nucleotide exchange factor activity; signal transducer activity
M8	0.31769	0.34441	AM08591	GB16010-RA [PREDICTED: Apis mellifera similar to CG7564-PA (LOC551987), mRNA]	FBgn0036734	nuclear mRNA splicing, via spliceosome
M8	0.31769	0.34240	AM01085	BB170007A20A04.5 Bee Brain Normalized/Subtracted Library, BB17 Apis mellifera cDNA clone BB170007A20A04 5', mRNA sequence	-
M8	0.31769	0.34124	AM00655R	DB740523 RIKEN full-length enriched honey bee cDNA library, head Apis mellifera cDNA clone BH10044O09 5', mRNA sequence	-
M8	0.31769	0.33622	AM01820	BB170004A20G11.5 Bee Brain Normalized/Subtracted Library, BB17 Apis mellifera cDNA clone BB170004A20G11 5', mRNA sequence	-
M8	0.31769	0.33439	AM01599	BB170004A20D02.5 Bee Brain Normalized/Subtracted Library, BB17 Apis mellifera cDNA clone BB170004A20D02 5', mRNA sequence	-
M8	0.31769	0.32697	AM09002	GB16423-RA [PREDICTED: Apis mellifera similar to karyopherin beta 1, transcript variant 1 (LOC410447), mRNA]	FBgn0000986	protein transmembrane transporter activity
M8	0.31769	0.32407	AM02646	GB10017-RA [PREDICTED: Apis mellifera similar to Guanine nucleotide-binding protein gamma-e subunit precursor (Ggamma(e)) (LOC725453), mRNA]	FBgn0028433	GTPase activity; signal transducer activity
M8	0.31769	0.31078	AM07428	GB14833-RA [PREDICTED: Apis mellifera similar to CG31163-PB, isoform B (LOC413382), partial mRNA]	FBgn0051163	SH3/SH2 adaptor activity
M8	0.31769	0.30885	AM03950	GB11328-RA [PREDICTED: Apis mellifera similar to phosphofurin acidic cluster sorting protein 2 (LOC725093), mRNA]	FBgn0020647	phosphofurin acidic cluster sorting protein 2; protein targeting to Golgi
M8	0.31769	0.30321	AM09574	GB16997-RA [PREDICTED: Apis mellifera similar to Moca-cyp CG1866-PA, isoform A (LOC726826), mRNA]	FBgn0039581	peptidyl-prolyl cis-trans isomerase activity
M8	0.31769	0.30232	AM02972	GB10342-RA [PREDICTED: Apis mellifera similar to tweety CG1693-PA, isoform A (LOC413358), mRNA]	FBgn0015558
M8	0.31769	0.30027	AM00518	DB761608 RIKEN full-length enriched honey bee cDNA library, head Apis mellifera cDNA clone BH10024F21 3', mRNA sequence	-
M8	0.31769	0.29826	AM02093	XM_001120507.1 [PREDICTED: Apis mellifera similar to slingshot CG6238-PA, isoform A (LOC724613), mRNA]	FBgn0029157	MAP kinase tyrosine/serine/threonine phosphatase activity; protein tyrosine/threonine phosphatase activity; protein tyrosine/serine/threonine phosphatase activity; protein tyrosine phosphatase activity
M8	0.31769	0.29254	AM04645	GB12028-RA [PREDICTED: Apis mellifera similar to Patj CG12021-PC, isoform C (LOC552525), mRNA]	FBgn0067864	protein binding
M8	0.31769	0.29121	AM02155	BB160007A10G04.5 Bee Brain Normalized Library, BB16 Apis mellifera cDNA clone BB160007A10G04 5', mRNA sequence	-
M8	0.31769	0.28158	AM02277	XM_001120507.1 [PREDICTED: Apis mellifera similar to slingshot CG6238-PA, isoform A (LOC724613), mRNA]	FBgn0029157	MAP kinase tyrosine/serine/threonine phosphatase activity; protein tyrosine/threonine phosphatase activity; protein tyrosine/serine/threonine phosphatase activity; protein tyrosine phosphatase activity
M8	0.31769	0.28043	AM12722	GB12344-RA	FBgn0033402	protein binding; transmembrane receptor activity
M8	0.31769	0.27436	AM05582	GB12969-RA [PREDICTED: Apis mellifera similar to neuroblastoma, suppression of tumorigenicity 1 (LOC725658), mRNA]	-
M8	0.31769	0.27080	AM05605	GB12994-RA [PREDICTED: Apis mellifera similar to CG9960-PA, isoform A (LOC725721), mRNA]	FBgn0031454	methyltransferase activity; nucleic acid binding
M8	0.31769	0.26920	AM07180	GB14583-RA [PREDICTED: Apis mellifera similar to CG5629-PA, isoform A (LOC411581), mRNA]	FBgn0027595
M8	0.31769	0.26750	AM04150	GB11530-RA [PREDICTED: Apis mellifera similar to ubiquitin-conjugating enzyme E2, J1 (LOC409794), mRNA]	FBgn0038515	ubiquitin-protein ligase activity
M8	0.31769	0.26517	AM03826	GB11203-RA [PREDICTED: Apis mellifera similar to Ard1 CG11989-PA, isoform A (LOC726609), mRNA]	FBgn0036064	peptide alpha-N-acetyltransferase activity
M8	0.31769	0.26249	AM03591	GB10968-RA [PREDICTED: Apis mellifera similar to thioredoxin-like 4 isoform a (LOC551974), mRNA]	FBgn0031601	thioredoxin-like 4 isoform A; nuclear mRNA splicing, via spliceosome; mitotic spindle organization; mitosis
M8	0.31769	0.26198	AM02592	BB160010B20B11.5 Bee Brain Normalized Library, BB16 Apis mellifera cDNA clone BB160010B20B11 5', mRNA sequence	-
M8	0.31769	0.25735	AM10033	GB17461-RA [PREDICTED: Apis mellifera similar to Niemann-Pick Type C-1 CG5722-PA, transcript variant 2 (LOC552375), mRNA]	FBgn0024320	hedgehog receptor activity
M8	0.31769	0.25546	AM05863	GB13256-RA [PREDICTED: Apis mellifera similar to Protein on ecdysone puffs CG6143-PB, isoform B (LOC408565), mRNA]	FBgn0004401	single-stranded DNA binding; DNA binding; single-stranded RNA binding; zinc ion binding
M9	0.30328	0.34135	AM10386	GB17815-RA [PREDICTED: Apis mellifera similar to wunen CG8804-PA, isoform A (LOC727090), partial mRNA]	FBgn0016078	phosphatase activity; phosphatidate phosphatase activity; protein homodimerization activity
M9	0.30328	0.33972	AM01800	NM_001011629.1 [Apis mellifera putative transcription factor mblk-1 (Mblk-1), mRNA]	FBgn0013948	transcription factor activity; DNA binding
M9	0.30328	0.33826	AM02111	NW_001253550.1 SET: UI_EST BI513174; Apis mellifera linkage group 9 genomic contig, reference assembly (based on Amel_4.0 Group9.10)	-
M9	0.30328	0.33612	AM06727	GB14127-RA	FBgn0023023	dihydropyrimidinase activity
M9	0.30328	0.33451	AM04175	GB11555-RA [PREDICTED: Apis mellifera similar to anaphase promoting complex subunit 13 (LOC725643), mRNA]	FBgn0250851	anaphase promoting complex subunit 13
M9	0.30328	0.33149	AM09400	GB16822-RA [PREDICTED: Apis mellifera similar to fat2 CG7749-PA, isoform A (LOC411157), mRNA]	FBgn0036930	cell adhesion molecule binding; receptor activity; calcium ion binding
M9	0.30328	0.32775	AM08099	GB15514-RA [PREDICTED: Apis mellifera similar to CG1265-PB (LOC726443), partial mRNA]	FBgn0035517
M9	0.30328	0.31652	AM08409	GB15827-RA [PREDICTED: Apis mellifera similar to lethal (2) 01424 CG3845-PB, isoform B (LOC411154), mRNA]	FBgn0010488	translation initiation factor activity; protein binding
M9	0.30328	0.30740	AM07552	GB14961-RA [PREDICTED: Apis mellifera similar to Probable signal peptidase complex subunit 3 (Microsomal signal peptidase 22 kDa subunit) (SPase 22 kDa subunit) (SPC22) (LOC727074), mRNA]	FBgn0039172	peptidase activity
M9	0.30328	0.30060	AM01659	BB170003A10A07.5 Bee Brain Normalized/Subtracted Library, BB17 Apis mellifera cDNA clone BB170003A10A07 5', mRNA sequence	-
M9	0.30328	0.29317	AM02201	BB160014A10D12.5 Bee Brain Normalized Library, BB16 Apis mellifera cDNA clone BB160014A10D12 5', mRNA sequence	-
M9	0.30328	0.29145	AM10704	GB18136-RA [PREDICTED: Apis mellifera similar to CG12341-PA (LOC724896), mRNA]	FBgn0033550
M9	0.30328	0.28822	AM02746	GB10118-RA [PREDICTED: Apis mellifera similar to Nhe2 CG9256-PA, isoform A (LOC408306), mRNA]	FBgn0040297	sodium:hydrogen antiporter activity
M9	0.30328	0.28776	AM10381	GB17809-RA [PREDICTED: Apis mellifera similar to CG9222-PA (LOC411779), mRNA]	FBgn0031784	protein serine/threonine kinase activity; protein kinase activity; ATP binding; magnesium ion binding
M9	0.30328	0.28602	AM04392	GB11773-RA	FBgn0036254
M9	0.30328	0.28465	AM01704	BB170011B10D09.5 Bee Brain Normalized/Subtracted Library, BB17 Apis mellifera cDNA clone BB170011B10D09 5', mRNA sequence	-
M9	0.30328	0.28298	AM07579	GB14988-RA [PREDICTED: Apis mellifera similar to CG31712-PA, transcript variant 1 (LOC408409), mRNA]	FBgn0051712
M9	0.30328	0.28214	AM10830	GB18265-RA [PREDICTED: Apis mellifera similar to CG31037-PA, transcript variant 1 (LOC552399), mRNA]	FBgn0000247	ommochrome biosynthetic process; eye pigment granule organization; eye pigment precursor transport
M9	0.30328	0.26763	AM05391	GB12776-RA	FBgn0031768
M9	0.30328	0.26661	AM03959	GB30349-RA [PREDICTED: Apis mellifera similar to CG31160-PA (LOC724893), mRNA]	FBgn0010355	general RNA polymerase II transcription factor activity; transcription activator activity; protein kinase activity; DNA binding; histone serine kinase activity; sequence-specific DNA binding; zinc ion binding
M9	0.30328	0.26452	AM12912	DB740827 RIKEN full-length enriched honey bee cDNA library, head Apis mellifera cDNA clone BH10045O05 5', mRNA sequence	-
M10	0.33151	0.41809	AM12011	GB19460-RA [PREDICTED: Apis mellifera similar to Aldolase CG6058-PF, isoform F (LOC550785), mRNA]	FBgn0000064	fructose-bisphosphate aldolase activity
M10	0.33151	0.41568	AM12012	GB19460-RA [PREDICTED: Apis mellifera similar to Aldolase CG6058-PF, isoform F (LOC550785), mRNA]	FBgn0000064	fructose-bisphosphate aldolase activity
M10	0.33151	0.38814	AM05156	GB12540-RA [PREDICTED: Apis mellifera similar to Protein ROP, transcript variant 2 (LOC412924), mRNA]	FBgn0004574	syntaxin binding; SNARE binding
M10	0.33151	0.38100	AM11725	GB19171-RA [PREDICTED: Apis mellifera similar to Vacuolar H+-ATPase 55kD B subunit CG17369-PB, isoform B (LOC551721), mRNA]	FBgn0005671	hydrogen-exporting ATPase activity, phosphorylative mechanism; proton-transporting ATPase activity, rotational mechanism; hydrogen ion transporting ATP synthase activity, rotational mechanism
M10	0.33151	0.37890	AM07393	GB14798-RA [PREDICTED: Apis mellifera similar to Glyceraldehyde 3 phosphate dehydrogenase 1 CG12055-PA, isoform A, transcript variant 2 (LOC410122), mRNA]	FBgn0001091	glyceraldehyde-3-phosphate dehydrogenase (phosphorylating) activity; NAD or NADH binding
M10	0.33151	0.37554	AM04636	GB12019-RA [PREDICTED: Apis mellifera similar to tungus CG8253-PA (LOC725501), mRNA]	FBgn0034046	learning or memory; olfactory learning
M10	0.33151	0.37516	AM07756	GB15167-RA [PREDICTED: Apis mellifera similar to CG3814-PA, isoform A, transcript variant 1 (LOC408303), mRNA]	FBgn0013305
M10	0.33151	0.37136	AM10402	GB17831-RA [PREDICTED: Apis mellifera similar to Probable cytochrome P450 6a14 (CYPVIA14), transcript variant 1 (LOC551028), mRNA]	FBgn0000473	electron carrier activity; heme binding; monooxygenase activity
M10	0.33151	0.37134	AM03345	GB10720-RA [PREDICTED: Apis mellifera similar to casein kinase 1, alpha 1 (LOC410129), mRNA]	FBgn0015024	protein kinase activity; protein serine/threonine kinase activity; ATP binding
M10	0.33151	0.36995	AM07032	GB14434-RA [PREDICTED: Apis mellifera similar to Lipid storage droplet-2 CG9057-PA (LOC413975), mRNA]	FBgn0030608	protein binding
M10	0.33151	0.36502	AM04006	GB11383-RA [PREDICTED: Apis mellifera similar to Protein lethal(2)essential for life (Protein Efl21) (LOC724405), mRNA]	FBgn0011296	embryonic development; response to heat
M10	0.33151	0.36397	AM07079	GB14481-RA [PREDICTED: Apis mellifera similar to Probable cation-transporting ATPase 13A3 (ATPase family homolog up-regulated in senescence cells 1) (LOC412074), mRNA]	FBgn0052000	ATPase activity, coupled to transmembrane movement of ions; ATP binding; ATPase activity, coupled to transmembrane movement of ions, phosphorylative mechanism
M10	0.33151	0.36155	AM04415	GB11796-RA [PREDICTED: Apis mellifera similar to CG16941-PA, transcript variant 2 (LOC409883), mRNA]	FBgn0038464	RNA binding
M10	0.33151	0.36137	AM05469	GB12855-RA [PREDICTED: Apis mellifera similar to Neural conserved at 73EF CG11661-PA, isoform A, transcript variant 1 (LOC408286), mRNA]	FBgn0010352	oxoglutarate dehydrogenase (succinyl-transferring) activity; thiamin pyrophosphate binding
M10	0.33151	0.35813	AM12353	GB19806-RA [PREDICTED: Apis mellifera similar to CG30118-PA (LOC409872), mRNA]	FBgn0050118
M10	0.33151	0.35538	AM11648	GB19093-RA [PREDICTED: Apis mellifera similar to Guanine nucleotide-binding protein G(o) subunit alpha 47A (LOC726858), partial mRNA]	FBgn0001122	GTPase activity; GTP binding; signal transducer activity
M10	0.33151	0.35466	AM08510	GB15929-RA	FBgn0026751	damaged DNA binding
M10	0.33151	0.35001	AM10470	GB17899-RA [PREDICTED: Apis mellifera similar to phosphatidylinositol glycan, class N (LOC726310), mRNA]	FBgn0033479	transferase activity
M10	0.33151	0.34730	AM06696	GB14094-RA [Apis mellifera corticotropin releasing hormone binding protein (crh-BP), mRNA]	FBgn0039770	adrenocorticotropin-releasing hormone binding
M10	0.33151	0.34066	AM00510	DB761397 RIKEN full-length enriched honey bee cDNA library, head Apis mellifera cDNA clone BH10023K23 3', mRNA sequence	-
M10	0.33151	0.33904	AM05879	GB13272-RA [PREDICTED: Apis mellifera similar to cAMP-dependent protein kinase R1 CG3263-PC, isoform C, transcript variant 1 (LOC412714), mRNA]	FBgn0000275
M10	0.33151	0.33891	AM04082	GB11461-RA [PREDICTED: Apis mellifera similar to UGP CG4347-PA, isoform A, transcript variant 1 (LOC412069), mRNA]	FBgn0035978	UTP:glucose-1-phosphate uridylyltransferase activity
M10	0.33151	0.33797	AM01577	BB170014A10C02.5 Bee Brain Normalized/Subtracted Library, BB17 Apis mellifera cDNA clone BB170014A10C02 5', mRNA sequence	-
M10	0.33151	0.33588	AM03999	GB11376-RA [PREDICTED: Apis mellifera similar to CG10426-PA (LOC409136), mRNA]	FBgn0036273	inositol trisphosphate phosphatase activity; inositol or phosphatidylinositol phosphatase activity
M10	0.33151	0.33564	AM05471	GB12857-RA [PREDICTED: Apis mellifera similar to CG3009-PA (LOC409277), partial mRNA]	FBgn0029720	phospholipase A2 activity; calcium ion binding
M10	0.33151	0.32881	AM07454	GB14859-RA [PREDICTED: Apis mellifera similar to leucine-rich repeats and immunoglobulin-like domains 3 (LOC726128), mRNA]	FBgn0003425
M10	0.33151	0.32854	AM05547	GB12935-RA [PREDICTED: Apis mellifera similar to CG3529-PB (LOC726833), mRNA]	FBgn0035995	intracellular protein transport
M10	0.33151	0.32671	AM04810	GB12189-RA [PREDICTED: Apis mellifera similar to follicular lymphoma variant translocation 1, transcript variant 1 (LOC408892), mRNA]	FBgn0039304	oxidoreductase activity; binding
M10	0.33151	0.32458	AM02540	BB170010A10D06.5 Bee Brain Normalized/Subtracted Library, BB17 Apis mellifera cDNA clone BB170010A10D06 5', mRNA sequence	-
M10	0.33151	0.32449	AM06987	GB14389-RA [PREDICTED: Apis mellifera similar to CG6282-PA, isoform A, transcript variant 1 (LOC409642), mRNA]	FBgn0035914	oxidoreductase activity, acting on the CH-CH group of donors
M10	0.33151	0.32413	AM11762	GB19208-RA [PREDICTED: Apis mellifera similar to sar1 CG7073-PA, isoform A, transcript variant 2 (LOC409613), mRNA]	FBgn0038947	GTP binding; GTPase activity
M10	0.33151	0.31635	AM06401	GB13802-RA [PREDICTED: Apis mellifera similar to CG5978-PA, transcript variant 1 (LOC408604), mRNA]	FBgn0035916	Rab GTPase activator activity
M10	0.33151	0.31335	AM03317	GB10692-RA [PREDICTED: Apis mellifera similar to CG6113-PA (LOC726621), partial mRNA]	FBgn0032264	triacylglycerol lipase activity
M10	0.33151	0.31116	AM11585	GB19030-RA [PREDICTED: Apis mellifera similar to CG10638-PA, isoform A, transcript variant 1 (LOC552018), mRNA]	FBgn0036290	aldehyde reductase activity
M10	0.33151	0.30833	AM12778	GB30028-RA [PREDICTED: Apis mellifera similar to DE-cadherin precursor (Protein shotgun) (LOC410585), mRNA]	FBgn0003391
M10	0.33151	0.30794	AM07198	GB14601-RA [PREDICTED: Apis mellifera similar to CG4774-PA, isoform A (LOC409698), mRNA]	FBgn0039360	CDP-alcohol phosphatidyltransferase activity
M10	0.33151	0.30593	AM01677	BB170003B10B02.5 Bee Brain Normalized/Subtracted Library, BB17 Apis mellifera cDNA clone BB170003B10B02 5', mRNA sequence	-
M10	0.33151	0.30220	AM07790	GB15201-RA [PREDICTED: Apis mellifera similar to CG10420-PA (LOC724587), mRNA]	FBgn0039296	binding
M10	0.33151	0.30035	AM07577	GB14986-RA [PREDICTED: Apis mellifera similar to Autophagy-specific gene 8a CG32672-PA (LOC725184), mRNA]	FBgn0052672	determination of adult life span; regulation of protein ubiquitination
M10	0.33151	0.29859	AM05029	GB12412-RA [PREDICTED: Apis mellifera similar to polyA-binding protein interacting protein 2 CG12358-PA, transcript variant 1 (LOC552849), mRNA]	FBgn0038100	protein binding
M10	0.33151	0.29394	AM03901	GB11278-RA [PREDICTED: Apis mellifera similar to CG6154-PA, isoform A (LOC552636), mRNA]	FBgn0051746
M10	0.33151	0.28923	AM12242	GB19694-RA [PREDICTED: Apis mellifera similar to S-adenosylmethionine decarboxylase CG5029-PA, isoform A (LOC551724), partial mRNA]	FBgn0019932	adenosylmethionine decarboxylase activity
M10	0.33151	0.27671	AM07970	GB15382-RA [PREDICTED: Apis mellifera similar to CG15216-PA (LOC408731), mRNA]	FBgn0032978	zinc ion binding
M10	0.33151	0.27290	AM11738	GB19184-RA [PREDICTED: Apis mellifera similar to CG13344-PA, isoform A, transcript variant 1 (LOC551842), mRNA]	FBgn0033884	protein binding; zinc ion binding
M10	0.33151	0.26614	AM01080	GB12165-RA [PREDICTED: Apis mellifera similar to sec1 family domain containing 2 (LOC552681), mRNA]	FBgn0004574	syntaxin binding; SNARE binding
M10	0.33151	0.26316	AM06907	GB14307-RA [PREDICTED: Apis mellifera similar to CG8557-PA, isoform A (LOC413677), mRNA]	FBgn0030842	Rho guanyl-nucleotide exchange factor activity
M10	0.33151	0.26073	AM07430	GB14835-RA [PREDICTED: Apis mellifera similar to CG6607-PA (LOC724380), mRNA]	FBgn0039204
M10	0.33151	0.25730	AM12433	GB19886-RA [PREDICTED: Apis mellifera similar to CG3770-PA (LOC410425), mRNA]	FBgn0035085	establishment or maintenance of cell polarity
M10	0.33151	0.25170	AM03978	GB11357-RA [PREDICTED: Apis mellifera similar to pita CG3941-PA, isoform A (LOC725061), mRNA]	FBgn0034878	DNA binding; zinc ion binding
M11	0.28080	0.34982	AM01369	BB170014B20H12.5 Bee Brain Normalized/Subtracted Library, BB17 Apis mellifera cDNA clone BB170014B20H12 5', mRNA sequence	-
M11	0.28080	0.34859	AM02436	BB160020A10G09.5 Bee Brain Normalized Library, BB16 Apis mellifera cDNA clone BB160020A10G09 5', mRNA sequence	-
M11	0.28080	0.33106	AM01198	BB170002B20E03.5 Bee Brain Normalized/Subtracted Library, BB17 Apis mellifera cDNA clone BB170002B20E03 5', mRNA sequence	-
M11	0.28080	0.32811	AM09428	GB16850-RA [PREDICTED: Apis mellifera similar to lemur tyrosine kinase 3 (LOC552061), mRNA]	FBgn0010407	transmembrane receptor protein tyrosine kinase activity; protein tyrosine kinase activity; neurotrophin receptor activity; ATP binding
M11	0.28080	0.32751	AM00598	DB738305 RIKEN full-length enriched honey bee cDNA library, head Apis mellifera cDNA clone BH10037E06 5', mRNA sequence	-
M11	0.28080	0.32379	AM01235	BB170008B10F06.5 Bee Brain Normalized/Subtracted Library, BB17 Apis mellifera cDNA clone BB170008B10F06 5', mRNA sequence	-
M11	0.28080	0.32247	AM01176	NW_001253489.1 SET: UI_EST BI504074; Apis mellifera linkage group 7 genomic contig, reference assembly (based on Amel_4.0 Group7.43)	-
M11	0.28080	0.31945	AM01129	BB170030B10C12.5 Bee Brain Normalized/Subtracted Library, BB17 Apis mellifera cDNA clone BB170030B10C12 5', mRNA sequence	-
M11	0.28080	0.31850	AM10883	GB18318-RA [PREDICTED: Apis mellifera similar to CG11146-PA, transcript variant 2 (LOC550870), mRNA]	FBgn0030397
M11	0.28080	0.31714	AM07362	GB14767-RA [PREDICTED: Apis mellifera similar to Discoidin domain receptor CG33531-PA (LOC408922), mRNA]	FBgn0053531	protein tyrosine kinase activity; transmembrane receptor protein tyrosine kinase activity
M11	0.28080	0.31454	AM01558	BB170004B10G08.5 Bee Brain Normalized/Subtracted Library, BB17 Apis mellifera cDNA clone BB170004B10G08 5', mRNA sequence	-
M11	0.28080	0.31241	AM07226	GB14629-RA [PREDICTED: Apis mellifera similar to CG4290-PA (LOC413736), mRNA]	FBgn0025625	protein serine/threonine kinase activity; ATP binding; magnesium ion binding
M11	0.28080	0.30700	AM01930	BB160006B20E11.5 Bee Brain Normalized Library, BB16 Apis mellifera cDNA clone BB160006B20E11 5', mRNA sequence	-
M11	0.28080	0.30679	AM08101	GB15516-RA [PREDICTED: Apis mellifera similar to CG4089-PA (LOC724974), mRNA]	FBgn0037838	tubulin-tyrosine ligase activity
M11	0.28080	0.30629	AM00597	DB738305 RIKEN full-length enriched honey bee cDNA library, head Apis mellifera cDNA clone BH10037E06 5', mRNA sequence	-
M11	0.28080	0.30056	AM02286	AM02286 Unknown [Arrayset: UI_EST BI514555]	-
M11	0.28080	0.29856	AM02257	BB160014B20C11.5 Bee Brain Normalized Library, BB16 Apis mellifera cDNA clone BB160014B20C11 5', mRNA sequence	-
M11	0.28080	0.29625	AM11791	GB19237-RA [PREDICTED: Apis mellifera similar to CG2165-PA, isoform A (LOC551261), mRNA]	FBgn0025704
M11	0.28080	0.29561	AM01368	BB170014B20E03.5 Bee Brain Normalized/Subtracted Library, BB17 Apis mellifera cDNA clone BB170014B20E03 5', mRNA sequence	-
M11	0.28080	0.29454	AM11487	GB18930-RA [PREDICTED: Apis mellifera similar to stardust CG32717-PB, isoform B (LOC409904), mRNA]	FBgn0003349
M11	0.28080	0.29398	AM06440	GB13841-RA [PREDICTED: Apis mellifera similar to Actin-related protein 14D CG9901-PA (LOC409313), mRNA]	FBgn0011742	structural constituent of cytoskeleton; actin binding
M11	0.28080	0.29397	AM08950	GB16369-RA [PREDICTED: Apis mellifera similar to Neprilysin 5 CG6265-PB, isoform B (LOC724616), mRNA]	FBgn0039478	metalloendopeptidase activity
M11	0.28080	0.29375	AM06464	GB13865-RA [PREDICTED: Apis mellifera similar to CG2165-PA, isoform A (LOC551261), mRNA]	FBgn0025704
M11	0.28080	0.29371	AM06685	GB14083-RA [PREDICTED: Apis mellifera similar to Ras-related protein Rab-3, transcript variant 1 (LOC408971), mRNA]	FBgn0005586	GTPase activity; GTP binding
M11	0.28080	0.29328	AM06114	GB13512-RA [PREDICTED: Apis mellifera hypothetical protein LOC725040 (LOC725040), mRNA]	FBgn0035805
M11	0.28080	0.29113	AM03985	GB11364-RA [PREDICTED: Apis mellifera similar to Ecdysone-induced protein 75B CG8127-PD, isoform D (LOC410309), mRNA]	FBgn0000568	ligand-dependent nuclear receptor activity; specific RNA polymerase II transcription factor activity; steroid hormone receptor activity; zinc ion binding; sequence-specific DNA binding; transcription factor activity
M11	0.28080	0.28864	AM03927	GB11304-RA [PREDICTED: Apis mellifera similar to CG16854-PA (LOC724439), mRNA]	FBgn0032338	catalytic activity
M11	0.28080	0.28709	AM01241	BB170004B10C02.5 Bee Brain Normalized/Subtracted Library, BB17 Apis mellifera cDNA clone BB170004B10C02 5', mRNA sequence	-
M11	0.28080	0.28670	AM06152	GB13551-RA [PREDICTED: Apis mellifera similar to CG12851-PA (LOC412715), mRNA]	FBgn0035086
M11	0.28080	0.28638	AM06034	GB13430-RA [PREDICTED: Apis mellifera similar to Rim CG33547-PA (LOC410001), mRNA]	FBgn0053547	small GTPase regulator activity; zinc ion binding; Rab GTPase binding
M11	0.28080	0.28624	AM04250	GB11630-RA [PREDICTED: Apis mellifera similar to Excitatory amino acid transporter 2 CG3159-PA, isoform A (LOC408769), mRNA]	FBgn0026438	glutamate:sodium symporter activity; L-aspartate transmembrane transporter activity; taurine:sodium symporter activity; sodium:dicarboxylate symporter activity
M11	0.28080	0.28483	AM11164	GB18603-RA [PREDICTED: Apis mellifera similar to Transmembrane protein 59 precursor (Thymic dendritic cell-derived factor 1) (LOC724710), mRNA]	-
M11	0.28080	0.28472	AM10931	GB18367-RA	FBgn0037465
M11	0.28080	0.28326	AM03986	GB11364-RA [PREDICTED: Apis mellifera similar to Ecdysone-induced protein 75B CG8127-PD, isoform D (LOC410309), mRNA]	FBgn0000568	ligand-dependent nuclear receptor activity; specific RNA polymerase II transcription factor activity; steroid hormone receptor activity; zinc ion binding; sequence-specific DNA binding; transcription factor activity
M11	0.28080	0.27838	AM01211	BB170007A10C06.5 Bee Brain Normalized/Subtracted Library, BB17 Apis mellifera cDNA clone BB170007A10C06 5', mRNA sequence	-
M11	0.28080	0.27687	AM09910	GB17335-RA [PREDICTED: Apis mellifera similar to CG5594-PA, isoform A, transcript variant 1 (LOC411113), mRNA]	FBgn0025698	potassium:chloride symporter activity; amino acid transmembrane transporter activity
M11	0.28080	0.27624	AM01236	BB170011A10A08.5 Bee Brain Normalized/Subtracted Library, BB17 Apis mellifera cDNA clone BB170011A10A08 5', mRNA sequence	-
M11	0.28080	0.27584	AM07545	GB14954-RA [PREDICTED: Apis mellifera similar to metabotropic GABA-B receptor subtype 1 CG15274-PA (LOC408760), mRNA]	FBgn0028924
M11	0.28080	0.27428	AM02195	BB160013B20F12.5 Bee Brain Normalized Library, BB16 Apis mellifera cDNA clone BB160013B20F12 5', mRNA sequence	-
M11	0.28080	0.27368	AM03424	GB10799-RA [PREDICTED: Apis mellifera similar to CG8176-PB, isoform B (LOC552221), mRNA]	FBgn0037702
M11	0.28080	0.27321	AM06415	GB13816-RA	FBgn0033417
M11	0.28080	0.27316	AM12224	GB19676-RA [PREDICTED: Apis mellifera similar to jumonji domain containing 1B (LOC408944), mRNA]	FBgn0037703
M11	0.28080	0.27239	AM02168	BB160013A20H02.5 Bee Brain Normalized Library, BB16 Apis mellifera cDNA clone BB160013A20H02 5', mRNA sequence	-
M11	0.28080	0.27046	AM10408	GB17837-RA [PREDICTED: Apis mellifera similar to ubiquitin protein ligase E3A isoform 3 (LOC411182), mRNA]	FBgn0061469	ubiquitin-protein ligase activity
M11	0.28080	0.26953	AM03987	GB11364-RA [PREDICTED: Apis mellifera similar to Ecdysone-induced protein 75B CG8127-PD, isoform D (LOC410309), mRNA]	FBgn0000568	ligand-dependent nuclear receptor activity; specific RNA polymerase II transcription factor activity; steroid hormone receptor activity; zinc ion binding; sequence-specific DNA binding; transcription factor activity
M11	0.28080	0.26906	AM10922	GB18358-RA [PREDICTED: Apis mellifera similar to Orphan nuclear receptor TR4 (Orphan nuclear receptor TAK1) (LOC409246), mRNA]	FBgn0003651
M11	0.28080	0.26872	AM11557	GB19001-RA [PREDICTED: Apis mellifera similar to neuron navigator 2 isoform 2 (LOC725433), mRNA]	FBgn0032832
M11	0.28080	0.26711	AM11481	GB18924-RA	FBgn0035872
M11	0.28080	0.26667	AM04885	GB12266-RA [PREDICTED: Apis mellifera similar to outspread CG3479-PA, isoform A (LOC410090), partial mRNA]	FBgn0003016
M11	0.28080	0.26566	AM06095	GB13493-RA [Apis mellifera blue-sensitive opsin (Blop), mRNA]	FBgn0014019	G-protein coupled photoreceptor activity
M11	0.28080	0.26322	AM01344	BB170023A10H09.5 Bee Brain Normalized/Subtracted Library, BB17 Apis mellifera cDNA clone BB170023A10H09 5', mRNA sequence	-
M11	0.28080	0.26320	AM07378	GB14783-RA [PREDICTED: Apis mellifera similar to d4 CG2682-PA, isoform A (LOC411629), mRNA]	FBgn0033015	transcription factor activity; protein binding; zinc ion binding
M11	0.28080	0.26231	AM10814	GB18249-RA [PREDICTED: Apis mellifera similar to Ubiquitin-conjugating enzyme E2-17 kDa (Ubiquitin-protein ligase) (Ubiquitin carrier protein) (Protein effete) (LOC724793), mRNA]	FBgn0011217	protein binding; ubiquitin-protein ligase activity
M11	0.28080	0.26230	AM02790	GB10162-RA [PREDICTED: Apis mellifera similar to mitochondrial ribosomal protein S2 CG2937-PA (LOC411862), mRNA]	FBgn0031639	structural constituent of ribosome
M11	0.28080	0.26195	AM05543	GB12931-RA [PREDICTED: Apis mellifera similar to poly(A)-specific ribonuclease (deadenylation nuclease) (LOC408626), mRNA]	-
M11	0.28080	0.26151	AM10201	GB17627-RA [PREDICTED: Apis mellifera similar to bancal CG13425-PC, isoform C (LOC409007), mRNA]	FBgn0015907	mRNA binding; transcription factor binding; RNA binding
M11	0.28080	0.26105	AM02563	BB160023A20E07.5 Bee Brain Normalized Library, BB16 Apis mellifera cDNA clone BB160023A20E07 5', mRNA sequence	-
M11	0.28080	0.26104	AM00425	DB731363 RIKEN full-length enriched honey bee cDNA library, head Apis mellifera cDNA clone BH10010N23 5', mRNA sequence	-
M11	0.28080	0.26054	AM11908	GB19355-RA [PREDICTED: Apis mellifera similar to CG4699-PA, isoform A (LOC411539), mRNA]	FBgn0038364	ATP binding; aminoacyl-tRNA ligase activity
M11	0.28080	0.25967	AM05723	GB13115-RA [PREDICTED: Apis mellifera similar to CG2818-PA, isoform A (LOC410117), mRNA]	FBgn0031566	carbohydrate binding; phospholipase C activity; glycerophosphodiester phosphodiesterase activity
M11	0.28080	0.25965	AM04633	GB12016-RA [PREDICTED: Apis mellifera similar to CG32758-PA (LOC408945), mRNA]	FBgn0052758	protein binding; phosphoinositide binding
M11	0.28080	0.25802	AM04086	GB11465-RA	FBgn0026061	inositol or phosphatidylinositol phosphatase activity; phosphoprotein phosphatase activity; acid phosphatase activity
M11	0.28080	0.25800	AM12063	GB30504-RA [PREDICTED: Apis mellifera similar to CG17484-PA.3 (LOC408311), mRNA]	FBgn0015587
M11	0.28080	0.25774	AM05451	GB12837-RA [PREDICTED: Apis mellifera similar to CG9965-PA (LOC726868), partial mRNA]	FBgn0035381
M11	0.28080	0.25768	AM02112	BB160011B10A07.5 Bee Brain Normalized Library, BB16 Apis mellifera cDNA clone BB160011B10A07 5', mRNA sequence	-
M11	0.28080	0.25758	AM09750	GB17175-RA [PREDICTED: Apis mellifera similar to cAMP-dependent protein kinase catalytic subunit (PKA C), transcript variant 1 (LOC409791), mRNA]	FBgn0000273	cAMP-dependent protein kinase activity; protein binding; protein serine/threonine kinase activity; ATP binding
M11	0.28080	0.25736	AM11910	GB19357-RA [PREDICTED: Apis mellifera similar to coiled-coil domain containing 95 (LOC409994), mRNA]	FBgn0033566
M11	0.28080	0.25719	AM04809	GB12188-RA [PREDICTED: Apis mellifera similar to nervous wreck CG4684-PA (LOC409323), mRNA]	FBgn0035966	SH3/SH2 adaptor activity
M11	0.28080	0.25619	AM06498	GB13900-RA [PREDICTED: Apis mellifera similar to CG3585-PA (LOC725436), mRNA]	FBgn0023458
M11	0.28080	0.25547	AM00962	DB779437 RIKEN full-length enriched honey bee cDNA library, head Apis mellifera cDNA clone BH10087J18 3', mRNA sequence	-
M11	0.28080	0.25537	AM05308	GB12693-RA [PREDICTED: Apis mellifera similar to Fatty acid (long chain) transport protein CG7400-PA, isoform A (LOC408564), mRNA]	FBgn0021953	long-chain fatty acid transporter activity; catalytic activity
M11	0.28080	0.25400	AM07876	GB15286-RA [PREDICTED: Apis mellifera similar to CG7042-PA (LOC725326), mRNA]	FBgn0083976
M11	0.28080	0.25390	AM02616	XM_001121099.1 [PREDICTED: Apis mellifera similar to galectin CG11372-PA (LOC725222), partial mRNA]	FBgn0031213	galactoside binding; urate transmembrane transporter activity
M11	0.28080	0.25261	AM00116	NW_001253354.1 SET: Dscam exon 6.4; Apis mellifera linkage group 4 genomic contig, reference assembly (based on Amel_4.0 Group4.23)	FBgn0033159	axon guidance receptor activity; bacterial binding; protein binding; protein homodimerization activity
M11	0.28080	0.25239	AM06015	GB13411-RA	FBgn0031904	structural molecule activity
M11	0.28080	0.25226	AM11555	GB18999-RA [PREDICTED: Apis mellifera similar to CG7946-PA (LOC552332), mRNA]	FBgn0039743
M11	0.28080	0.25133	AM05178	GB12562-RA [PREDICTED: Apis mellifera similar to CG10513-PA, transcript variant 1 (LOC408421), mRNA]	FBgn0039311
M11	0.28080	0.25085	AM01600	BB170004A20D11.5 Bee Brain Normalized/Subtracted Library, BB17 Apis mellifera cDNA clone BB170004A20D11 5', mRNA sequence	-
M11	0.28080	0.25073	AM08913	GB16333-RA [PREDICTED: Apis mellifera similar to CG15270-PA, isoform A (LOC408908), mRNA]	FBgn0028879
